# Supplementary material for: Investigating the volume and diversity of data needed for generalizable antibody–antigen ΔΔG prediction
Source: Nat Comput Sci. 2025 Jul 8;5(8):635–47. doi: 10.1038/s43588-025-00823-8 (PMC12374841; doi:10.1038/s43588-025-00823-8)
Supplement: Supplementary file 6 — Unprocessed Graphinity model predictions and true values for synthetic ΔΔG values. [file 43588_2025_823_MOESM6_ESM.zip › Figure4/Figure4b-Graphinity_Predictions-Synthetic_FoldX_ddG_942723-Shuffling/Graphinity_predictions_test-noise_robustness-shuffling-60pct.csv]

wt_pdb	mut_pdb	pred_score	true_label
6q18.pdb	6q18_HL_A_SH30A.pdb	-0.4382320046424866	0.17110000550746918
6q18.pdb	6q18_HL_A_SH30R.pdb	-0.46554258465766907	0.029500000178813934
6q18.pdb	6q18_HL_A_SH30N.pdb	-0.40415263175964355	0.45730000734329224
6q18.pdb	6q18_HL_A_SH30D.pdb	-0.3508070707321167	0.9986000061035156
6q18.pdb	6q18_HL_A_SH30C.pdb	-0.39796915650367737	0.16169999539852142
6q18.pdb	6q18_HL_A_SH30Q.pdb	-0.4315645098686218	0.1518000066280365
6q18.pdb	6q18_HL_A_SH30E.pdb	-0.43672433495521545	0.20090000331401825
6q18.pdb	6q18_HL_A_SH30G.pdb	-0.49042218923568726	0.09889999777078629
6q18.pdb	6q18_HL_A_SH30H.pdb	-0.3724595308303833	-1.299299955368042
6q18.pdb	6q18_HL_A_SH30I.pdb	-0.2739943563938141	0.24250000715255737
6q18.pdb	6q18_HL_A_SH30L.pdb	-0.25640669465065	0.18639999628067017
6q18.pdb	6q18_HL_A_SH30K.pdb	-0.4429370164871216	0.07039999961853027
6q18.pdb	6q18_HL_A_SH30M.pdb	-0.28393054008483887	0.12430000305175781
6q18.pdb	6q18_HL_A_SH30F.pdb	0.03791189193725586	0.7179999947547913
6q18.pdb	6q18_HL_A_SH30P.pdb	-0.3618009090423584	-0.421999990940094
6q18.pdb	6q18_HL_A_SH30T.pdb	-0.5747743844985962	0.048500001430511475
6q18.pdb	6q18_HL_A_SH30W.pdb	-0.29191944003105164	-0.08720000088214874
6q18.pdb	6q18_HL_A_SH30Y.pdb	0.061529576778411865	1.2029999494552612
6q18.pdb	6q18_HL_A_SH30V.pdb	-0.25872090458869934	0.24490000307559967
6q18.pdb	6q18_HL_A_SH31A.pdb	-0.6547320485115051	0.5665000081062317
6q18.pdb	6q18_HL_A_SH31R.pdb	-0.9533119201660156	-2.1814000606536865
6q18.pdb	6q18_HL_A_SH31N.pdb	-0.8375688791275024	-2.422499895095825
6q18.pdb	6q18_HL_A_SH31D.pdb	-0.6389355063438416	-0.6661999821662903
6q18.pdb	6q18_HL_A_SH31C.pdb	-0.6582480072975159	-0.3847000002861023
6q18.pdb	6q18_HL_A_SH31Q.pdb	-2.5084171295166016	-5.445499897003174
6q18.pdb	6q18_HL_A_SH31E.pdb	-0.9139732122421265	-2.403599977493286
6q18.pdb	6q18_HL_A_SH31G.pdb	-0.9356529712677002	-0.8729000091552734
6q18.pdb	6q18_HL_A_SH31H.pdb	-1.4552557468414307	-1.8973000049591064
6q18.pdb	6q18_HL_A_SH31I.pdb	-0.5894663333892822	-1.239400029182434
6q18.pdb	6q18_HL_A_SH31L.pdb	-0.5709810256958008	-0.9702000021934509
6q18.pdb	6q18_HL_A_SH31K.pdb	-1.042008399963379	-1.3028000593185425
6q18.pdb	6q18_HL_A_SH31M.pdb	-0.3641846776008606	-0.3172999918460846
6q18.pdb	6q18_HL_A_SH31F.pdb	-1.548856258392334	-4.185999870300293
6q18.pdb	6q18_HL_A_SH31P.pdb	-0.7309051752090454	0.3508000075817108
6q18.pdb	6q18_HL_A_SH31T.pdb	-0.7070766687393188	-0.04470000043511391
6q18.pdb	6q18_HL_A_SH31W.pdb	-1.9343314170837402	-7.334400177001953
6q18.pdb	6q18_HL_A_SH31Y.pdb	-3.5033159255981445	-7.277299880981445
6q18.pdb	6q18_HL_A_SH31V.pdb	-0.5788426399230957	-0.41780000925064087
6q18.pdb	6q18_HL_A_SH32A.pdb	-0.6406692266464233	-0.05299999937415123
6q18.pdb	6q18_HL_A_SH32R.pdb	-2.2375080585479736	-5.63040018081665
6q18.pdb	6q18_HL_A_SH32N.pdb	-0.5514277219772339	-1.973099946975708
6q18.pdb	6q18_HL_A_SH32D.pdb	-1.4811851978302002	-4.6890997886657715
6q18.pdb	6q18_HL_A_SH32C.pdb	-0.33179378509521484	0.4453999996185303
6q18.pdb	6q18_HL_A_SH32Q.pdb	-1.9408612251281738	-6.711400032043457
6q18.pdb	6q18_HL_A_SH32E.pdb	-1.626159429550171	-1.033400058746338
6q18.pdb	6q18_HL_A_SH32G.pdb	-0.6877834796905518	-0.8580999970436096
6q18.pdb	6q18_HL_A_SH32H.pdb	-7.038127899169922	-13.350600242614746
6q18.pdb	6q18_HL_A_SH32I.pdb	-1.1657068729400635	-4.067399978637695
6q18.pdb	6q18_HL_A_SH32L.pdb	-0.9361830949783325	-3.787400007247925
6q18.pdb	6q18_HL_A_SH32K.pdb	-2.846101760864258	-6.450099945068359
6q18.pdb	6q18_HL_A_SH32M.pdb	-1.5108253955841064	-1.8163000345230103
6q18.pdb	6q18_HL_A_SH32F.pdb	-7.888490676879883	-15.732250213623047
6q18.pdb	6q18_HL_A_SH32P.pdb	-1.5894274711608887	-0.07320000231266022
6q18.pdb	6q18_HL_A_SH32T.pdb	-0.9586211442947388	-0.5734000205993652
6q18.pdb	6q18_HL_A_SH32W.pdb	-14.01358699798584	-27.68260955810547
6q18.pdb	6q18_HL_A_SH32Y.pdb	-8.580177307128906	-17.638219833374023
6q18.pdb	6q18_HL_A_SH32V.pdb	-0.4842028021812439	-1.20169997215271
6q18.pdb	6q18_HL_A_NH33A.pdb	-0.5735111832618713	-0.833299994468689
6q18.pdb	6q18_HL_A_NH33R.pdb	-0.7162086963653564	-2.2469000816345215
6q18.pdb	6q18_HL_A_NH33D.pdb	-0.6646829843521118	-1.3967000246047974
6q18.pdb	6q18_HL_A_NH33C.pdb	-0.4881286025047302	-1.1895999908447266
6q18.pdb	6q18_HL_A_NH33Q.pdb	-0.7574560642242432	-1.7956000566482544
6q18.pdb	6q18_HL_A_NH33E.pdb	-0.49047771096229553	-1.7098000049591064
6q18.pdb	6q18_HL_A_NH33G.pdb	-0.656512975692749	-1.0848000049591064
6q18.pdb	6q18_HL_A_NH33H.pdb	-1.1890286207199097	-3.6791999340057373
6q18.pdb	6q18_HL_A_NH33I.pdb	-0.2689235806465149	-0.050999999046325684
6q18.pdb	6q18_HL_A_NH33L.pdb	-0.3706054389476776	-0.20559999346733093
6q18.pdb	6q18_HL_A_NH33K.pdb	-0.30294710397720337	0.34130001068115234
6q18.pdb	6q18_HL_A_NH33M.pdb	-0.2424926459789276	-0.5965999960899353
6q18.pdb	6q18_HL_A_NH33F.pdb	-1.4066193103790283	-3.6394999027252197
6q18.pdb	6q18_HL_A_NH33P.pdb	-0.9487544298171997	-3.4565000534057617
6q18.pdb	6q18_HL_A_NH33S.pdb	-0.5687081813812256	-0.8309000134468079
6q18.pdb	6q18_HL_A_NH33T.pdb	-0.40710458159446716	-0.7592999935150146
6q18.pdb	6q18_HL_A_NH33W.pdb	-4.651557922363281	-10.734399795532227
6q18.pdb	6q18_HL_A_NH33Y.pdb	-1.8584611415863037	-3.5915000438690186
6q18.pdb	6q18_HL_A_NH33V.pdb	-0.38833141326904297	-0.96670001745224
6q18.pdb	6q18_HL_A_QH53A.pdb	-0.6543857455253601	-1.7373000383377075
6q18.pdb	6q18_HL_A_QH53R.pdb	-0.5937781929969788	-2.0861001014709473
6q18.pdb	6q18_HL_A_QH53N.pdb	-0.4886031746864319	-0.3882000148296356
6q18.pdb	6q18_HL_A_QH53D.pdb	-0.49298757314682007	0.36910000443458557
6q18.pdb	6q18_HL_A_QH53C.pdb	-0.6398199796676636	-1.6140999794006348
6q18.pdb	6q18_HL_A_QH53E.pdb	-0.5004113912582397	-0.05700000002980232
6q18.pdb	6q18_HL_A_QH53G.pdb	-0.5005178451538086	-1.3894000053405762
6q18.pdb	6q18_HL_A_QH53H.pdb	-0.522301197052002	-1.8669999837875366
6q18.pdb	6q18_HL_A_QH53I.pdb	-0.44364815950393677	-1.31659996509552
6q18.pdb	6q18_HL_A_QH53L.pdb	-0.4299356937408447	-1.472000002861023
6q18.pdb	6q18_HL_A_QH53K.pdb	-0.5135824084281921	-2.1152000427246094
6q18.pdb	6q18_HL_A_QH53M.pdb	-0.5042998790740967	-1.2496000528335571
6q18.pdb	6q18_HL_A_QH53F.pdb	-2.849987030029297	-6.84660005569458
6q18.pdb	6q18_HL_A_QH53P.pdb	-0.5745589137077332	-1.8996000289916992
6q18.pdb	6q18_HL_A_QH53S.pdb	-0.2813636362552643	-1.2829999923706055
6q18.pdb	6q18_HL_A_QH53T.pdb	-0.34008193016052246	-1.676800012588501
6q18.pdb	6q18_HL_A_QH53W.pdb	-0.2485399842262268	-2.889899969100952
6q18.pdb	6q18_HL_A_QH53Y.pdb	-2.5995869636535645	-7.981500148773193
6q18.pdb	6q18_HL_A_QH53V.pdb	-0.4828818738460541	-1.5194000005722046
6q18.pdb	6q18_HL_A_HH54A.pdb	-0.6569689512252808	-0.01720000058412552
6q18.pdb	6q18_HL_A_HH54R.pdb	-0.5661852955818176	-0.020099999383091927
6q18.pdb	6q18_HL_A_HH54N.pdb	-0.6994773149490356	0.07509999722242355
6q18.pdb	6q18_HL_A_HH54D.pdb	-0.6399787068367004	0.3043000102043152
6q18.pdb	6q18_HL_A_HH54C.pdb	-0.6323177218437195	-0.03269999846816063
6q18.pdb	6q18_HL_A_HH54Q.pdb	-0.597727358341217	0.08619999885559082
6q18.pdb	6q18_HL_A_HH54E.pdb	-0.6270077228546143	0.3411000072956085
6q18.pdb	6q18_HL_A_HH54G.pdb	-0.7342966198921204	-0.21170000731945038
6q18.pdb	6q18_HL_A_HH54I.pdb	-0.4626082479953766	-0.13179999589920044
6q18.pdb	6q18_HL_A_HH54L.pdb	-0.607137143611908	0.06210000067949295
6q18.pdb	6q18_HL_A_HH54K.pdb	-0.5795274972915649	0.057999998331069946
6q18.pdb	6q18_HL_A_HH54M.pdb	-0.36672961711883545	0.0877000018954277
6q18.pdb	6q18_HL_A_HH54F.pdb	-0.4725586771965027	0.14090000092983246
6q18.pdb	6q18_HL_A_HH54P.pdb	-0.6447932124137878	0.09539999812841415
6q18.pdb	6q18_HL_A_HH54S.pdb	-0.8015963435173035	0.36910000443458557
6q18.pdb	6q18_HL_A_HH54T.pdb	-0.7381385564804077	0.42500001192092896
6q18.pdb	6q18_HL_A_HH54W.pdb	-0.4683929681777954	0.1573999971151352
6q18.pdb	6q18_HL_A_HH54Y.pdb	-0.5088445544242859	0.03530000150203705
6q18.pdb	6q18_HL_A_HH54V.pdb	-0.5124871730804443	0.0722000002861023
6q18.pdb	6q18_HL_A_GH55A.pdb	-0.618571400642395	-1.635599970817566
6q18.pdb	6q18_HL_A_GH55R.pdb	-0.6106394529342651	-1.440500020980835
6q18.pdb	6q18_HL_A_GH55N.pdb	-0.7396674752235413	-1.7604000568389893
6q18.pdb	6q18_HL_A_GH55D.pdb	-0.7541713714599609	-1.4250999689102173
6q18.pdb	6q18_HL_A_GH55C.pdb	-0.6430725455284119	-1.5917999744415283
6q18.pdb	6q18_HL_A_GH55Q.pdb	-0.710481584072113	-1.4730000495910645
6q18.pdb	6q18_HL_A_GH55E.pdb	-0.7045106887817383	-1.0709999799728394
6q18.pdb	6q18_HL_A_GH55H.pdb	-0.41525426506996155	-0.6796000003814697
6q18.pdb	6q18_HL_A_GH55I.pdb	-1.0856566429138184	-1.6983000040054321
6q18.pdb	6q18_HL_A_GH55L.pdb	-0.217294842004776	-0.3601999878883362
6q18.pdb	6q18_HL_A_GH55K.pdb	-0.5548107624053955	-1.4455000162124634
6q18.pdb	6q18_HL_A_GH55M.pdb	-0.4558815360069275	-1.3171000480651855
6q18.pdb	6q18_HL_A_GH55F.pdb	-0.39559370279312134	-0.8327000141143799
6q18.pdb	6q18_HL_A_GH55P.pdb	-0.3496745824813843	-1.0988999605178833
6q18.pdb	6q18_HL_A_GH55S.pdb	-0.8850270509719849	-1.86489999294281
6q18.pdb	6q18_HL_A_GH55T.pdb	-0.5803336501121521	-1.954200029373169
6q18.pdb	6q18_HL_A_GH55W.pdb	-0.16732639074325562	-0.5436000227928162
6q18.pdb	6q18_HL_A_GH55Y.pdb	-0.49182599782943726	-1.0391000509262085
6q18.pdb	6q18_HL_A_GH55V.pdb	-0.4175605773925781	-1.0449999570846558
6q18.pdb	6q18_HL_A_GH56A.pdb	-0.699874758720398	-1.6776000261306763
6q18.pdb	6q18_HL_A_GH56R.pdb	-0.7182286977767944	-3.101599931716919
6q18.pdb	6q18_HL_A_GH56N.pdb	-0.8670858144760132	-2.760699987411499
6q18.pdb	6q18_HL_A_GH56D.pdb	-0.5977556109428406	-1.8539999723434448
6q18.pdb	6q18_HL_A_GH56C.pdb	-0.6348078846931458	-2.065500020980835
6q18.pdb	6q18_HL_A_GH56Q.pdb	-0.5019355416297913	-2.2146999835968018
6q18.pdb	6q18_HL_A_GH56E.pdb	-0.7086398601531982	-1.010599970817566
6q18.pdb	6q18_HL_A_GH56H.pdb	-0.4840606153011322	-3.420099973678589
6q18.pdb	6q18_HL_A_GH56I.pdb	-0.5488110184669495	-3.0208001136779785
6q18.pdb	6q18_HL_A_GH56L.pdb	-0.24502456188201904	-1.8557000160217285
6q18.pdb	6q18_HL_A_GH56K.pdb	-0.22368323802947998	-3.471100091934204
6q18.pdb	6q18_HL_A_GH56M.pdb	-0.2110939919948578	-1.645900011062622
6q18.pdb	6q18_HL_A_GH56F.pdb	-0.3330826759338379	-3.644700050354004
6q18.pdb	6q18_HL_A_GH56P.pdb	-0.4801546335220337	-2.540600061416626
6q18.pdb	6q18_HL_A_GH56S.pdb	-0.6442372798919678	-2.3794000148773193
6q18.pdb	6q18_HL_A_GH56T.pdb	-1.4464266300201416	-2.786099910736084
6q18.pdb	6q18_HL_A_GH56W.pdb	-1.8503456115722656	-5.762599945068359
6q18.pdb	6q18_HL_A_GH56Y.pdb	-0.04653865098953247	-1.829300045967102
6q18.pdb	6q18_HL_A_GH56V.pdb	-0.47143465280532837	-1.944700002670288
6q18.pdb	6q18_HL_A_PH101A.pdb	-0.7106057405471802	-0.807699978351593
6q18.pdb	6q18_HL_A_PH101R.pdb	-2.9006240367889404	-5.316999912261963
6q18.pdb	6q18_HL_A_PH101N.pdb	-1.0574244260787964	-3.944000005722046
6q18.pdb	6q18_HL_A_PH101D.pdb	-1.4041651487350464	-7.422500133514404
6q18.pdb	6q18_HL_A_PH101C.pdb	-0.8720201253890991	-2.118000030517578
6q18.pdb	6q18_HL_A_PH101Q.pdb	-3.561133623123169	-5.521200180053711
6q18.pdb	6q18_HL_A_PH101E.pdb	-1.1683546304702759	-5.662799835205078
6q18.pdb	6q18_HL_A_PH101G.pdb	-0.880506157875061	-1.4652999639511108
6q18.pdb	6q18_HL_A_PH101H.pdb	-12.737431526184082	-16.847959518432617
6q18.pdb	6q18_HL_A_PH101I.pdb	-2.484816551208496	-5.081200122833252
6q18.pdb	6q18_HL_A_PH101L.pdb	-4.697701454162598	-6.602200031280518
6q18.pdb	6q18_HL_A_PH101K.pdb	-4.672506809234619	-6.839799880981445
6q18.pdb	6q18_HL_A_PH101M.pdb	-3.2124202251434326	-3.9072000980377197
6q18.pdb	6q18_HL_A_PH101F.pdb	-11.622113227844238	-18.499540328979492
6q18.pdb	6q18_HL_A_PH101S.pdb	-0.7683297991752625	-0.4657999873161316
6q18.pdb	6q18_HL_A_PH101T.pdb	-0.9855228662490845	-1.489300012588501
6q18.pdb	6q18_HL_A_PH101W.pdb	-3.2785255908966064	-15.667490005493164
6q18.pdb	6q18_HL_A_PH101Y.pdb	-12.34103012084961	-21.56817054748535
6q18.pdb	6q18_HL_A_PH101V.pdb	-2.480942726135254	-4.176599979400635
6q18.pdb	6q18_HL_A_YH102A.pdb	-0.5123399496078491	0.4059999883174896
6q18.pdb	6q18_HL_A_YH102R.pdb	-0.8854076266288757	-0.3215999901294708
6q18.pdb	6q18_HL_A_YH102N.pdb	-0.7666870355606079	0.24950000643730164
6q18.pdb	6q18_HL_A_YH102D.pdb	-0.7389172911643982	0.7056999802589417
6q18.pdb	6q18_HL_A_YH102C.pdb	-0.5039091110229492	0.4178999960422516
6q18.pdb	6q18_HL_A_YH102Q.pdb	-0.5774956941604614	0.2924000024795532
6q18.pdb	6q18_HL_A_YH102E.pdb	-0.5680817365646362	1.6996999979019165
6q18.pdb	6q18_HL_A_YH102G.pdb	-0.8277080059051514	-0.22100000083446503
6q18.pdb	6q18_HL_A_YH102H.pdb	-0.5737904906272888	0.6437000036239624
6q18.pdb	6q18_HL_A_YH102I.pdb	-0.3685702681541443	0.6026999950408936
6q18.pdb	6q18_HL_A_YH102L.pdb	-0.5228654742240906	0.2662000060081482
6q18.pdb	6q18_HL_A_YH102K.pdb	-0.732931911945343	0.6051999926567078
6q18.pdb	6q18_HL_A_YH102M.pdb	-0.28039851784706116	0.90829998254776
6q18.pdb	6q18_HL_A_YH102F.pdb	-0.42509087920188904	0.06030000001192093
6q18.pdb	6q18_HL_A_YH102P.pdb	-0.6505186557769775	0.9739999771118164
6q18.pdb	6q18_HL_A_YH102S.pdb	-0.7231078147888184	0.2053000032901764
6q18.pdb	6q18_HL_A_YH102T.pdb	-0.6790300607681274	0.04839999973773956
6q18.pdb	6q18_HL_A_YH102W.pdb	-0.606654167175293	0.897599995136261
6q18.pdb	6q18_HL_A_YH102V.pdb	-0.3357044458389282	0.36660000681877136
6q18.pdb	6q18_HL_A_CH103A.pdb	-0.4361242949962616	-0.3828999996185303
6q18.pdb	6q18_HL_A_CH103R.pdb	-6.278869152069092	-12.205699920654297
6q18.pdb	6q18_HL_A_CH103N.pdb	-0.7870029807090759	-2.8410000801086426
6q18.pdb	6q18_HL_A_CH103D.pdb	-0.8857094049453735	-4.607600212097168
6q18.pdb	6q18_HL_A_CH103Q.pdb	-1.5446712970733643	-4.5665998458862305
6q18.pdb	6q18_HL_A_CH103E.pdb	-2.999216079711914	-7.988500118255615
6q18.pdb	6q18_HL_A_CH103G.pdb	-0.6260507106781006	-1.3040000200271606
6q18.pdb	6q18_HL_A_CH103H.pdb	-4.47692346572876	-7.980400085449219
6q18.pdb	6q18_HL_A_CH103I.pdb	-1.8253819942474365	-4.433599948883057
6q18.pdb	6q18_HL_A_CH103L.pdb	-0.12816840410232544	-2.9123001098632812
6q18.pdb	6q18_HL_A_CH103K.pdb	-3.8925302028656006	-5.871300220489502
6q18.pdb	6q18_HL_A_CH103M.pdb	-2.0538744926452637	-3.8297998905181885
6q18.pdb	6q18_HL_A_CH103F.pdb	-5.823659420013428	-13.117500305175781
6q18.pdb	6q18_HL_A_CH103P.pdb	-0.44274887442588806	-0.9557999968528748
6q18.pdb	6q18_HL_A_CH103S.pdb	-0.626812219619751	-2.344099998474121
6q18.pdb	6q18_HL_A_CH103T.pdb	-0.43758508563041687	-0.22040000557899475
6q18.pdb	6q18_HL_A_CH103W.pdb	-9.6597318649292	-17.29482078552246
6q18.pdb	6q18_HL_A_CH103Y.pdb	-6.317964553833008	-18.08264923095703
6q18.pdb	6q18_HL_A_CH103V.pdb	-0.2891489863395691	-2.103100061416626
6q18.pdb	6q18_HL_A_TH104A.pdb	-0.4610334038734436	-0.6586999893188477
6q18.pdb	6q18_HL_A_TH104R.pdb	-0.25168290734291077	0.008799999952316284
6q18.pdb	6q18_HL_A_TH104N.pdb	-0.37908118963241577	-0.4309999942779541
6q18.pdb	6q18_HL_A_TH104D.pdb	-0.5975428819656372	0.11550000309944153
6q18.pdb	6q18_HL_A_TH104C.pdb	-0.3379581570625305	-0.3050000071525574
6q18.pdb	6q18_HL_A_TH104Q.pdb	-0.48800724744796753	-0.5468999743461609
6q18.pdb	6q18_HL_A_TH104E.pdb	-0.5055271983146667	-0.23890000581741333
6q18.pdb	6q18_HL_A_TH104G.pdb	-0.6342673897743225	-1.0540000200271606
6q18.pdb	6q18_HL_A_TH104H.pdb	-0.6680470705032349	-0.5250999927520752
6q18.pdb	6q18_HL_A_TH104I.pdb	-0.08453735709190369	1.4639999866485596
6q18.pdb	6q18_HL_A_TH104L.pdb	-0.366012841463089	-0.04050000011920929
6q18.pdb	6q18_HL_A_TH104K.pdb	-0.4926614463329315	0.14380000531673431
6q18.pdb	6q18_HL_A_TH104M.pdb	-0.3121320605278015	1.226199984550476
6q18.pdb	6q18_HL_A_TH104F.pdb	-0.2884606122970581	-0.4819999933242798
6q18.pdb	6q18_HL_A_TH104P.pdb	-0.2915337383747101	-1.7539000511169434
6q18.pdb	6q18_HL_A_TH104S.pdb	-0.3712199926376343	0.774399995803833
6q18.pdb	6q18_HL_A_TH104W.pdb	-0.3148876428604126	-0.4343999922275543
6q18.pdb	6q18_HL_A_TH104Y.pdb	-0.3905181884765625	-0.46700000762939453
6q18.pdb	6q18_HL_A_TH104V.pdb	-0.35625869035720825	0.6366999745368958
6q18.pdb	6q18_HL_A_SH105A.pdb	-0.9862010478973389	-2.337899923324585
6q18.pdb	6q18_HL_A_SH105R.pdb	-1.0858676433563232	-1.6438000202178955
6q18.pdb	6q18_HL_A_SH105N.pdb	-0.9146126508712769	-2.022700071334839
6q18.pdb	6q18_HL_A_SH105D.pdb	-1.279022455215454	-3.1142001152038574
6q18.pdb	6q18_HL_A_SH105C.pdb	-0.7514165043830872	-2.427500009536743
6q18.pdb	6q18_HL_A_SH105Q.pdb	-0.9731525182723999	-2.039299964904785
6q18.pdb	6q18_HL_A_SH105E.pdb	-1.079437494277954	-3.8673999309539795
6q18.pdb	6q18_HL_A_SH105G.pdb	-1.031704068183899	-3.325700044631958
6q18.pdb	6q18_HL_A_SH105H.pdb	-0.9491851925849915	-0.8781999945640564
6q18.pdb	6q18_HL_A_SH105I.pdb	-0.5457773804664612	-1.7355999946594238
6q18.pdb	6q18_HL_A_SH105L.pdb	-0.4974553883075714	-1.5157999992370605
6q18.pdb	6q18_HL_A_SH105K.pdb	-0.928183913230896	-0.9864000082015991
6q18.pdb	6q18_HL_A_SH105M.pdb	-0.5865867733955383	-1.4996999502182007
6q18.pdb	6q18_HL_A_SH105F.pdb	-0.47055649757385254	-0.9350000023841858
6q18.pdb	6q18_HL_A_SH105P.pdb	-0.8353792428970337	-1.954200029373169
6q18.pdb	6q18_HL_A_SH105T.pdb	-0.8795430660247803	-0.8500000238418579
6q18.pdb	6q18_HL_A_SH105W.pdb	-0.735883891582489	-3.1623001098632812
6q18.pdb	6q18_HL_A_SH105Y.pdb	-0.44998306035995483	-1.20169997215271
6q18.pdb	6q18_HL_A_SH105V.pdb	-0.5700951218605042	-1.6718000173568726
6q18.pdb	6q18_HL_A_AH106R.pdb	-0.6117453575134277	-0.9380000233650208
6q18.pdb	6q18_HL_A_AH106N.pdb	-0.704584002494812	-0.08429999649524689
6q18.pdb	6q18_HL_A_AH106D.pdb	-0.7182549238204956	-1.5628999471664429
6q18.pdb	6q18_HL_A_AH106C.pdb	-0.5657529234886169	-0.6570000052452087
6q18.pdb	6q18_HL_A_AH106Q.pdb	-0.6194349527359009	0.02889999933540821
6q18.pdb	6q18_HL_A_AH106E.pdb	-0.6512137651443481	-0.3698999881744385
6q18.pdb	6q18_HL_A_AH106G.pdb	-0.5600523352622986	-1.125
6q18.pdb	6q18_HL_A_AH106H.pdb	-0.6143986582756042	0.382999986410141
6q18.pdb	6q18_HL_A_AH106I.pdb	-0.5880985856056213	0.1891999989748001
6q18.pdb	6q18_HL_A_AH106L.pdb	-0.34669893980026245	0.2125999927520752
6q18.pdb	6q18_HL_A_AH106K.pdb	-0.5149030685424805	-0.041600000113248825
6q18.pdb	6q18_HL_A_AH106M.pdb	-0.44639700651168823	0.06419999897480011
6q18.pdb	6q18_HL_A_AH106F.pdb	-0.2884460687637329	-0.2515000104904175
6q18.pdb	6q18_HL_A_AH106P.pdb	-0.42792126536369324	-1.149399995803833
6q18.pdb	6q18_HL_A_AH106S.pdb	-0.7288956642150879	-0.9731000065803528
6q18.pdb	6q18_HL_A_AH106T.pdb	-0.6141055226325989	0.5695000290870667
6q18.pdb	6q18_HL_A_AH106W.pdb	-0.5898024439811707	-0.6043999791145325
6q18.pdb	6q18_HL_A_AH106Y.pdb	-0.27707403898239136	-0.16459999978542328
6q18.pdb	6q18_HL_A_AH106V.pdb	-0.6686807870864868	-0.10490000247955322
6q18.pdb	6q18_HL_A_SH107A.pdb	-0.7611171007156372	-0.729200005531311
6q18.pdb	6q18_HL_A_SH107R.pdb	-6.148221492767334	-17.717269897460938
6q18.pdb	6q18_HL_A_SH107N.pdb	-1.1147892475128174	-3.9769999980926514
6q18.pdb	6q18_HL_A_SH107D.pdb	-1.465793251991272	-7.926300048828125
6q18.pdb	6q18_HL_A_SH107C.pdb	-1.0386393070220947	-2.831199884414673
6q18.pdb	6q18_HL_A_SH107Q.pdb	-3.9069859981536865	-6.316400051116943
6q18.pdb	6q18_HL_A_SH107E.pdb	-3.7672648429870605	-7.066500186920166
6q18.pdb	6q18_HL_A_SH107G.pdb	-0.8556086421012878	-1.7544000148773193
6q18.pdb	6q18_HL_A_SH107H.pdb	-8.947702407836914	-19.166889190673828
6q18.pdb	6q18_HL_A_SH107I.pdb	-1.7477967739105225	-5.270599842071533
6q18.pdb	6q18_HL_A_SH107L.pdb	-1.5509564876556396	-5.738900184631348
6q18.pdb	6q18_HL_A_SH107K.pdb	-6.139907360076904	-13.976300239562988
6q18.pdb	6q18_HL_A_SH107M.pdb	-1.3438082933425903	-4.054800033569336
6q18.pdb	6q18_HL_A_SH107F.pdb	-6.507001876831055	-15.014900207519531
6q18.pdb	6q18_HL_A_SH107P.pdb	-0.8181624412536621	-2.262200117111206
6q18.pdb	6q18_HL_A_SH107T.pdb	-1.0829894542694092	-4.053199768066406
6q18.pdb	6q18_HL_A_SH107W.pdb	-15.10727596282959	-32.704689025878906
6q18.pdb	6q18_HL_A_SH107Y.pdb	-7.172849178314209	-18.34217071533203
6q18.pdb	6q18_HL_A_SH107V.pdb	-0.657767653465271	-2.694700002670288
6q18.pdb	6q18_HL_A_CH108A.pdb	-0.42180967330932617	-0.7128000259399414
6q18.pdb	6q18_HL_A_CH108R.pdb	-7.15334939956665	-16.547639846801758
6q18.pdb	6q18_HL_A_CH108N.pdb	-1.9131197929382324	-5.44950008392334
6q18.pdb	6q18_HL_A_CH108D.pdb	-2.1833393573760986	-7.771200180053711
6q18.pdb	6q18_HL_A_CH108Q.pdb	-0.6265213489532471	-2.935800075531006
6q18.pdb	6q18_HL_A_CH108E.pdb	-0.7966183423995972	-4.68310022354126
6q18.pdb	6q18_HL_A_CH108G.pdb	-0.6754428148269653	-0.8047000169754028
6q18.pdb	6q18_HL_A_CH108H.pdb	-4.986654281616211	-11.077099800109863
6q18.pdb	6q18_HL_A_CH108I.pdb	-1.6112098693847656	-4.1203999519348145
6q18.pdb	6q18_HL_A_CH108L.pdb	-1.2832636833190918	-1.3524999618530273
6q18.pdb	6q18_HL_A_CH108K.pdb	-2.2539031505584717	-5.281199932098389
6q18.pdb	6q18_HL_A_CH108M.pdb	-1.3871415853500366	-2.9820001125335693
6q18.pdb	6q18_HL_A_CH108F.pdb	-10.534634590148926	-19.800840377807617
6q18.pdb	6q18_HL_A_CH108P.pdb	-0.541263997554779	-2.4816999435424805
6q18.pdb	6q18_HL_A_CH108S.pdb	-0.5569227933883667	-0.8485000133514404
6q18.pdb	6q18_HL_A_CH108T.pdb	-0.49834179878234863	-0.7138000130653381
6q18.pdb	6q18_HL_A_CH108W.pdb	-13.48923110961914	-28.29623031616211
6q18.pdb	6q18_HL_A_CH108Y.pdb	-10.121367454528809	-25.425701141357422
6q18.pdb	6q18_HL_A_CH108V.pdb	-1.0456767082214355	-3.48580002784729
6q18.pdb	6q18_HL_A_PH109A.pdb	-1.1278941631317139	-1.788599967956543
6q18.pdb	6q18_HL_A_PH109R.pdb	-1.075095772743225	-3.8150999546051025
6q18.pdb	6q18_HL_A_PH109N.pdb	-0.9318923950195312	-3.0404000282287598
6q18.pdb	6q18_HL_A_PH109D.pdb	-2.256059169769287	-6.519599914550781
6q18.pdb	6q18_HL_A_PH109C.pdb	-1.0280274152755737	-2.3089001178741455
6q18.pdb	6q18_HL_A_PH109Q.pdb	-1.0687344074249268	-4.019499778747559
6q18.pdb	6q18_HL_A_PH109E.pdb	-1.1123429536819458	-4.3597002029418945
6q18.pdb	6q18_HL_A_PH109G.pdb	-1.1492905616760254	-2.7016000747680664
6q18.pdb	6q18_HL_A_PH109H.pdb	-7.010830402374268	-14.199899673461914
6q18.pdb	6q18_HL_A_PH109I.pdb	-0.45158952474594116	-1.5119999647140503
6q18.pdb	6q18_HL_A_PH109L.pdb	-0.6213767528533936	-1.9169000387191772
6q18.pdb	6q18_HL_A_PH109K.pdb	-1.2463393211364746	-4.8618998527526855
6q18.pdb	6q18_HL_A_PH109M.pdb	-0.640129566192627	-2.2046000957489014
6q18.pdb	6q18_HL_A_PH109F.pdb	-4.579455375671387	-12.129500389099121
6q18.pdb	6q18_HL_A_PH109S.pdb	-0.8845700025558472	-1.9773999452590942
6q18.pdb	6q18_HL_A_PH109T.pdb	-0.8432333469390869	-2.267199993133545
6q18.pdb	6q18_HL_A_PH109W.pdb	-3.631774425506592	-10.48069953918457
6q18.pdb	6q18_HL_A_PH109Y.pdb	-4.37701416015625	-9.708800315856934
6q18.pdb	6q18_HL_A_PH109V.pdb	-0.5478783845901489	-1.4967000484466553
6q18.pdb	6q18_HL_A_DH110A.pdb	-0.7804051637649536	-0.7936000227928162
6q18.pdb	6q18_HL_A_DH110R.pdb	-0.5960046648979187	-0.5177000164985657
6q18.pdb	6q18_HL_A_DH110N.pdb	-0.6314893364906311	-0.2802000045776367
6q18.pdb	6q18_HL_A_DH110C.pdb	-0.5427045822143555	-0.3228999972343445
6q18.pdb	6q18_HL_A_DH110Q.pdb	-0.5478743314743042	-0.07890000194311142
6q18.pdb	6q18_HL_A_DH110E.pdb	-0.7325212359428406	0.9269000291824341
6q18.pdb	6q18_HL_A_DH110G.pdb	-0.8518529534339905	-1.2711000442504883
6q18.pdb	6q18_HL_A_DH110H.pdb	-0.8477669358253479	-0.46549999713897705
6q18.pdb	6q18_HL_A_DH110I.pdb	-0.32651573419570923	0.2678000032901764
6q18.pdb	6q18_HL_A_DH110L.pdb	-0.4653034806251526	0.17949999868869781
6q18.pdb	6q18_HL_A_DH110K.pdb	-0.48790454864501953	-0.06509999930858612
6q18.pdb	6q18_HL_A_DH110M.pdb	-0.3502691388130188	0.2498999983072281
6q18.pdb	6q18_HL_A_DH110F.pdb	-0.3091106116771698	-0.19329999387264252
6q18.pdb	6q18_HL_A_DH110P.pdb	-2.455254077911377	-4.502999782562256
6q18.pdb	6q18_HL_A_DH110S.pdb	-0.9720237851142883	-0.9995999932289124
6q18.pdb	6q18_HL_A_DH110T.pdb	-0.7121225595474243	-0.5078999996185303
6q18.pdb	6q18_HL_A_DH110W.pdb	-0.42848241329193115	0.4666000008583069
6q18.pdb	6q18_HL_A_DH110Y.pdb	-0.7664403319358826	0.0885000005364418
6q18.pdb	6q18_HL_A_DH110V.pdb	-0.4135923385620117	0.1851000040769577
6q18.pdb	6q18_HL_A_YH112A.pdb	-1.6141619682312012	-4.757999897003174
6q18.pdb	6q18_HL_A_YH112R.pdb	-1.4964563846588135	-3.178999900817871
6q18.pdb	6q18_HL_A_YH112N.pdb	-1.705538272857666	-4.948699951171875
6q18.pdb	6q18_HL_A_YH112D.pdb	-1.6980738639831543	-6.191500186920166
6q18.pdb	6q18_HL_A_YH112C.pdb	-1.6009433269500732	-4.015699863433838
6q18.pdb	6q18_HL_A_YH112Q.pdb	-1.625910758972168	-4.789599895477295
6q18.pdb	6q18_HL_A_YH112E.pdb	-1.6048433780670166	-6.125500202178955
6q18.pdb	6q18_HL_A_YH112G.pdb	-1.9511628150939941	-5.218400001525879
6q18.pdb	6q18_HL_A_YH112H.pdb	-1.4687838554382324	-3.502700090408325
6q18.pdb	6q18_HL_A_YH112I.pdb	-1.3996834754943848	-4.360599994659424
6q18.pdb	6q18_HL_A_YH112L.pdb	-1.307279109954834	-3.696500062942505
6q18.pdb	6q18_HL_A_YH112K.pdb	-1.2928717136383057	-2.551800012588501
6q18.pdb	6q18_HL_A_YH112M.pdb	-1.005723476409912	-3.232300043106079
6q18.pdb	6q18_HL_A_YH112F.pdb	-0.7925248146057129	-1.990399956703186
6q18.pdb	6q18_HL_A_YH112P.pdb	-1.539955735206604	-4.507299900054932
6q18.pdb	6q18_HL_A_YH112S.pdb	-1.7430055141448975	-4.895199775695801
6q18.pdb	6q18_HL_A_YH112T.pdb	-1.4669690132141113	-4.599400043487549
6q18.pdb	6q18_HL_A_YH112W.pdb	-0.9935718774795532	-3.6324000358581543
6q18.pdb	6q18_HL_A_YH112V.pdb	-1.6366991996765137	-4.311999797821045
6q18.pdb	6q18_HL_A_YA44A.pdb	-0.740189254283905	0.20229999721050262
6q18.pdb	6q18_HL_A_YA44R.pdb	-0.7671645283699036	0.04390000179409981
6q18.pdb	6q18_HL_A_YA44N.pdb	-0.7848224639892578	0.24549999833106995
6q18.pdb	6q18_HL_A_YA44D.pdb	-0.8960076570510864	0.053199999034404755
6q18.pdb	6q18_HL_A_YA44C.pdb	-0.7427762150764465	0.17710000276565552
6q18.pdb	6q18_HL_A_YA44Q.pdb	-0.6246945858001709	0.15539999306201935
6q18.pdb	6q18_HL_A_YA44E.pdb	-0.8031255006790161	-0.4941999912261963
6q18.pdb	6q18_HL_A_YA44G.pdb	-0.774482250213623	0.2087000012397766
6q18.pdb	6q18_HL_A_YA44H.pdb	-0.8764708042144775	0.1720999926328659
6q18.pdb	6q18_HL_A_YA44I.pdb	-0.6735821962356567	0.125900000333786
6q18.pdb	6q18_HL_A_YA44L.pdb	-0.7040718197822571	0.32679998874664307
6q18.pdb	6q18_HL_A_YA44K.pdb	-0.7345782518386841	0.38690000772476196
6q18.pdb	6q18_HL_A_YA44M.pdb	-0.45727699995040894	0.48100000619888306
6q18.pdb	6q18_HL_A_YA44F.pdb	-0.6766722202301025	0.10450000315904617
6q18.pdb	6q18_HL_A_YA44P.pdb	-0.6758185029029846	0.4352000057697296
6q18.pdb	6q18_HL_A_YA44S.pdb	-0.8820396661758423	0.2282000035047531
6q18.pdb	6q18_HL_A_YA44T.pdb	-0.8684560060501099	0.25200000405311584
6q18.pdb	6q18_HL_A_YA44W.pdb	-0.716081976890564	0.40230000019073486
6q18.pdb	6q18_HL_A_YA44V.pdb	-0.7115644216537476	0.1899999976158142
6q18.pdb	6q18_HL_A_VA84A.pdb	-0.6110904812812805	-0.428600013256073
6q18.pdb	6q18_HL_A_VA84R.pdb	-0.6290926337242126	-0.06319999694824219
6q18.pdb	6q18_HL_A_VA84N.pdb	-0.7168771624565125	-0.32100000977516174
6q18.pdb	6q18_HL_A_VA84D.pdb	-0.7982879877090454	-0.7253000140190125
6q18.pdb	6q18_HL_A_VA84C.pdb	-0.7073410153388977	-0.33160001039505005
6q18.pdb	6q18_HL_A_VA84Q.pdb	-0.6713007092475891	-0.5306000113487244
6q18.pdb	6q18_HL_A_VA84E.pdb	-0.6794299483299255	-0.6309999823570251
6q18.pdb	6q18_HL_A_VA84G.pdb	-0.6540929675102234	-0.45989999175071716
6q18.pdb	6q18_HL_A_VA84H.pdb	-0.6896597743034363	-0.2651999890804291
6q18.pdb	6q18_HL_A_VA84I.pdb	-0.52669757604599	-0.04650000110268593
6q18.pdb	6q18_HL_A_VA84L.pdb	-0.5735599994659424	-0.16920000314712524
6q18.pdb	6q18_HL_A_VA84K.pdb	-0.6152633428573608	0.21480000019073486
6q18.pdb	6q18_HL_A_VA84M.pdb	-0.43204063177108765	0.4433000087738037
6q18.pdb	6q18_HL_A_VA84F.pdb	-0.23527592420578003	0.6310999989509583
6q18.pdb	6q18_HL_A_VA84P.pdb	-0.5662515163421631	0.9261000156402588
6q18.pdb	6q18_HL_A_VA84S.pdb	-0.7562342882156372	-0.2515999972820282
6q18.pdb	6q18_HL_A_VA84T.pdb	-0.6963967084884644	-0.45820000767707825
6q18.pdb	6q18_HL_A_VA84W.pdb	-0.5786252021789551	-0.2612999975681305
6q18.pdb	6q18_HL_A_VA84Y.pdb	-0.18929657340049744	1.8013999462127686
6q18.pdb	6q18_HL_A_TA85A.pdb	-0.3955153822898865	0.26649999618530273
6q18.pdb	6q18_HL_A_TA85R.pdb	-0.7410972714424133	0.7940000295639038
6q18.pdb	6q18_HL_A_TA85N.pdb	-0.6073269844055176	1.0555000305175781
6q18.pdb	6q18_HL_A_TA85D.pdb	-0.7726492881774902	-1.601699948310852
6q18.pdb	6q18_HL_A_TA85C.pdb	-0.4096965193748474	0.14380000531673431
6q18.pdb	6q18_HL_A_TA85Q.pdb	-0.8527067303657532	-0.5152000188827515
6q18.pdb	6q18_HL_A_TA85E.pdb	-0.4054626226425171	-3.2465999126434326
6q18.pdb	6q18_HL_A_TA85G.pdb	-0.5340216159820557	0.15940000116825104
6q18.pdb	6q18_HL_A_TA85H.pdb	-0.7669215798377991	0.09640000015497208
6q18.pdb	6q18_HL_A_TA85I.pdb	-0.23395881056785583	0.9341999888420105
6q18.pdb	6q18_HL_A_TA85L.pdb	-0.748043417930603	-0.866100013256073
6q18.pdb	6q18_HL_A_TA85K.pdb	-0.17457842826843262	1.226699948310852
6q18.pdb	6q18_HL_A_TA85M.pdb	-0.21457409858703613	1.4917999505996704
6q18.pdb	6q18_HL_A_TA85F.pdb	-0.48970240354537964	-1.7742999792099
6q18.pdb	6q18_HL_A_TA85P.pdb	-0.4243328869342804	0.4975999891757965
6q18.pdb	6q18_HL_A_TA85S.pdb	-0.6145280599594116	-0.00930000003427267
6q18.pdb	6q18_HL_A_TA85W.pdb	-0.9199751615524292	-3.842099905014038
6q18.pdb	6q18_HL_A_TA85Y.pdb	-0.4606143832206726	-1.0729000568389893
6q18.pdb	6q18_HL_A_TA85V.pdb	-0.27435728907585144	0.42399999499320984
6q18.pdb	6q18_HL_A_AA86R.pdb	-0.29610517621040344	0.930400013923645
6q18.pdb	6q18_HL_A_AA86N.pdb	-0.6532247066497803	0.2621999979019165
6q18.pdb	6q18_HL_A_AA86D.pdb	-0.7414140701293945	-1.2446999549865723
6q18.pdb	6q18_HL_A_AA86C.pdb	-0.45308905839920044	0.45809999108314514
6q18.pdb	6q18_HL_A_AA86Q.pdb	-0.38383448123931885	0.9416000247001648
6q18.pdb	6q18_HL_A_AA86E.pdb	-0.6037634611129761	-0.001500000013038516
6q18.pdb	6q18_HL_A_AA86G.pdb	-0.6594464778900146	0.1737000048160553
6q18.pdb	6q18_HL_A_AA86H.pdb	-0.5499451160430908	0.5813999772071838
6q18.pdb	6q18_HL_A_AA86I.pdb	-0.31576257944107056	0.35440000891685486
6q18.pdb	6q18_HL_A_AA86L.pdb	-0.4957340657711029	0.16459999978542328
6q18.pdb	6q18_HL_A_AA86K.pdb	-0.4375487267971039	0.05660000070929527
6q18.pdb	6q18_HL_A_AA86M.pdb	-0.15895211696624756	0.5857999920845032
6q18.pdb	6q18_HL_A_AA86F.pdb	0.020179688930511475	0.7889999747276306
6q18.pdb	6q18_HL_A_AA86P.pdb	-0.4348970651626587	0.5565000176429749
6q18.pdb	6q18_HL_A_AA86S.pdb	-0.6275655031204224	0.358599990606308
6q18.pdb	6q18_HL_A_AA86T.pdb	-0.6645551323890686	-0.06729999929666519
6q18.pdb	6q18_HL_A_AA86W.pdb	-0.2981066107749939	-0.007300000172108412
6q18.pdb	6q18_HL_A_AA86Y.pdb	-0.3681178390979767	0.026100000366568565
6q18.pdb	6q18_HL_A_AA86V.pdb	-0.3520808517932892	0.23680000007152557
6q18.pdb	6q18_HL_A_SA94A.pdb	-0.5493311285972595	-0.30250000953674316
6q18.pdb	6q18_HL_A_SA94R.pdb	-0.529854416847229	-0.826200008392334
6q18.pdb	6q18_HL_A_SA94N.pdb	-0.6180683374404907	-0.6489999890327454
6q18.pdb	6q18_HL_A_SA94D.pdb	-0.7094640731811523	-1.7877999544143677
6q18.pdb	6q18_HL_A_SA94C.pdb	-0.5458449125289917	-0.29109999537467957
6q18.pdb	6q18_HL_A_SA94Q.pdb	-0.5957598686218262	-0.7802000045776367
6q18.pdb	6q18_HL_A_SA94E.pdb	-0.7400133609771729	-1.7868000268936157
6q18.pdb	6q18_HL_A_SA94G.pdb	-0.742927610874176	-0.6050999760627747
6q18.pdb	6q18_HL_A_SA94H.pdb	-0.46927496790885925	-0.4083999991416931
6q18.pdb	6q18_HL_A_SA94I.pdb	-0.6014421582221985	-0.24799999594688416
6q18.pdb	6q18_HL_A_SA94L.pdb	-0.49213847517967224	-0.054499998688697815
6q18.pdb	6q18_HL_A_SA94K.pdb	-0.35798078775405884	-0.7221999764442444
6q18.pdb	6q18_HL_A_SA94M.pdb	-0.2987843155860901	-0.15629999339580536
6q18.pdb	6q18_HL_A_SA94F.pdb	-0.19248422980308533	0.4072999954223633
6q18.pdb	6q18_HL_A_SA94P.pdb	-0.5201593041419983	-0.2973000109195709
6q18.pdb	6q18_HL_A_SA94T.pdb	-0.7291138172149658	-0.4196999967098236
6q18.pdb	6q18_HL_A_SA94W.pdb	-0.4612281918525696	-0.1941000074148178
6q18.pdb	6q18_HL_A_SA94Y.pdb	-0.16961699724197388	0.33709999918937683
6q18.pdb	6q18_HL_A_SA94V.pdb	-0.565946102142334	-0.03920000046491623
6q18.pdb	6q18_HL_A_WA102A.pdb	-1.6066632270812988	-2.3519999980926514
6q18.pdb	6q18_HL_A_WA102R.pdb	-0.9587606191635132	-1.628000020980835
6q18.pdb	6q18_HL_A_WA102N.pdb	-1.6910021305084229	-2.095900058746338
6q18.pdb	6q18_HL_A_WA102D.pdb	-1.7034845352172852	-2.3749001026153564
6q18.pdb	6q18_HL_A_WA102C.pdb	-1.5372673273086548	-1.9474999904632568
6q18.pdb	6q18_HL_A_WA102Q.pdb	-1.6327848434448242	-1.9443999528884888
6q18.pdb	6q18_HL_A_WA102E.pdb	-1.5427186489105225	-2.3303000926971436
6q18.pdb	6q18_HL_A_WA102G.pdb	-1.6670422554016113	-2.3278000354766846
6q18.pdb	6q18_HL_A_WA102H.pdb	-1.565415859222412	-1.6017999649047852
6q18.pdb	6q18_HL_A_WA102I.pdb	-1.6315152645111084	-1.55239999294281
6q18.pdb	6q18_HL_A_WA102L.pdb	-1.3793671131134033	-1.264299988746643
6q18.pdb	6q18_HL_A_WA102K.pdb	-1.255934238433838	-1.7828999757766724
6q18.pdb	6q18_HL_A_WA102M.pdb	-1.2503535747528076	-1.0023000240325928
6q18.pdb	6q18_HL_A_WA102F.pdb	-1.358660101890564	-1.347100019454956
6q18.pdb	6q18_HL_A_WA102P.pdb	-1.6313233375549316	-2.247299909591675
6q18.pdb	6q18_HL_A_WA102S.pdb	-1.5520572662353516	-2.352400064468384
6q18.pdb	6q18_HL_A_WA102T.pdb	-1.4706056118011475	-1.874500036239624
6q18.pdb	6q18_HL_A_WA102Y.pdb	-0.9005113244056702	-1.3371000289916992
6q18.pdb	6q18_HL_A_WA102V.pdb	-1.595926284790039	-1.5497000217437744
6q18.pdb	6q18_HL_A_TA104A.pdb	-0.7730422019958496	-0.8460999727249146
6q18.pdb	6q18_HL_A_TA104R.pdb	-0.7205318212509155	-0.9646999835968018
6q18.pdb	6q18_HL_A_TA104N.pdb	-0.6634699106216431	-0.9829000234603882
6q18.pdb	6q18_HL_A_TA104D.pdb	-0.7237706184387207	-1.7174999713897705
6q18.pdb	6q18_HL_A_TA104C.pdb	-0.6529480814933777	-0.7200999855995178
6q18.pdb	6q18_HL_A_TA104Q.pdb	-0.6303509473800659	-1.198099970817566
6q18.pdb	6q18_HL_A_TA104E.pdb	-0.620680034160614	-1.9855999946594238
6q18.pdb	6q18_HL_A_TA104G.pdb	-0.8408042192459106	-1.1629999876022339
6q18.pdb	6q18_HL_A_TA104H.pdb	-0.9018552303314209	-2.211199998855591
6q18.pdb	6q18_HL_A_TA104I.pdb	-0.40524351596832275	-0.2393999993801117
6q18.pdb	6q18_HL_A_TA104L.pdb	-0.10794755816459656	-1.5541000366210938
6q18.pdb	6q18_HL_A_TA104K.pdb	-0.6705403923988342	-0.45730000734329224
6q18.pdb	6q18_HL_A_TA104M.pdb	-0.35621127486228943	-0.9301000237464905
6q18.pdb	6q18_HL_A_TA104F.pdb	-0.5288955569267273	-0.9689000248908997
6q18.pdb	6q18_HL_A_TA104P.pdb	-0.759157657623291	-0.7576000094413757
6q18.pdb	6q18_HL_A_TA104S.pdb	-0.8757307529449463	-1.107699990272522
6q18.pdb	6q18_HL_A_TA104W.pdb	-1.252023696899414	-4.0767998695373535
6q18.pdb	6q18_HL_A_TA104Y.pdb	-0.5734440088272095	-1.375
6q18.pdb	6q18_HL_A_TA104V.pdb	-0.5471798181533813	-0.15569999814033508
6q18.pdb	6q18_HL_A_EA105A.pdb	-0.6916236877441406	-2.603600025177002
6q18.pdb	6q18_HL_A_EA105R.pdb	-0.7617902159690857	-5.088500022888184
6q18.pdb	6q18_HL_A_EA105N.pdb	-0.5480843782424927	-1.8758000135421753
6q18.pdb	6q18_HL_A_EA105D.pdb	-0.5816351771354675	-0.6913999915122986
6q18.pdb	6q18_HL_A_EA105C.pdb	-0.5406435132026672	-2.2067999839782715
6q18.pdb	6q18_HL_A_EA105Q.pdb	-0.57163405418396	-2.6117000579833984
6q18.pdb	6q18_HL_A_EA105G.pdb	-0.7024455070495605	-2.7627999782562256
6q18.pdb	6q18_HL_A_EA105H.pdb	-1.4777740240097046	-6.157599925994873
6q18.pdb	6q18_HL_A_EA105I.pdb	-0.5585311651229858	-1.7943999767303467
6q18.pdb	6q18_HL_A_EA105L.pdb	-0.6540780067443848	-3.4082999229431152
6q18.pdb	6q18_HL_A_EA105K.pdb	-0.6474063396453857	-5.2835001945495605
6q18.pdb	6q18_HL_A_EA105M.pdb	-0.3457292914390564	-2.545300006866455
6q18.pdb	6q18_HL_A_EA105F.pdb	-1.1600823402404785	-6.259200096130371
6q18.pdb	6q18_HL_A_EA105P.pdb	-1.3052778244018555	-4.113100051879883
6q18.pdb	6q18_HL_A_EA105S.pdb	-0.8485113382339478	-2.7054998874664307
6q18.pdb	6q18_HL_A_EA105T.pdb	-0.7843670845031738	-2.710900068283081
6q18.pdb	6q18_HL_A_EA105W.pdb	-1.1955528259277344	-8.369799613952637
6q18.pdb	6q18_HL_A_EA105Y.pdb	-1.8554201126098633	-6.556600093841553
6q18.pdb	6q18_HL_A_EA105V.pdb	-0.6320896148681641	-2.069000005722046
6q18.pdb	6q18_HL_A_NA107A.pdb	-0.4064938426017761	0.16329999268054962
6q18.pdb	6q18_HL_A_NA107R.pdb	-0.30717772245407104	-0.4366999864578247
6q18.pdb	6q18_HL_A_NA107D.pdb	-0.6138210296630859	-0.12300000339746475
6q18.pdb	6q18_HL_A_NA107C.pdb	-0.3727113604545593	0.11060000211000443
6q18.pdb	6q18_HL_A_NA107Q.pdb	-0.38308364152908325	0.23409999907016754
6q18.pdb	6q18_HL_A_NA107E.pdb	-0.35663896799087524	-0.15719999372959137
6q18.pdb	6q18_HL_A_NA107G.pdb	-0.44212278723716736	0.38260000944137573
6q18.pdb	6q18_HL_A_NA107H.pdb	-0.4426313638687134	-0.28760001063346863
6q18.pdb	6q18_HL_A_NA107I.pdb	-0.7914844751358032	0.671999990940094
6q18.pdb	6q18_HL_A_NA107L.pdb	-0.14385563135147095	0.4803999960422516
6q18.pdb	6q18_HL_A_NA107K.pdb	-0.4244062304496765	0.15919999778270721
6q18.pdb	6q18_HL_A_NA107M.pdb	-0.27412480115890503	0.5001999735832214
6q18.pdb	6q18_HL_A_NA107F.pdb	-0.25108596682548523	-0.01889999955892563
6q18.pdb	6q18_HL_A_NA107P.pdb	-0.4666001796722412	1.006500005722046
6q18.pdb	6q18_HL_A_NA107S.pdb	-0.5728063583374023	-0.07519999891519547
6q18.pdb	6q18_HL_A_NA107T.pdb	-0.5657729506492615	-0.38999998569488525
6q18.pdb	6q18_HL_A_NA107W.pdb	-0.2049289345741272	-0.06949999928474426
6q18.pdb	6q18_HL_A_NA107Y.pdb	-0.34852567315101624	-0.15690000355243683
6q18.pdb	6q18_HL_A_NA107V.pdb	-0.7877881526947021	-0.3111000061035156
6q18.pdb	6q18_HL_A_GA108A.pdb	-2.9851908683776855	-4.842800140380859
6q18.pdb	6q18_HL_A_GA108R.pdb	-10.240425109863281	-23.503019332885742
6q18.pdb	6q18_HL_A_GA108N.pdb	-10.112462997436523	-15.880880355834961
6q18.pdb	6q18_HL_A_GA108D.pdb	-8.373676300048828	-15.407529830932617
6q18.pdb	6q18_HL_A_GA108C.pdb	-4.745978832244873	-9.214099884033203
6q18.pdb	6q18_HL_A_GA108Q.pdb	-2.433548927307129	-9.747599601745605
6q18.pdb	6q18_HL_A_GA108E.pdb	-7.657474517822266	-17.374849319458008
6q18.pdb	6q18_HL_A_GA108H.pdb	-10.757177352905273	-22.23834991455078
6q18.pdb	6q18_HL_A_GA108I.pdb	-2.5174450874328613	-7.717800140380859
6q18.pdb	6q18_HL_A_GA108L.pdb	-5.796783447265625	-12.343600273132324
6q18.pdb	6q18_HL_A_GA108K.pdb	-9.526122093200684	-18.254539489746094
6q18.pdb	6q18_HL_A_GA108M.pdb	-1.921698808670044	-4.974699974060059
6q18.pdb	6q18_HL_A_GA108F.pdb	-11.83725357055664	-20.91250991821289
6q18.pdb	6q18_HL_A_GA108P.pdb	-8.0956392288208	-13.808300018310547
6q18.pdb	6q18_HL_A_GA108S.pdb	-4.202555179595947	-10.185600280761719
6q18.pdb	6q18_HL_A_GA108T.pdb	-6.052896022796631	-14.105899810791016
6q18.pdb	6q18_HL_A_GA108W.pdb	-12.470138549804688	-23.840410232543945
6q18.pdb	6q18_HL_A_GA108Y.pdb	-3.7748684883117676	-12.38479995727539
6q18.pdb	6q18_HL_A_GA108V.pdb	-2.7778146266937256	-5.345399856567383
6q18.pdb	6q18_HL_A_LA109A.pdb	-0.7619321942329407	-0.6126999855041504
6q18.pdb	6q18_HL_A_LA109R.pdb	-0.6965872645378113	-0.7096999883651733
6q18.pdb	6q18_HL_A_LA109N.pdb	-0.7831738591194153	-0.27079999446868896
6q18.pdb	6q18_HL_A_LA109D.pdb	-0.7941712141036987	-0.6886000037193298
6q18.pdb	6q18_HL_A_LA109C.pdb	-0.7408120036125183	-0.6462000012397766
6q18.pdb	6q18_HL_A_LA109Q.pdb	-0.7661415934562683	-0.6876999735832214
6q18.pdb	6q18_HL_A_LA109E.pdb	-0.7393693327903748	-0.6682999730110168
6q18.pdb	6q18_HL_A_LA109G.pdb	-0.7995452880859375	-0.6100999712944031
6q18.pdb	6q18_HL_A_LA109H.pdb	-0.7136459350585938	-0.7468000054359436
6q18.pdb	6q18_HL_A_LA109I.pdb	-0.5245758891105652	-0.32899999618530273
6q18.pdb	6q18_HL_A_LA109K.pdb	-0.6727387309074402	-0.6793000102043152
6q18.pdb	6q18_HL_A_LA109M.pdb	-0.6046215891838074	-0.6344000101089478
6q18.pdb	6q18_HL_A_LA109F.pdb	-0.5568733215332031	-0.7224000096321106
6q18.pdb	6q18_HL_A_LA109P.pdb	-0.722281813621521	-1.4735000133514404
6q18.pdb	6q18_HL_A_LA109S.pdb	-0.9311349391937256	-0.5618000030517578
6q18.pdb	6q18_HL_A_LA109T.pdb	-0.8916666507720947	-0.33390000462532043
6q18.pdb	6q18_HL_A_LA109W.pdb	-0.6358535289764404	-0.7479000091552734
6q18.pdb	6q18_HL_A_LA109Y.pdb	-0.5847993493080139	-0.6789000034332275
6q18.pdb	6q18_HL_A_LA109V.pdb	-0.6420654058456421	-0.462799996137619
6q18.pdb	6q18_HL_A_HA132A.pdb	-0.9662364721298218	-0.8784000277519226
6q18.pdb	6q18_HL_A_HA132R.pdb	-0.7674917578697205	-2.1849000453948975
6q18.pdb	6q18_HL_A_HA132N.pdb	-0.6651581525802612	-0.9144999980926514
6q18.pdb	6q18_HL_A_HA132D.pdb	-0.9660602807998657	-1.0835000276565552
6q18.pdb	6q18_HL_A_HA132C.pdb	-0.9140914678573608	-0.8677999973297119
6q18.pdb	6q18_HL_A_HA132Q.pdb	-0.5121131539344788	-0.9197999835014343
6q18.pdb	6q18_HL_A_HA132E.pdb	-0.9589875340461731	-1.4020999670028687
6q18.pdb	6q18_HL_A_HA132G.pdb	-1.1151883602142334	-0.8884999752044678
6q18.pdb	6q18_HL_A_HA132I.pdb	-0.8089476823806763	-0.8400999903678894
6q18.pdb	6q18_HL_A_HA132L.pdb	-0.7923057675361633	-1.0360000133514404
6q18.pdb	6q18_HL_A_HA132K.pdb	-1.0032531023025513	-2.3993000984191895
6q18.pdb	6q18_HL_A_HA132M.pdb	-0.7850953340530396	-0.9164999723434448
6q18.pdb	6q18_HL_A_HA132F.pdb	-1.2001869678497314	-2.6226999759674072
6q18.pdb	6q18_HL_A_HA132P.pdb	-0.9771547913551331	-0.8871999979019165
6q18.pdb	6q18_HL_A_HA132S.pdb	-1.1716457605361938	-0.8921999931335449
6q18.pdb	6q18_HL_A_HA132T.pdb	-1.0211597681045532	-0.8446999788284302
6q18.pdb	6q18_HL_A_HA132W.pdb	-2.327990770339966	-5.957499980926514
6q18.pdb	6q18_HL_A_HA132Y.pdb	-2.6350324153900146	-6.7393999099731445
6q18.pdb	6q18_HL_A_HA132V.pdb	-0.7407788038253784	-0.8148999810218811
6q18.pdb	6q18_HL_A_PA134A.pdb	-0.7773666381835938	0.27639999985694885
6q18.pdb	6q18_HL_A_PA134R.pdb	-6.003293514251709	-10.343199729919434
6q18.pdb	6q18_HL_A_PA134N.pdb	-0.34924980998039246	-0.5612999796867371
6q18.pdb	6q18_HL_A_PA134D.pdb	-0.8052124977111816	-1.3032000064849854
6q18.pdb	6q18_HL_A_PA134C.pdb	-0.5550296306610107	-0.15279999375343323
6q18.pdb	6q18_HL_A_PA134Q.pdb	-1.3694169521331787	-2.4727001190185547
6q18.pdb	6q18_HL_A_PA134E.pdb	-0.6972882747650146	-1.86080002784729
6q18.pdb	6q18_HL_A_PA134G.pdb	-0.8461687564849854	0.07039999961853027
6q18.pdb	6q18_HL_A_PA134H.pdb	-2.7625083923339844	-4.436500072479248
6q18.pdb	6q18_HL_A_PA134I.pdb	-0.7267779111862183	-0.24529999494552612
6q18.pdb	6q18_HL_A_PA134L.pdb	-0.6735242605209351	-0.14010000228881836
6q18.pdb	6q18_HL_A_PA134K.pdb	-0.6353886127471924	-1.0595999956130981
6q18.pdb	6q18_HL_A_PA134M.pdb	-0.9297875165939331	-2.0994999408721924
6q18.pdb	6q18_HL_A_PA134F.pdb	-3.501694440841675	-4.985199928283691
6q18.pdb	6q18_HL_A_PA134S.pdb	-0.8172997236251831	0.0722000002861023
6q18.pdb	6q18_HL_A_PA134T.pdb	-0.5884044170379639	-0.010099999606609344
6q18.pdb	6q18_HL_A_PA134W.pdb	-2.389366388320923	-8.531800270080566
6q18.pdb	6q18_HL_A_PA134Y.pdb	-4.959431171417236	-9.3681001663208
6q18.pdb	6q18_HL_A_PA134V.pdb	-0.46311432123184204	-0.008299999870359898
6q18.pdb	6q18_HL_A_SA135A.pdb	-1.0213191509246826	-0.9307000041007996
6q18.pdb	6q18_HL_A_SA135R.pdb	-0.8257846832275391	-1.7330000400543213
6q18.pdb	6q18_HL_A_SA135N.pdb	-1.0637874603271484	-2.1617000102996826
6q18.pdb	6q18_HL_A_SA135D.pdb	-1.1111204624176025	-2.023900032043457
6q18.pdb	6q18_HL_A_SA135C.pdb	-0.9391230344772339	-1.1532000303268433
6q18.pdb	6q18_HL_A_SA135Q.pdb	-0.840480625629425	-1.809000015258789
6q18.pdb	6q18_HL_A_SA135E.pdb	-0.8016703724861145	-3.3257999420166016
6q18.pdb	6q18_HL_A_SA135G.pdb	-1.1020050048828125	-1.2860000133514404
6q18.pdb	6q18_HL_A_SA135H.pdb	-1.0852172374725342	-1.3935999870300293
6q18.pdb	6q18_HL_A_SA135I.pdb	-0.6618781089782715	-1.4146000146865845
6q18.pdb	6q18_HL_A_SA135L.pdb	-0.39394551515579224	-2.2379000186920166
6q18.pdb	6q18_HL_A_SA135K.pdb	-0.9839906096458435	-2.8457000255584717
6q18.pdb	6q18_HL_A_SA135M.pdb	-0.6992250680923462	-1.090499997138977
6q18.pdb	6q18_HL_A_SA135F.pdb	-0.8107563257217407	-2.504699945449829
6q18.pdb	6q18_HL_A_SA135P.pdb	-2.6361029148101807	-5.144499778747559
6q18.pdb	6q18_HL_A_SA135T.pdb	-1.0155422687530518	-1.317199945449829
6q18.pdb	6q18_HL_A_SA135W.pdb	-2.7517037391662598	-5.638999938964844
6q18.pdb	6q18_HL_A_SA135Y.pdb	-9.587438583374023	-15.59080982208252
6q18.pdb	6q18_HL_A_SA135V.pdb	-0.6814871430397034	-1.0117000341415405
6q18.pdb	6q18_HL_A_NA136A.pdb	-0.8764699697494507	0.8539999723434448
6q18.pdb	6q18_HL_A_NA136R.pdb	-0.5584326982498169	0.30730000138282776
6q18.pdb	6q18_HL_A_NA136D.pdb	-0.9559295177459717	-0.7317000031471252
6q18.pdb	6q18_HL_A_NA136C.pdb	-0.33122265338897705	-0.22269999980926514
6q18.pdb	6q18_HL_A_NA136Q.pdb	-0.9584521055221558	-0.41990000009536743
6q18.pdb	6q18_HL_A_NA136E.pdb	-0.8782752752304077	-0.5428000092506409
6q18.pdb	6q18_HL_A_NA136G.pdb	-0.9295057654380798	-0.839900016784668
6q18.pdb	6q18_HL_A_NA136H.pdb	-0.7439082264900208	-0.5685999989509583
6q18.pdb	6q18_HL_A_NA136I.pdb	-0.47981515526771545	-0.16369999945163727
6q18.pdb	6q18_HL_A_NA136L.pdb	-0.6855357885360718	-0.5856999754905701
6q18.pdb	6q18_HL_A_NA136K.pdb	-0.31609445810317993	0.3449000120162964
6q18.pdb	6q18_HL_A_NA136M.pdb	-0.4070173501968384	0.8223000168800354
6q18.pdb	6q18_HL_A_NA136F.pdb	-0.7735291719436646	0.1615999937057495
6q18.pdb	6q18_HL_A_NA136P.pdb	-0.4891178011894226	0.22540000081062317
6q18.pdb	6q18_HL_A_NA136S.pdb	-1.026848554611206	-0.08669999986886978
6q18.pdb	6q18_HL_A_NA136T.pdb	-0.7545318603515625	-0.23669999837875366
6q18.pdb	6q18_HL_A_NA136W.pdb	-0.80419921875	0.05429999902844429
6q18.pdb	6q18_HL_A_NA136Y.pdb	-0.8084081411361694	-0.34040001034736633
6q18.pdb	6q18_HL_A_NA136V.pdb	-0.5639070272445679	0.6485999822616577
6q18.pdb	6q18_HL_A_RA138A.pdb	-0.9575914740562439	-1.434999942779541
6q18.pdb	6q18_HL_A_RA138N.pdb	-1.0376847982406616	-1.0440000295639038
6q18.pdb	6q18_HL_A_RA138D.pdb	-1.0751070976257324	-1.1081000566482544
6q18.pdb	6q18_HL_A_RA138C.pdb	-0.9750257730484009	-1.2630000114440918
6q18.pdb	6q18_HL_A_RA138Q.pdb	-0.8976573348045349	-0.7840999960899353
6q18.pdb	6q18_HL_A_RA138E.pdb	-1.0378599166870117	-1.4457000494003296
6q18.pdb	6q18_HL_A_RA138G.pdb	-1.070874571800232	-1.5456000566482544
6q18.pdb	6q18_HL_A_RA138H.pdb	-0.815117597579956	-0.4415000081062317
6q18.pdb	6q18_HL_A_RA138I.pdb	-0.9825385808944702	-1.1024999618530273
6q18.pdb	6q18_HL_A_RA138L.pdb	-0.8868329524993896	-1.1016000509262085
6q18.pdb	6q18_HL_A_RA138K.pdb	-0.9534123539924622	-1.4120999574661255
6q18.pdb	6q18_HL_A_RA138M.pdb	-0.7932770252227783	-0.032999999821186066
6q18.pdb	6q18_HL_A_RA138F.pdb	-0.5053302645683289	0.914900004863739
6q18.pdb	6q18_HL_A_RA138P.pdb	-1.0987231731414795	-1.8767000436782837
6q18.pdb	6q18_HL_A_RA138S.pdb	-1.090041160583496	-1.4264999628067017
6q18.pdb	6q18_HL_A_RA138T.pdb	-1.1694259643554688	-1.2670999765396118
6q18.pdb	6q18_HL_A_RA138W.pdb	-0.9948601722717285	-1.7920000553131104
6q18.pdb	6q18_HL_A_RA138Y.pdb	-0.13154321908950806	2.456700086593628
6q18.pdb	6q18_HL_A_RA138V.pdb	-0.9625695943832397	-1.0951000452041626
6q18.pdb	6q18_HL_A_DA139A.pdb	-1.3219799995422363	-4.578700065612793
6q18.pdb	6q18_HL_A_DA139R.pdb	-2.4735727310180664	-9.822099685668945
6q18.pdb	6q18_HL_A_DA139N.pdb	-1.4670124053955078	-8.703100204467773
6q18.pdb	6q18_HL_A_DA139C.pdb	-0.8106991052627563	-4.579999923706055
6q18.pdb	6q18_HL_A_DA139Q.pdb	-2.517855644226074	-10.8927001953125
6q18.pdb	6q18_HL_A_DA139E.pdb	-0.7996578216552734	-6.981100082397461
6q18.pdb	6q18_HL_A_DA139G.pdb	-1.453904628753662	-4.802599906921387
6q18.pdb	6q18_HL_A_DA139H.pdb	-3.428041458129883	-13.518400192260742
6q18.pdb	6q18_HL_A_DA139I.pdb	-1.427964448928833	-5.0630998611450195
6q18.pdb	6q18_HL_A_DA139L.pdb	-1.3867826461791992	-8.007800102233887
6q18.pdb	6q18_HL_A_DA139K.pdb	-1.364067792892456	-6.040500164031982
6q18.pdb	6q18_HL_A_DA139M.pdb	-0.9554368257522583	-7.269199848175049
6q18.pdb	6q18_HL_A_DA139F.pdb	-2.6408982276916504	-8.29539966583252
6q18.pdb	6q18_HL_A_DA139P.pdb	-1.324961543083191	-3.920799970626831
6q18.pdb	6q18_HL_A_DA139S.pdb	-1.3028695583343506	-4.646699905395508
6q18.pdb	6q18_HL_A_DA139T.pdb	-1.3990250825881958	-3.7783000469207764
6q18.pdb	6q18_HL_A_DA139W.pdb	-5.323177814483643	-20.248899459838867
6q18.pdb	6q18_HL_A_DA139Y.pdb	-8.331032752990723	-19.266759872436523
6q18.pdb	6q18_HL_A_DA139V.pdb	-1.197123408317566	-3.34879994392395
6q18.pdb	6q18_HL_A_RA141A.pdb	-1.126842975616455	-1.3101999759674072
6q18.pdb	6q18_HL_A_RA141N.pdb	-1.2112479209899902	-1.356600046157837
6q18.pdb	6q18_HL_A_RA141D.pdb	-1.1736624240875244	-3.2630999088287354
6q18.pdb	6q18_HL_A_RA141C.pdb	-1.1151835918426514	-1.377500057220459
6q18.pdb	6q18_HL_A_RA141Q.pdb	-1.184857964515686	-1.6483999490737915
6q18.pdb	6q18_HL_A_RA141E.pdb	-1.1878983974456787	-1.719099998474121
6q18.pdb	6q18_HL_A_RA141G.pdb	-1.1598031520843506	-1.3624999523162842
6q18.pdb	6q18_HL_A_RA141H.pdb	-1.0917365550994873	-1.5312000513076782
6q18.pdb	6q18_HL_A_RA141I.pdb	-1.0746216773986816	-2.2330000400543213
6q18.pdb	6q18_HL_A_RA141L.pdb	-1.173217535018921	-1.478600025177002
6q18.pdb	6q18_HL_A_RA141K.pdb	-0.7695131897926331	-0.6248999834060669
6q18.pdb	6q18_HL_A_RA141M.pdb	-1.070422887802124	-1.1382999420166016
6q18.pdb	6q18_HL_A_RA141F.pdb	-0.3285660445690155	-0.7139999866485596
6q18.pdb	6q18_HL_A_RA141P.pdb	-1.1678757667541504	-1.416100025177002
6q18.pdb	6q18_HL_A_RA141S.pdb	-1.2227442264556885	-1.4536000490188599
6q18.pdb	6q18_HL_A_RA141T.pdb	-1.2404367923736572	-2.5220999717712402
6q18.pdb	6q18_HL_A_RA141W.pdb	-0.6036542654037476	-1.6138999462127686
6q18.pdb	6q18_HL_A_RA141Y.pdb	-0.151995450258255	-1.0485999584197998
6q18.pdb	6q18_HL_A_RA141V.pdb	-1.014086127281189	-2.234499931335449
6q18.pdb	6q18_HL_A_AA142R.pdb	-0.7466188073158264	-3.0035998821258545
6q18.pdb	6q18_HL_A_AA142N.pdb	-1.1803141832351685	-3.3447000980377197
6q18.pdb	6q18_HL_A_AA142D.pdb	-0.8815343976020813	-1.4805999994277954
6q18.pdb	6q18_HL_A_AA142C.pdb	-0.9077117443084717	-1.023900032043457
6q18.pdb	6q18_HL_A_AA142Q.pdb	-0.5085246562957764	-0.6840999722480774
6q18.pdb	6q18_HL_A_AA142E.pdb	-0.7334880828857422	1.3687000274658203
6q18.pdb	6q18_HL_A_AA142G.pdb	-0.592782199382782	-0.9315000176429749
6q18.pdb	6q18_HL_A_AA142H.pdb	-6.525934219360352	-10.617300033569336
6q18.pdb	6q18_HL_A_AA142I.pdb	-0.7093452215194702	-0.7511000037193298
6q18.pdb	6q18_HL_A_AA142L.pdb	-0.6129663586616516	-0.3465000092983246
6q18.pdb	6q18_HL_A_AA142K.pdb	-0.6512574553489685	-2.000999927520752
6q18.pdb	6q18_HL_A_AA142M.pdb	-0.4302249848842621	0.7055000066757202
6q18.pdb	6q18_HL_A_AA142F.pdb	-2.154672145843506	-1.4544999599456787
6q18.pdb	6q18_HL_A_AA142P.pdb	-0.6230185627937317	-1.0530999898910522
6q18.pdb	6q18_HL_A_AA142S.pdb	-0.4947338104248047	-0.8486999869346619
6q18.pdb	6q18_HL_A_AA142T.pdb	-0.7031771540641785	-0.2379000037908554
6q18.pdb	6q18_HL_A_AA142W.pdb	-1.883409023284912	-9.754199981689453
6q18.pdb	6q18_HL_A_AA142Y.pdb	-2.3284947872161865	-2.3912999629974365
6q18.pdb	6q18_HL_A_AA142V.pdb	-0.7483156323432922	-0.7408999800682068
6q18.pdb	6q18_HL_A_IA143A.pdb	-1.0816715955734253	-1.544600009918213
6q18.pdb	6q18_HL_A_IA143R.pdb	-1.413393259048462	-4.533899784088135
6q18.pdb	6q18_HL_A_IA143N.pdb	-0.9963458180427551	-1.9979000091552734
6q18.pdb	6q18_HL_A_IA143D.pdb	-0.877087414264679	-2.872999906539917
6q18.pdb	6q18_HL_A_IA143C.pdb	-0.6677863597869873	0.19519999623298645
6q18.pdb	6q18_HL_A_IA143Q.pdb	-0.7993007898330688	-1.5413000583648682
6q18.pdb	6q18_HL_A_IA143E.pdb	-0.9795528650283813	-2.977400064468384
6q18.pdb	6q18_HL_A_IA143G.pdb	-1.1440510749816895	-2.4349000453948975
6q18.pdb	6q18_HL_A_IA143H.pdb	-1.1303552389144897	-2.3629000186920166
6q18.pdb	6q18_HL_A_IA143L.pdb	-1.0242865085601807	-1.1792000532150269
6q18.pdb	6q18_HL_A_IA143K.pdb	-1.145005702972412	-3.045300006866455
6q18.pdb	6q18_HL_A_IA143M.pdb	-0.940083920955658	-1.0907000303268433
6q18.pdb	6q18_HL_A_IA143F.pdb	-2.1278512477874756	-4.7993998527526855
6q18.pdb	6q18_HL_A_IA143P.pdb	-0.826858401298523	-1.6370999813079834
6q18.pdb	6q18_HL_A_IA143S.pdb	-1.021172285079956	-1.0403000116348267
6q18.pdb	6q18_HL_A_IA143T.pdb	-0.787771999835968	-0.5999000072479248
6q18.pdb	6q18_HL_A_IA143W.pdb	-2.9298527240753174	-9.816200256347656
6q18.pdb	6q18_HL_A_IA143Y.pdb	-1.5773720741271973	-4.112599849700928
6q18.pdb	6q18_HL_A_IA143V.pdb	-0.49951183795928955	-0.13510000705718994
6q18.pdb	6q18_HL_A_HA145A.pdb	-0.6048120856285095	0.10300000011920929
6q18.pdb	6q18_HL_A_HA145R.pdb	-0.27702194452285767	0.4747999906539917
6q18.pdb	6q18_HL_A_HA145N.pdb	-0.6726460456848145	-0.08160000294446945
6q18.pdb	6q18_HL_A_HA145D.pdb	-0.6904901266098022	0.24040000140666962
6q18.pdb	6q18_HL_A_HA145C.pdb	-0.6148720383644104	0.006899999920278788
6q18.pdb	6q18_HL_A_HA145Q.pdb	-0.4417857825756073	0.6793000102043152
6q18.pdb	6q18_HL_A_HA145E.pdb	-0.6459689736366272	0.06459999829530716
6q18.pdb	6q18_HL_A_HA145G.pdb	-0.6570983529090881	0.3091000020503998
6q18.pdb	6q18_HL_A_HA145I.pdb	-0.3343268036842346	0.4749999940395355
6q18.pdb	6q18_HL_A_HA145L.pdb	-0.29400262236595154	0.7253000140190125
6q18.pdb	6q18_HL_A_HA145K.pdb	-0.29065966606140137	0.6353999972343445
6q18.pdb	6q18_HL_A_HA145M.pdb	-0.15381646156311035	0.4465000033378601
6q18.pdb	6q18_HL_A_HA145F.pdb	0.09092330932617188	0.8317999839782715
6q18.pdb	6q18_HL_A_HA145P.pdb	-0.5144978165626526	0.1039000004529953
6q18.pdb	6q18_HL_A_HA145S.pdb	-0.5852649807929993	-0.20260000228881836
6q18.pdb	6q18_HL_A_HA145T.pdb	-0.5816563367843628	0.3125
6q18.pdb	6q18_HL_A_HA145W.pdb	0.1534717082977295	0.08349999785423279
6q18.pdb	6q18_HL_A_HA145Y.pdb	-0.1554071307182312	0.5164999961853027
6q18.pdb	6q18_HL_A_HA145V.pdb	-0.5272467732429504	0.10029999911785126
6q18.pdb	6q18_HL_A_GA174A.pdb	-0.5193223357200623	-0.06960000097751617
6q18.pdb	6q18_HL_A_GA174R.pdb	-0.5106008052825928	0.4065000116825104
6q18.pdb	6q18_HL_A_GA174N.pdb	-0.5949663519859314	-0.07240000367164612
6q18.pdb	6q18_HL_A_GA174D.pdb	-0.5845096707344055	-0.1542000025510788
6q18.pdb	6q18_HL_A_GA174C.pdb	-0.4698321223258972	-0.07320000231266022
6q18.pdb	6q18_HL_A_GA174Q.pdb	-0.5285056829452515	-0.0007999999797903001
6q18.pdb	6q18_HL_A_GA174E.pdb	-0.509841799736023	-0.19020000100135803
6q18.pdb	6q18_HL_A_GA174H.pdb	-0.5032432675361633	-0.20469999313354492
6q18.pdb	6q18_HL_A_GA174I.pdb	-0.3748892843723297	-0.16359999775886536
6q18.pdb	6q18_HL_A_GA174L.pdb	-0.43251532316207886	-0.1712000072002411
6q18.pdb	6q18_HL_A_GA174K.pdb	-0.4798208177089691	0.025800000876188278
6q18.pdb	6q18_HL_A_GA174M.pdb	-0.36101043224334717	0.07530000060796738
6q18.pdb	6q18_HL_A_GA174F.pdb	-0.37681353092193604	0.07410000264644623
6q18.pdb	6q18_HL_A_GA174P.pdb	-0.539529025554657	-0.1014999970793724
6q18.pdb	6q18_HL_A_GA174S.pdb	-0.6694903373718262	-0.07020000368356705
6q18.pdb	6q18_HL_A_GA174T.pdb	-0.6482143402099609	-0.1696999967098236
6q18.pdb	6q18_HL_A_GA174W.pdb	-0.35086363554000854	-0.12520000338554382
6q18.pdb	6q18_HL_A_GA174Y.pdb	-0.34405219554901123	-0.08820000290870667
6q18.pdb	6q18_HL_A_GA174V.pdb	-0.40150707960128784	-0.15489999949932098
6q18.pdb	6q18_HL_A_QA175A.pdb	-0.6285266876220703	0.1761000007390976
6q18.pdb	6q18_HL_A_QA175R.pdb	-0.5832259654998779	0.38269999623298645
6q18.pdb	6q18_HL_A_QA175N.pdb	-0.7109495401382446	-0.07580000162124634
6q18.pdb	6q18_HL_A_QA175D.pdb	-0.6908421516418457	-0.34630000591278076
6q18.pdb	6q18_HL_A_QA175C.pdb	-0.6248811483383179	0.05660000070929527
6q18.pdb	6q18_HL_A_QA175E.pdb	-0.6910068392753601	-0.9797999858856201
6q18.pdb	6q18_HL_A_QA175G.pdb	-0.6669532060623169	-0.1574999988079071
6q18.pdb	6q18_HL_A_QA175H.pdb	-0.7931413650512695	0.11500000208616257
6q18.pdb	6q18_HL_A_QA175I.pdb	-0.563491702079773	0.49559998512268066
6q18.pdb	6q18_HL_A_QA175L.pdb	-0.5059497952461243	0.44859999418258667
6q18.pdb	6q18_HL_A_QA175K.pdb	-0.5540750622749329	-0.02160000056028366
6q18.pdb	6q18_HL_A_QA175M.pdb	-0.5042903423309326	0.38339999318122864
6q18.pdb	6q18_HL_A_QA175F.pdb	-0.633796215057373	0.09700000286102295
6q18.pdb	6q18_HL_A_QA175P.pdb	-0.6065559387207031	-0.14090000092983246
6q18.pdb	6q18_HL_A_QA175S.pdb	-0.7264225482940674	-0.31949999928474426
6q18.pdb	6q18_HL_A_QA175T.pdb	-0.779975414276123	0.10830000042915344
6q18.pdb	6q18_HL_A_QA175W.pdb	-0.2436200976371765	1.2598999738693237
6q18.pdb	6q18_HL_A_QA175Y.pdb	-0.49654310941696167	-0.6200000047683716
6q18.pdb	6q18_HL_A_QA175V.pdb	-0.6127305030822754	0.30329999327659607
6q18.pdb	6q18_HL_A_EA176A.pdb	-0.5954679846763611	-2.154900074005127
6q18.pdb	6q18_HL_A_EA176R.pdb	-0.5916642546653748	-1.8456000089645386
6q18.pdb	6q18_HL_A_EA176N.pdb	-0.8373635411262512	-2.3289999961853027
6q18.pdb	6q18_HL_A_EA176D.pdb	-0.9125486612319946	-2.4093000888824463
6q18.pdb	6q18_HL_A_EA176C.pdb	-0.7712846994400024	-2.3921000957489014
6q18.pdb	6q18_HL_A_EA176Q.pdb	-0.6193875074386597	-1.541599988937378
6q18.pdb	6q18_HL_A_EA176G.pdb	-0.9486227035522461	-2.9883999824523926
6q18.pdb	6q18_HL_A_EA176H.pdb	-0.9410555362701416	-2.473099946975708
6q18.pdb	6q18_HL_A_EA176I.pdb	-0.3169426918029785	-1.5425000190734863
6q18.pdb	6q18_HL_A_EA176L.pdb	-0.6960520148277283	-1.7315000295639038
6q18.pdb	6q18_HL_A_EA176K.pdb	-0.5676085948944092	-2.2948999404907227
6q18.pdb	6q18_HL_A_EA176M.pdb	-0.24976900219917297	-1.3712999820709229
6q18.pdb	6q18_HL_A_EA176F.pdb	-0.5508997440338135	-1.5681999921798706
6q18.pdb	6q18_HL_A_EA176P.pdb	-1.7068796157836914	-3.9305999279022217
6q18.pdb	6q18_HL_A_EA176S.pdb	-0.8196712136268616	-2.827899932861328
6q18.pdb	6q18_HL_A_EA176T.pdb	-0.4059077203273773	-2.930000066757202
6q18.pdb	6q18_HL_A_EA176W.pdb	-0.4257657825946808	-2.0508999824523926
6q18.pdb	6q18_HL_A_EA176Y.pdb	-1.200277328491211	-2.6491000652313232
6q18.pdb	6q18_HL_A_EA176V.pdb	-0.4189467430114746	-1.6405999660491943
6q18.pdb	6q18_HL_A_GA177A.pdb	-0.28801649808883667	-0.8801000118255615
6q18.pdb	6q18_HL_A_GA177R.pdb	-3.8055450916290283	-6.064599990844727
6q18.pdb	6q18_HL_A_GA177N.pdb	-0.6799537539482117	-0.5580999851226807
6q18.pdb	6q18_HL_A_GA177D.pdb	-0.7457844018936157	-1.1007000207901
6q18.pdb	6q18_HL_A_GA177C.pdb	-0.7814295291900635	-1.226099967956543
6q18.pdb	6q18_HL_A_GA177Q.pdb	-6.028124809265137	-12.217599868774414
6q18.pdb	6q18_HL_A_GA177E.pdb	-1.5778615474700928	-5.336599826812744
6q18.pdb	6q18_HL_A_GA177H.pdb	-18.017271041870117	-34.86465072631836
6q18.pdb	6q18_HL_A_GA177I.pdb	-4.692505836486816	-10.740400314331055
6q18.pdb	6q18_HL_A_GA177L.pdb	-8.227218627929688	-11.390299797058105
6q18.pdb	6q18_HL_A_GA177K.pdb	-14.84448528289795	-21.557920455932617
6q18.pdb	6q18_HL_A_GA177M.pdb	-1.0241787433624268	-3.7771999835968018
6q18.pdb	6q18_HL_A_GA177F.pdb	-13.714860916137695	-28.15730094909668
6q18.pdb	6q18_HL_A_GA177P.pdb	-3.3874917030334473	-5.511499881744385
6q18.pdb	6q18_HL_A_GA177S.pdb	-1.1053411960601807	-2.3171000480651855
6q18.pdb	6q18_HL_A_GA177T.pdb	-0.5896390676498413	-1.6181000471115112
6q18.pdb	6q18_HL_A_GA177W.pdb	-12.549474716186523	-28.156490325927734
6q18.pdb	6q18_HL_A_GA177Y.pdb	-20.14105987548828	-34.73244094848633
6q18.pdb	6q18_HL_A_GA177V.pdb	-0.8234363794326782	-0.7483999729156494
6okm.pdb	6okm_HL_R_TH29A.pdb	-0.3910599946975708	0.030400000512599945
6okm.pdb	6okm_HL_R_TH29R.pdb	-0.37833917140960693	-0.048500001430511475
6okm.pdb	6okm_HL_R_TH29N.pdb	-0.4738982021808624	0.04450000077486038
6okm.pdb	6okm_HL_R_TH29D.pdb	-0.5758122801780701	0.11959999799728394
6okm.pdb	6okm_HL_R_TH29C.pdb	-0.33179861307144165	0.01850000023841858
6okm.pdb	6okm_HL_R_TH29Q.pdb	-0.4098735749721527	0.008999999612569809
6okm.pdb	6okm_HL_R_TH29E.pdb	-0.3929447531700134	0.06289999932050705
6okm.pdb	6okm_HL_R_TH29G.pdb	-0.4345950782299042	0.04600000008940697
6okm.pdb	6okm_HL_R_TH29H.pdb	-0.3991159200668335	0.3540000021457672
6okm.pdb	6okm_HL_R_TH29I.pdb	-0.309419721364975	0.007400000002235174
6okm.pdb	6okm_HL_R_TH29L.pdb	-0.3455702066421509	-0.02070000022649765
6okm.pdb	6okm_HL_R_TH29K.pdb	-0.37982064485549927	-0.025200000032782555
6okm.pdb	6okm_HL_R_TH29M.pdb	-0.21893540024757385	-0.010300000198185444
6okm.pdb	6okm_HL_R_TH29F.pdb	-0.23797526955604553	0.0430000014603138
6okm.pdb	6okm_HL_R_TH29P.pdb	-0.40958356857299805	0.041999999433755875
6okm.pdb	6okm_HL_R_TH29S.pdb	-0.5763704180717468	0.06589999794960022
6okm.pdb	6okm_HL_R_TH29W.pdb	-0.23031741380691528	0.0013000000035390258
6okm.pdb	6okm_HL_R_TH29Y.pdb	-0.28137069940567017	0.10509999841451645
6okm.pdb	6okm_HL_R_TH29V.pdb	-0.31793081760406494	0.007799999788403511
6okm.pdb	6okm_HL_R_NH30A.pdb	-0.5683644413948059	-0.23160000145435333
6okm.pdb	6okm_HL_R_NH30R.pdb	-0.3457544445991516	0.28600001335144043
6okm.pdb	6okm_HL_R_NH30D.pdb	-0.40094780921936035	-0.08229999989271164
6okm.pdb	6okm_HL_R_NH30C.pdb	-0.3508244752883911	0.08349999785423279
6okm.pdb	6okm_HL_R_NH30Q.pdb	-0.4654269218444824	-0.15459999442100525
6okm.pdb	6okm_HL_R_NH30E.pdb	-0.3445061445236206	0.07940000295639038
6okm.pdb	6okm_HL_R_NH30G.pdb	-0.5657563209533691	-0.5422000288963318
6okm.pdb	6okm_HL_R_NH30H.pdb	-0.4928351938724518	0.4221000075340271
6okm.pdb	6okm_HL_R_NH30I.pdb	-0.3164156377315521	-0.10180000215768814
6okm.pdb	6okm_HL_R_NH30L.pdb	-0.16641685366630554	1.0269999504089355
6okm.pdb	6okm_HL_R_NH30K.pdb	-0.19331514835357666	1.5205999612808228
6okm.pdb	6okm_HL_R_NH30M.pdb	-0.2041603922843933	0.6628000140190125
6okm.pdb	6okm_HL_R_NH30F.pdb	-0.14350220561027527	0.5515000224113464
6okm.pdb	6okm_HL_R_NH30P.pdb	-0.5993800759315491	-0.4544999897480011
6okm.pdb	6okm_HL_R_NH30S.pdb	-0.7026485800743103	-0.6402999758720398
6okm.pdb	6okm_HL_R_NH30T.pdb	-0.5879726409912109	0.10509999841451645
6okm.pdb	6okm_HL_R_NH30W.pdb	-0.1997877061367035	0.20080000162124634
6okm.pdb	6okm_HL_R_NH30Y.pdb	-0.07977807521820068	0.24169999361038208
6okm.pdb	6okm_HL_R_NH30V.pdb	-0.2262456715106964	0.9678999781608582
6okm.pdb	6okm_HL_R_YH31A.pdb	-1.0600206851959229	-0.9271000027656555
6okm.pdb	6okm_HL_R_YH31R.pdb	-0.9817503690719604	-1.0743999481201172
6okm.pdb	6okm_HL_R_YH31N.pdb	-1.0598649978637695	-1.5378999710083008
6okm.pdb	6okm_HL_R_YH31D.pdb	-1.154258131980896	-0.15389999747276306
6okm.pdb	6okm_HL_R_YH31C.pdb	-1.030861735343933	-0.819100022315979
6okm.pdb	6okm_HL_R_YH31Q.pdb	-1.0575556755065918	-1.2400000095367432
6okm.pdb	6okm_HL_R_YH31E.pdb	-0.8702023029327393	0.26600000262260437
6okm.pdb	6okm_HL_R_YH31G.pdb	-1.0696922540664673	-1.0081000328063965
6okm.pdb	6okm_HL_R_YH31H.pdb	-0.9512460231781006	-0.9358000159263611
6okm.pdb	6okm_HL_R_YH31I.pdb	-0.8001428842544556	0.02669999934732914
6okm.pdb	6okm_HL_R_YH31L.pdb	-0.8186016082763672	-0.18889999389648438
6okm.pdb	6okm_HL_R_YH31K.pdb	-0.9624718427658081	-1.4326000213623047
6okm.pdb	6okm_HL_R_YH31M.pdb	-0.7329831719398499	0.8090999722480774
6okm.pdb	6okm_HL_R_YH31F.pdb	-0.5327425599098206	0.39430001378059387
6okm.pdb	6okm_HL_R_YH31P.pdb	-1.084367036819458	-0.5307000279426575
6okm.pdb	6okm_HL_R_YH31S.pdb	-1.1829910278320312	-1.257699966430664
6okm.pdb	6okm_HL_R_YH31T.pdb	-1.0425142049789429	-0.7954999804496765
6okm.pdb	6okm_HL_R_YH31W.pdb	-0.6563627123832703	1.2760000228881836
6okm.pdb	6okm_HL_R_YH31V.pdb	-0.8901282548904419	-0.4650999903678894
6okm.pdb	6okm_HL_R_LH32A.pdb	-1.123793125152588	-1.718400001525879
6okm.pdb	6okm_HL_R_LH32R.pdb	-1.3920834064483643	-2.6068999767303467
6okm.pdb	6okm_HL_R_LH32N.pdb	-1.2414109706878662	-1.7252000570297241
6okm.pdb	6okm_HL_R_LH32D.pdb	-1.2460752725601196	-2.9247000217437744
6okm.pdb	6okm_HL_R_LH32C.pdb	-1.1049463748931885	-1.4532999992370605
6okm.pdb	6okm_HL_R_LH32Q.pdb	-1.016174554824829	-2.2916998863220215
6okm.pdb	6okm_HL_R_LH32E.pdb	-1.0339287519454956	-3.2430999279022217
6okm.pdb	6okm_HL_R_LH32G.pdb	-1.2806649208068848	-2.0034000873565674
6okm.pdb	6okm_HL_R_LH32H.pdb	-0.8323805332183838	-1.0024000406265259
6okm.pdb	6okm_HL_R_LH32I.pdb	-0.8792638182640076	-0.7067999839782715
6okm.pdb	6okm_HL_R_LH32K.pdb	-1.3770039081573486	-1.2759000062942505
6okm.pdb	6okm_HL_R_LH32M.pdb	-0.7015531659126282	0.2897000014781952
6okm.pdb	6okm_HL_R_LH32F.pdb	-0.20120111107826233	1.3717999458312988
6okm.pdb	6okm_HL_R_LH32P.pdb	-0.8199732303619385	-1.579800009727478
6okm.pdb	6okm_HL_R_LH32S.pdb	-1.2719128131866455	-1.9931999444961548
6okm.pdb	6okm_HL_R_LH32T.pdb	-1.2127931118011475	-1.4589999914169312
6okm.pdb	6okm_HL_R_LH32W.pdb	-2.972383737564087	-3.1570000648498535
6okm.pdb	6okm_HL_R_LH32Y.pdb	-0.2668134272098541	-0.18889999389648438
6okm.pdb	6okm_HL_R_LH32V.pdb	-1.0142618417739868	-1.138200044631958
6okm.pdb	6okm_HL_R_VH49A.pdb	-0.9476401209831238	-0.6279000043869019
6okm.pdb	6okm_HL_R_VH49R.pdb	-0.581863522529602	-3.5541000366210938
6okm.pdb	6okm_HL_R_VH49N.pdb	-0.8089770078659058	-0.7541999816894531
6okm.pdb	6okm_HL_R_VH49D.pdb	-1.1993677616119385	-1.6556999683380127
6okm.pdb	6okm_HL_R_VH49C.pdb	-0.6238020658493042	-0.38269999623298645
6okm.pdb	6okm_HL_R_VH49Q.pdb	-0.9373462200164795	-0.8259000182151794
6okm.pdb	6okm_HL_R_VH49E.pdb	-0.9643332958221436	-0.289900004863739
6okm.pdb	6okm_HL_R_VH49G.pdb	-1.0608911514282227	-0.9955999851226807
6okm.pdb	6okm_HL_R_VH49H.pdb	-0.8227436542510986	-2.91510009765625
6okm.pdb	6okm_HL_R_VH49I.pdb	-0.5059347152709961	-0.30550000071525574
6okm.pdb	6okm_HL_R_VH49L.pdb	-0.9448961019515991	-0.5182999968528748
6okm.pdb	6okm_HL_R_VH49K.pdb	-0.46418488025665283	-0.1005999967455864
6okm.pdb	6okm_HL_R_VH49M.pdb	-0.57456374168396	-0.359499990940094
6okm.pdb	6okm_HL_R_VH49F.pdb	-3.7446415424346924	-9.661800384521484
6okm.pdb	6okm_HL_R_VH49P.pdb	-0.8808731436729431	-0.7324000000953674
6okm.pdb	6okm_HL_R_VH49S.pdb	-1.0639407634735107	-0.8324999809265137
6okm.pdb	6okm_HL_R_VH49T.pdb	-0.8350575566291809	-0.44440001249313354
6okm.pdb	6okm_HL_R_VH49W.pdb	-0.8602784872055054	-0.9074000120162964
6okm.pdb	6okm_HL_R_VH49Y.pdb	-0.7539643049240112	-0.8938999772071838
6okm.pdb	6okm_HL_R_NH51A.pdb	-0.5134631991386414	-0.06589999794960022
6okm.pdb	6okm_HL_R_NH51R.pdb	-0.07841971516609192	0.6557000279426575
6okm.pdb	6okm_HL_R_NH51D.pdb	-0.5374965667724609	-0.4997999966144562
6okm.pdb	6okm_HL_R_NH51C.pdb	-0.43698421120643616	0.05460000038146973
6okm.pdb	6okm_HL_R_NH51Q.pdb	-0.39448001980781555	-0.3077000081539154
6okm.pdb	6okm_HL_R_NH51E.pdb	-0.4696064591407776	-0.4221000075340271
6okm.pdb	6okm_HL_R_NH51G.pdb	-0.5266668796539307	-0.3630000054836273
6okm.pdb	6okm_HL_R_NH51H.pdb	-0.47092965245246887	0.49140000343322754
6okm.pdb	6okm_HL_R_NH51I.pdb	-0.1268385946750641	0.5938000082969666
6okm.pdb	6okm_HL_R_NH51L.pdb	-0.20697438716888428	0.8881999850273132
6okm.pdb	6okm_HL_R_NH51K.pdb	-0.21275758743286133	0.2513999938964844
6okm.pdb	6okm_HL_R_NH51M.pdb	-0.30601489543914795	1.6816999912261963
6okm.pdb	6okm_HL_R_NH51F.pdb	-1.3026306629180908	-1.4256999492645264
6okm.pdb	6okm_HL_R_NH51P.pdb	-0.4425824284553528	-2.34060001373291
6okm.pdb	6okm_HL_R_NH51S.pdb	-0.6118301153182983	-0.551800012588501
6okm.pdb	6okm_HL_R_NH51T.pdb	-0.5399720668792725	-0.3831000030040741
6okm.pdb	6okm_HL_R_NH51W.pdb	-1.4151005744934082	-0.9484999775886536
6okm.pdb	6okm_HL_R_NH51Y.pdb	-0.22118344902992249	1.107200026512146
6okm.pdb	6okm_HL_R_NH51V.pdb	-0.22339412569999695	0.4803999960422516
6okm.pdb	6okm_HL_R_DH56A.pdb	-0.5215069055557251	0.0024999999441206455
6okm.pdb	6okm_HL_R_DH56R.pdb	-0.43041762709617615	-0.08049999922513962
6okm.pdb	6okm_HL_R_DH56N.pdb	-0.5395489931106567	-0.08299999684095383
6okm.pdb	6okm_HL_R_DH56C.pdb	-0.4002941846847534	0.2768999934196472
6okm.pdb	6okm_HL_R_DH56Q.pdb	-0.4622192084789276	-0.02630000002682209
6okm.pdb	6okm_HL_R_DH56E.pdb	-0.4385586380958557	-0.011599999852478504
6okm.pdb	6okm_HL_R_DH56G.pdb	-0.5733166933059692	-0.21979999542236328
6okm.pdb	6okm_HL_R_DH56H.pdb	-0.40593504905700684	-0.10270000249147415
6okm.pdb	6okm_HL_R_DH56I.pdb	-0.33944568037986755	0.39480000734329224
6okm.pdb	6okm_HL_R_DH56L.pdb	-0.1895669400691986	1.0960999727249146
6okm.pdb	6okm_HL_R_DH56K.pdb	-0.3103618919849396	0.6757000088691711
6okm.pdb	6okm_HL_R_DH56M.pdb	-0.16477972269058228	1.2908999919891357
6okm.pdb	6okm_HL_R_DH56F.pdb	0.0522000789642334	0.9811999797821045
6okm.pdb	6okm_HL_R_DH56P.pdb	-0.38980594277381897	-0.16259999573230743
6okm.pdb	6okm_HL_R_DH56S.pdb	-0.5811829566955566	-0.17589999735355377
6okm.pdb	6okm_HL_R_DH56T.pdb	-0.5527400970458984	-0.13269999623298645
6okm.pdb	6okm_HL_R_DH56W.pdb	-0.147757887840271	0.878600001335144
6okm.pdb	6okm_HL_R_DH56Y.pdb	0.05620431900024414	0.7002000212669373
6okm.pdb	6okm_HL_R_DH56V.pdb	-0.38066866993904114	0.3476000130176544
6okm.pdb	6okm_HL_R_YH58A.pdb	-1.1958825588226318	-0.5322999954223633
6okm.pdb	6okm_HL_R_YH58R.pdb	-0.7795696258544922	-0.7390999794006348
6okm.pdb	6okm_HL_R_YH58N.pdb	-0.8389499187469482	-0.6557999849319458
6okm.pdb	6okm_HL_R_YH58D.pdb	-0.8691017627716064	-0.8345000147819519
6okm.pdb	6okm_HL_R_YH58C.pdb	-0.8765065670013428	-0.6137999892234802
6okm.pdb	6okm_HL_R_YH58Q.pdb	-0.8132163882255554	-0.640500009059906
6okm.pdb	6okm_HL_R_YH58E.pdb	-0.8469626903533936	-0.5385000109672546
6okm.pdb	6okm_HL_R_YH58G.pdb	-1.3699405193328857	-0.7049000263214111
6okm.pdb	6okm_HL_R_YH58H.pdb	-0.8055593371391296	-0.754800021648407
6okm.pdb	6okm_HL_R_YH58I.pdb	-0.6630913019180298	-0.29190000891685486
6okm.pdb	6okm_HL_R_YH58L.pdb	-0.5979668498039246	-0.4043999910354614
6okm.pdb	6okm_HL_R_YH58K.pdb	-0.7107690572738647	-0.9549999833106995
6okm.pdb	6okm_HL_R_YH58M.pdb	-0.5205240845680237	-0.6394000053405762
6okm.pdb	6okm_HL_R_YH58F.pdb	-0.6430109143257141	-0.42879998683929443
6okm.pdb	6okm_HL_R_YH58P.pdb	-0.9289394021034241	-1.1708999872207642
6okm.pdb	6okm_HL_R_YH58S.pdb	-1.0027230978012085	-0.9099000096321106
6okm.pdb	6okm_HL_R_YH58T.pdb	-0.9933693408966064	-0.9876000285148621
6okm.pdb	6okm_HL_R_YH58W.pdb	-0.7594006061553955	-0.5616999864578247
6okm.pdb	6okm_HL_R_YH58V.pdb	-0.7038179039955139	-0.47929999232292175
6okm.pdb	6okm_HL_R_RH97A.pdb	-1.153260588645935	0.6327000260353088
6okm.pdb	6okm_HL_R_RH97N.pdb	-1.158972978591919	0.534600019454956
6okm.pdb	6okm_HL_R_RH97D.pdb	-1.1543489694595337	0.8967999815940857
6okm.pdb	6okm_HL_R_RH97C.pdb	-1.1347320079803467	0.6133999824523926
6okm.pdb	6okm_HL_R_RH97Q.pdb	-0.6250792145729065	1.3381999731063843
6okm.pdb	6okm_HL_R_RH97E.pdb	-0.6370980143547058	1.6481000185012817
6okm.pdb	6okm_HL_R_RH97G.pdb	-1.2016925811767578	0.557699978351593
6okm.pdb	6okm_HL_R_RH97H.pdb	-1.2671377658843994	0.9732000231742859
6okm.pdb	6okm_HL_R_RH97I.pdb	-0.7919067144393921	0.6021000146865845
6okm.pdb	6okm_HL_R_RH97L.pdb	-0.7913480997085571	0.4878999888896942
6okm.pdb	6okm_HL_R_RH97K.pdb	-0.4980959892272949	0.26919999718666077
6okm.pdb	6okm_HL_R_RH97M.pdb	-0.6493344902992249	0.6467999815940857
6okm.pdb	6okm_HL_R_RH97F.pdb	-0.9957098364830017	0.47540000081062317
6okm.pdb	6okm_HL_R_RH97P.pdb	-1.1587474346160889	1.1261999607086182
6okm.pdb	6okm_HL_R_RH97S.pdb	-1.043408751487732	1.667099952697754
6okm.pdb	6okm_HL_R_RH97T.pdb	-1.2771334648132324	1.242900013923645
6okm.pdb	6okm_HL_R_RH97W.pdb	-0.7129948139190674	2.654900074005127
6okm.pdb	6okm_HL_R_RH97Y.pdb	-0.7261703014373779	0.3212999999523163
6okm.pdb	6okm_HL_R_RH97V.pdb	-1.0519156455993652	1.426800012588501
6okm.pdb	6okm_HL_R_DH98A.pdb	-0.942999005317688	-2.9110000133514404
6okm.pdb	6okm_HL_R_DH98R.pdb	-0.5669846534729004	-5.28980016708374
6okm.pdb	6okm_HL_R_DH98N.pdb	-0.8480117321014404	-0.6128000020980835
6okm.pdb	6okm_HL_R_DH98C.pdb	-0.9137145280838013	-1.9128999710083008
6okm.pdb	6okm_HL_R_DH98Q.pdb	-0.8603851199150085	-1.9012000560760498
6okm.pdb	6okm_HL_R_DH98E.pdb	-0.7056501507759094	-2.021399974822998
6okm.pdb	6okm_HL_R_DH98G.pdb	-1.355215311050415	-2.0241000652313232
6okm.pdb	6okm_HL_R_DH98H.pdb	-0.7472836375236511	-1.1516000032424927
6okm.pdb	6okm_HL_R_DH98I.pdb	-0.6751418113708496	-1.0716999769210815
6okm.pdb	6okm_HL_R_DH98L.pdb	-0.6354081034660339	-1.3495999574661255
6okm.pdb	6okm_HL_R_DH98K.pdb	-1.2097673416137695	-4.583000183105469
6okm.pdb	6okm_HL_R_DH98M.pdb	-0.5546058416366577	-0.9692000150680542
6okm.pdb	6okm_HL_R_DH98F.pdb	-1.3566447496414185	-2.0829999446868896
6okm.pdb	6okm_HL_R_DH98P.pdb	-0.7849456071853638	-3.238100051879883
6okm.pdb	6okm_HL_R_DH98S.pdb	-1.131077527999878	-2.387700080871582
6okm.pdb	6okm_HL_R_DH98T.pdb	-1.0805082321166992	-1.9639999866485596
6okm.pdb	6okm_HL_R_DH98W.pdb	-2.4207205772399902	-6.997200012207031
6okm.pdb	6okm_HL_R_DH98Y.pdb	-0.5487293004989624	-2.9537999629974365
6okm.pdb	6okm_HL_R_DH98V.pdb	-0.8150486946105957	-1.5614999532699585
6okm.pdb	6okm_HL_R_RH99A.pdb	-1.0014631748199463	-2.3482000827789307
6okm.pdb	6okm_HL_R_RH99N.pdb	-0.8373105525970459	-2.255199909210205
6okm.pdb	6okm_HL_R_RH99D.pdb	-0.7966066598892212	-3.3726999759674072
6okm.pdb	6okm_HL_R_RH99C.pdb	-0.7790294885635376	-1.9154000282287598
6okm.pdb	6okm_HL_R_RH99Q.pdb	-0.40359485149383545	-1.6252000331878662
6okm.pdb	6okm_HL_R_RH99E.pdb	-0.4290180504322052	-2.61929988861084
6okm.pdb	6okm_HL_R_RH99G.pdb	-1.0003398656845093	-2.9458999633789062
6okm.pdb	6okm_HL_R_RH99H.pdb	-0.7555264830589294	-2.6061999797821045
6okm.pdb	6okm_HL_R_RH99I.pdb	-0.5756590962409973	-0.9937999844551086
6okm.pdb	6okm_HL_R_RH99L.pdb	-0.6479477286338806	-0.8799999952316284
6okm.pdb	6okm_HL_R_RH99K.pdb	-0.6094191074371338	-1.1416000127792358
6okm.pdb	6okm_HL_R_RH99M.pdb	-0.5141115784645081	-0.49410000443458557
6okm.pdb	6okm_HL_R_RH99F.pdb	-2.181630849838257	-4.6722002029418945
6okm.pdb	6okm_HL_R_RH99P.pdb	-0.7565346956253052	-2.1810998916625977
6okm.pdb	6okm_HL_R_RH99S.pdb	-1.1077303886413574	-2.9990999698638916
6okm.pdb	6okm_HL_R_RH99T.pdb	-0.8652070760726929	-1.9764000177383423
6okm.pdb	6okm_HL_R_RH99W.pdb	-1.4561150074005127	-4.043499946594238
6okm.pdb	6okm_HL_R_RH99Y.pdb	-0.05555933713912964	-1.2063000202178955
6okm.pdb	6okm_HL_R_RH99V.pdb	-0.3896618187427521	-0.3977000117301941
6okm.pdb	6okm_HL_R_YL32A.pdb	-1.447937250137329	-1.0950000286102295
6okm.pdb	6okm_HL_R_YL32R.pdb	-1.0518088340759277	-1.4240000247955322
6okm.pdb	6okm_HL_R_YL32N.pdb	-1.261678695678711	-1.1109999418258667
6okm.pdb	6okm_HL_R_YL32D.pdb	-1.2979710102081299	-1.4101999998092651
6okm.pdb	6okm_HL_R_YL32C.pdb	-1.101293683052063	-1.2996000051498413
6okm.pdb	6okm_HL_R_YL32Q.pdb	-1.223403811454773	-1.280900001525879
6okm.pdb	6okm_HL_R_YL32E.pdb	-1.2107083797454834	-1.232699990272522
6okm.pdb	6okm_HL_R_YL32G.pdb	-1.5049042701721191	-1.7753000259399414
6okm.pdb	6okm_HL_R_YL32H.pdb	-0.8778408765792847	-0.3107999861240387
6okm.pdb	6okm_HL_R_YL32I.pdb	-1.1261775493621826	-2.161099910736084
6okm.pdb	6okm_HL_R_YL32L.pdb	-1.153456687927246	-0.27869999408721924
6okm.pdb	6okm_HL_R_YL32K.pdb	-1.1301236152648926	-0.9671000242233276
6okm.pdb	6okm_HL_R_YL32M.pdb	-1.066048502922058	-0.6531000137329102
6okm.pdb	6okm_HL_R_YL32F.pdb	-0.5443388819694519	0.1703999936580658
6okm.pdb	6okm_HL_R_YL32P.pdb	-1.5369887351989746	-1.4107999801635742
6okm.pdb	6okm_HL_R_YL32S.pdb	-1.0227935314178467	-1.6908999681472778
6okm.pdb	6okm_HL_R_YL32T.pdb	-1.3442294597625732	-1.374500036239624
6okm.pdb	6okm_HL_R_YL32W.pdb	-0.8698174357414246	0.2451000064611435
6okm.pdb	6okm_HL_R_YL32V.pdb	-1.3249566555023193	-1.382699966430664
6okm.pdb	6okm_HL_R_VL34A.pdb	-0.847846508026123	-0.35830000042915344
6okm.pdb	6okm_HL_R_VL34R.pdb	-0.8140265941619873	-0.6277999877929688
6okm.pdb	6okm_HL_R_VL34N.pdb	-0.9269770383834839	-0.22089999914169312
6okm.pdb	6okm_HL_R_VL34D.pdb	-0.5558196902275085	-0.5091999769210815
6okm.pdb	6okm_HL_R_VL34C.pdb	-0.7379414439201355	-0.01119999960064888
6okm.pdb	6okm_HL_R_VL34Q.pdb	-0.8518545627593994	-0.31060001254081726
6okm.pdb	6okm_HL_R_VL34E.pdb	-0.8528356552124023	-0.03440000116825104
6okm.pdb	6okm_HL_R_VL34G.pdb	-0.9458794593811035	-0.38909998536109924
6okm.pdb	6okm_HL_R_VL34H.pdb	-0.8508889675140381	-0.42800000309944153
6okm.pdb	6okm_HL_R_VL34I.pdb	-0.5453329086303711	0.18140000104904175
6okm.pdb	6okm_HL_R_VL34L.pdb	-0.7040529847145081	-0.28049999475479126
6okm.pdb	6okm_HL_R_VL34K.pdb	-0.8006019592285156	-0.03200000151991844
6okm.pdb	6okm_HL_R_VL34M.pdb	-0.6024963855743408	-0.155799999833107
6okm.pdb	6okm_HL_R_VL34F.pdb	-0.6514763236045837	-0.2709999978542328
6okm.pdb	6okm_HL_R_VL34P.pdb	-0.8489266037940979	-0.5113999843597412
6okm.pdb	6okm_HL_R_VL34S.pdb	-0.9132218956947327	-0.3188000023365021
6okm.pdb	6okm_HL_R_VL34T.pdb	-0.8466988205909729	-0.3984000086784363
6okm.pdb	6okm_HL_R_VL34W.pdb	-0.6927986741065979	-0.9713000059127808
6okm.pdb	6okm_HL_R_VL34Y.pdb	-0.5793400406837463	-0.5292999744415283
6okm.pdb	6okm_HL_R_YL49A.pdb	-0.7058740854263306	-0.6273000240325928
6okm.pdb	6okm_HL_R_YL49R.pdb	-0.7581284046173096	-1.579300045967102
6okm.pdb	6okm_HL_R_YL49N.pdb	-0.7828584909439087	-0.5073999762535095
6okm.pdb	6okm_HL_R_YL49D.pdb	-0.817613959312439	-0.6351000070571899
6okm.pdb	6okm_HL_R_YL49C.pdb	-0.7383150458335876	-0.6571999788284302
6okm.pdb	6okm_HL_R_YL49Q.pdb	-0.7899330258369446	0.08009999990463257
6okm.pdb	6okm_HL_R_YL49E.pdb	-0.5262161493301392	-0.8755999803543091
6okm.pdb	6okm_HL_R_YL49G.pdb	-0.8486881256103516	-0.9830999970436096
6okm.pdb	6okm_HL_R_YL49H.pdb	-0.847939670085907	-0.7290999889373779
6okm.pdb	6okm_HL_R_YL49I.pdb	-0.5420466661453247	0.03180000185966492
6okm.pdb	6okm_HL_R_YL49L.pdb	-0.37149131298065186	-0.0015999999595806003
6okm.pdb	6okm_HL_R_YL49K.pdb	-0.5275610089302063	-0.7914000153541565
6okm.pdb	6okm_HL_R_YL49M.pdb	-0.5362277030944824	-0.27630001306533813
6okm.pdb	6okm_HL_R_YL49F.pdb	-0.5841116905212402	0.46720001101493835
6okm.pdb	6okm_HL_R_YL49P.pdb	-0.690443754196167	-0.550000011920929
6okm.pdb	6okm_HL_R_YL49S.pdb	-0.8466439843177795	-0.7423999905586243
6okm.pdb	6okm_HL_R_YL49T.pdb	-0.6925003528594971	-0.8998000025749207
6okm.pdb	6okm_HL_R_YL49W.pdb	-0.3834018409252167	1.2451000213623047
6okm.pdb	6okm_HL_R_YL49V.pdb	-0.5702207088470459	0.026200000196695328
6okm.pdb	6okm_HL_R_NL53A.pdb	-0.576568067073822	0.16920000314712524
6okm.pdb	6okm_HL_R_NL53R.pdb	-0.43209052085876465	0.4422999918460846
6okm.pdb	6okm_HL_R_NL53D.pdb	-0.6318546533584595	-0.7038000226020813
6okm.pdb	6okm_HL_R_NL53C.pdb	-0.5857236981391907	0.2581999897956848
6okm.pdb	6okm_HL_R_NL53Q.pdb	-0.5979763865470886	-0.03999999910593033
6okm.pdb	6okm_HL_R_NL53E.pdb	-0.5182480216026306	-0.22280000150203705
6okm.pdb	6okm_HL_R_NL53G.pdb	-0.6976889967918396	0.2639999985694885
6okm.pdb	6okm_HL_R_NL53H.pdb	-0.5948973298072815	0.15150000154972076
6okm.pdb	6okm_HL_R_NL53I.pdb	-0.46533167362213135	-0.20239999890327454
6okm.pdb	6okm_HL_R_NL53L.pdb	-0.48562711477279663	0.37229999899864197
6okm.pdb	6okm_HL_R_NL53K.pdb	-0.5305947661399841	0.42640000581741333
6okm.pdb	6okm_HL_R_NL53M.pdb	-0.341128408908844	0.7494000196456909
6okm.pdb	6okm_HL_R_NL53F.pdb	-0.36729001998901367	0.18930000066757202
6okm.pdb	6okm_HL_R_NL53P.pdb	-0.48963189125061035	0.17730000615119934
6okm.pdb	6okm_HL_R_NL53S.pdb	-0.7026289701461792	0.1420000046491623
6okm.pdb	6okm_HL_R_NL53T.pdb	-0.680540144443512	0.26750001311302185
6okm.pdb	6okm_HL_R_NL53W.pdb	-0.5415340065956116	0.12770000100135803
6okm.pdb	6okm_HL_R_NL53Y.pdb	-0.07128158211708069	1.7431000471115112
6okm.pdb	6okm_HL_R_NL53V.pdb	-0.4898654818534851	0.6003999710083008
6okm.pdb	6okm_HL_R_LL54A.pdb	-0.7806053757667542	0.35569998621940613
6okm.pdb	6okm_HL_R_LL54R.pdb	-0.7902795076370239	-0.17720000445842743
6okm.pdb	6okm_HL_R_LL54N.pdb	-0.9343482255935669	0.28790000081062317
6okm.pdb	6okm_HL_R_LL54D.pdb	-0.9594333171844482	0.840399980545044
6okm.pdb	6okm_HL_R_LL54C.pdb	-0.8128107786178589	0.12939999997615814
6okm.pdb	6okm_HL_R_LL54Q.pdb	-0.8894850015640259	0.37529999017715454
6okm.pdb	6okm_HL_R_LL54E.pdb	-0.9076135158538818	0.5098999738693237
6okm.pdb	6okm_HL_R_LL54G.pdb	-0.9526044726371765	0.3490999937057495
6okm.pdb	6okm_HL_R_LL54H.pdb	-0.8609488010406494	0.35519999265670776
6okm.pdb	6okm_HL_R_LL54I.pdb	-0.5222026705741882	-0.12600000202655792
6okm.pdb	6okm_HL_R_LL54K.pdb	-0.7865355014801025	-0.2508000135421753
6okm.pdb	6okm_HL_R_LL54M.pdb	-0.5208138227462769	-0.06449999660253525
6okm.pdb	6okm_HL_R_LL54F.pdb	-0.7366724014282227	-0.14820000529289246
6okm.pdb	6okm_HL_R_LL54P.pdb	-0.6226000189781189	1.0098999738693237
6okm.pdb	6okm_HL_R_LL54S.pdb	-0.8678302764892578	-0.03370000049471855
6okm.pdb	6okm_HL_R_LL54T.pdb	-0.9746034145355225	-0.19689999520778656
6okm.pdb	6okm_HL_R_LL54W.pdb	-0.7801169753074646	0.20260000228881836
6okm.pdb	6okm_HL_R_LL54Y.pdb	-0.8072627782821655	0.12489999830722809
6okm.pdb	6okm_HL_R_LL54V.pdb	-0.6124364733695984	0.5382999777793884
6okm.pdb	6okm_HL_R_EL55A.pdb	-0.5765831470489502	-0.8600999712944031
6okm.pdb	6okm_HL_R_EL55R.pdb	-0.5316650867462158	-1.011199951171875
6okm.pdb	6okm_HL_R_EL55N.pdb	-0.55519038438797	-0.7674999833106995
6okm.pdb	6okm_HL_R_EL55D.pdb	-0.6669749021530151	-0.20149999856948853
6okm.pdb	6okm_HL_R_EL55C.pdb	-0.4778244197368622	-0.4514999985694885
6okm.pdb	6okm_HL_R_EL55Q.pdb	-0.6326149702072144	-0.5813999772071838
6okm.pdb	6okm_HL_R_EL55G.pdb	-0.6639717221260071	-1.0160000324249268
6okm.pdb	6okm_HL_R_EL55H.pdb	-0.6222834587097168	-0.6557999849319458
6okm.pdb	6okm_HL_R_EL55I.pdb	-0.592425525188446	-0.8367999792098999
6okm.pdb	6okm_HL_R_EL55L.pdb	-0.691067099571228	-2.386899948120117
6okm.pdb	6okm_HL_R_EL55K.pdb	-0.5915807485580444	-1.0490000247955322
6okm.pdb	6okm_HL_R_EL55M.pdb	-0.4379550814628601	-0.9380000233650208
6okm.pdb	6okm_HL_R_EL55F.pdb	-0.3066057562828064	-0.6875
6okm.pdb	6okm_HL_R_EL55P.pdb	-0.6596001982688904	-0.9063000082969666
6okm.pdb	6okm_HL_R_EL55S.pdb	-0.6800804138183594	-0.28139999508857727
6okm.pdb	6okm_HL_R_EL55T.pdb	-0.7196474075317383	-1.0786000490188599
6okm.pdb	6okm_HL_R_EL55W.pdb	-0.36316603422164917	-0.48559999465942383
6okm.pdb	6okm_HL_R_EL55Y.pdb	-0.5753179788589478	-1.2470999956130981
6okm.pdb	6okm_HL_R_EL55V.pdb	-0.5862327814102173	-0.8931999802589417
6okm.pdb	6okm_HL_R_SL56A.pdb	-0.42566820979118347	0.34200000762939453
6okm.pdb	6okm_HL_R_SL56R.pdb	-0.4217671751976013	0.08669999986886978
6okm.pdb	6okm_HL_R_SL56N.pdb	-0.39082038402557373	0.3386000096797943
6okm.pdb	6okm_HL_R_SL56D.pdb	-0.43513309955596924	0.9409999847412109
6okm.pdb	6okm_HL_R_SL56C.pdb	-0.11503651738166809	1.0916999578475952
6okm.pdb	6okm_HL_R_SL56Q.pdb	-0.3820456266403198	0.6158999800682068
6okm.pdb	6okm_HL_R_SL56E.pdb	-0.38359367847442627	0.5555999875068665
6okm.pdb	6okm_HL_R_SL56G.pdb	-0.3278971314430237	0.08659999817609787
6okm.pdb	6okm_HL_R_SL56H.pdb	-0.40409836173057556	0.32190001010894775
6okm.pdb	6okm_HL_R_SL56I.pdb	-0.31314700841903687	1.0895999670028687
6okm.pdb	6okm_HL_R_SL56L.pdb	-0.11755302548408508	1.079200029373169
6okm.pdb	6okm_HL_R_SL56K.pdb	-0.3561214208602905	0.15189999341964722
6okm.pdb	6okm_HL_R_SL56M.pdb	0.13383197784423828	1.7482999563217163
6okm.pdb	6okm_HL_R_SL56F.pdb	0.14132452011108398	0.9739000201225281
6okm.pdb	6okm_HL_R_SL56P.pdb	-0.052712440490722656	1.636299967765808
6okm.pdb	6okm_HL_R_SL56T.pdb	-0.5129258632659912	0.3702000081539154
6okm.pdb	6okm_HL_R_SL56W.pdb	-0.054996997117996216	0.7142000198364258
6okm.pdb	6okm_HL_R_SL56Y.pdb	-0.16816028952598572	0.6863999962806702
6okm.pdb	6okm_HL_R_SL56V.pdb	0.042611777782440186	1.1533000469207764
6okm.pdb	6okm_HL_R_VL58A.pdb	-0.6531557440757751	0.009399999864399433
6okm.pdb	6okm_HL_R_VL58R.pdb	-0.681943953037262	-0.21940000355243683
6okm.pdb	6okm_HL_R_VL58N.pdb	-0.7180699706077576	-0.006099999882280827
6okm.pdb	6okm_HL_R_VL58D.pdb	-0.519458532333374	1.250100016593933
6okm.pdb	6okm_HL_R_VL58C.pdb	-0.6244029998779297	-0.022299999371170998
6okm.pdb	6okm_HL_R_VL58Q.pdb	-0.6084012389183044	0.298799991607666
6okm.pdb	6okm_HL_R_VL58E.pdb	-0.5616706609725952	0.8507000207901001
6okm.pdb	6okm_HL_R_VL58G.pdb	-0.6277267336845398	0.11630000174045563
6okm.pdb	6okm_HL_R_VL58H.pdb	-0.7456905841827393	0.0430000014603138
6okm.pdb	6okm_HL_R_VL58I.pdb	-0.5864852070808411	0.014000000432133675
6okm.pdb	6okm_HL_R_VL58L.pdb	-0.5060774683952332	0.11789999902248383
6okm.pdb	6okm_HL_R_VL58K.pdb	-0.5340437293052673	0.028300000354647636
6okm.pdb	6okm_HL_R_VL58M.pdb	-0.4890856146812439	0.11140000075101852
6okm.pdb	6okm_HL_R_VL58F.pdb	-1.111659049987793	0.02070000022649765
6okm.pdb	6okm_HL_R_VL58P.pdb	-0.6427662968635559	0.028699999675154686
6okm.pdb	6okm_HL_R_VL58S.pdb	-0.7133239507675171	-0.04639999940991402
6okm.pdb	6okm_HL_R_VL58T.pdb	-0.6988093256950378	-0.017799999564886093
6okm.pdb	6okm_HL_R_VL58W.pdb	-0.8023836612701416	-0.26649999618530273
6okm.pdb	6okm_HL_R_VL58Y.pdb	-1.8772711753845215	-0.583299994468689
6okm.pdb	6okm_HL_R_YL91A.pdb	-1.107790470123291	-1.7640999555587769
6okm.pdb	6okm_HL_R_YL91R.pdb	-0.47064661979675293	-1.0126999616622925
6okm.pdb	6okm_HL_R_YL91N.pdb	-1.0497632026672363	-1.6384999752044678
6okm.pdb	6okm_HL_R_YL91D.pdb	-1.237997055053711	-1.8961000442504883
6okm.pdb	6okm_HL_R_YL91C.pdb	-1.0406193733215332	-1.6739000082015991
6okm.pdb	6okm_HL_R_YL91Q.pdb	-1.1896984577178955	-1.8388999700546265
6okm.pdb	6okm_HL_R_YL91E.pdb	-0.9174686670303345	-2.046999931335449
6okm.pdb	6okm_HL_R_YL91G.pdb	-1.2806587219238281	-2.492500066757202
6okm.pdb	6okm_HL_R_YL91H.pdb	-1.0158891677856445	-0.8356999754905701
6okm.pdb	6okm_HL_R_YL91I.pdb	-0.8624821901321411	-0.6013000011444092
6okm.pdb	6okm_HL_R_YL91L.pdb	-0.6144113540649414	-1.2532999515533447
6okm.pdb	6okm_HL_R_YL91K.pdb	-0.6284570693969727	-1.2200000286102295
6okm.pdb	6okm_HL_R_YL91M.pdb	-0.8519165515899658	-1.3240000009536743
6okm.pdb	6okm_HL_R_YL91F.pdb	-0.6384310126304626	-0.1762000024318695
6okm.pdb	6okm_HL_R_YL91P.pdb	-1.1604410409927368	-1.9500000476837158
6okm.pdb	6okm_HL_R_YL91S.pdb	-0.9997259378433228	-2.0201001167297363
6okm.pdb	6okm_HL_R_YL91T.pdb	-1.222151517868042	-1.9875999689102173
6okm.pdb	6okm_HL_R_YL91W.pdb	-0.6537471413612366	0.8069000244140625
6okm.pdb	6okm_HL_R_YL91V.pdb	-0.9934701919555664	-1.1715999841690063
6okm.pdb	6okm_HL_R_AL92R.pdb	-0.579432487487793	-0.4235999882221222
6okm.pdb	6okm_HL_R_AL92N.pdb	-0.4329085946083069	-0.07020000368356705
6okm.pdb	6okm_HL_R_AL92D.pdb	-0.4444562792778015	0.18060000240802765
6okm.pdb	6okm_HL_R_AL92C.pdb	-0.5404576659202576	0.03350000083446503
6okm.pdb	6okm_HL_R_AL92Q.pdb	-0.43275439739227295	-0.05050000175833702
6okm.pdb	6okm_HL_R_AL92E.pdb	-0.7024244666099548	0.18860000371932983
6okm.pdb	6okm_HL_R_AL92G.pdb	-0.6101695895195007	-0.02290000021457672
6okm.pdb	6okm_HL_R_AL92H.pdb	-0.5191895365715027	-0.02879999950528145
6okm.pdb	6okm_HL_R_AL92I.pdb	-0.5008270144462585	-0.10670000314712524
6okm.pdb	6okm_HL_R_AL92L.pdb	-0.42454004287719727	-0.3571999967098236
6okm.pdb	6okm_HL_R_AL92K.pdb	-0.5083649158477783	-0.031599998474121094
6okm.pdb	6okm_HL_R_AL92M.pdb	-0.2587668001651764	0.014399999752640724
6okm.pdb	6okm_HL_R_AL92F.pdb	-0.3421581983566284	-0.03530000150203705
6okm.pdb	6okm_HL_R_AL92P.pdb	-0.615161120891571	-0.5485000014305115
6okm.pdb	6okm_HL_R_AL92S.pdb	-0.6133023500442505	-0.10719999670982361
6okm.pdb	6okm_HL_R_AL92T.pdb	-0.645778238773346	-0.28519999980926514
6okm.pdb	6okm_HL_R_AL92W.pdb	-0.4071997404098511	-0.07689999788999557
6okm.pdb	6okm_HL_R_AL92Y.pdb	-0.3813518285751343	0.017899999395012856
6okm.pdb	6okm_HL_R_AL92V.pdb	-0.5328546762466431	-0.09510000050067902
6okm.pdb	6okm_HL_R_QL93A.pdb	-0.48458826541900635	0.04399999976158142
6okm.pdb	6okm_HL_R_QL93R.pdb	-0.4832625687122345	-0.2784000039100647
6okm.pdb	6okm_HL_R_QL93N.pdb	-0.6073334217071533	0.2110999971628189
6okm.pdb	6okm_HL_R_QL93D.pdb	-0.6134044528007507	0.5564000010490417
6okm.pdb	6okm_HL_R_QL93C.pdb	-0.4609065353870392	0.34389999508857727
6okm.pdb	6okm_HL_R_QL93E.pdb	-0.5401878952980042	0.41190001368522644
6okm.pdb	6okm_HL_R_QL93G.pdb	-0.501903772354126	0.1340000033378601
6okm.pdb	6okm_HL_R_QL93H.pdb	-0.45457932353019714	0.22609999775886536
6okm.pdb	6okm_HL_R_QL93I.pdb	-0.40645280480384827	0.4171999990940094
6okm.pdb	6okm_HL_R_QL93L.pdb	-0.4228333830833435	-0.045099999755620956
6okm.pdb	6okm_HL_R_QL93K.pdb	-0.4620186388492584	-0.12939999997615814
6okm.pdb	6okm_HL_R_QL93M.pdb	-0.38791367411613464	-0.010499999858438969
6okm.pdb	6okm_HL_R_QL93F.pdb	-0.10392987728118896	0.8719000220298767
6okm.pdb	6okm_HL_R_QL93P.pdb	-0.513599157333374	0.40049999952316284
6okm.pdb	6okm_HL_R_QL93S.pdb	-0.6054660677909851	0.08309999853372574
6okm.pdb	6okm_HL_R_QL93T.pdb	-0.6614850759506226	-0.18160000443458557
6okm.pdb	6okm_HL_R_QL93W.pdb	-0.14401400089263916	1.370300054550171
6okm.pdb	6okm_HL_R_QL93Y.pdb	-0.17688888311386108	0.6524999737739563
6okm.pdb	6okm_HL_R_QL93V.pdb	-0.4107331335544586	0.03150000050663948
6okm.pdb	6okm_HL_R_FL94A.pdb	-1.2205455303192139	-1.736199975013733
6okm.pdb	6okm_HL_R_FL94R.pdb	-0.9599446058273315	-2.5708000659942627
6okm.pdb	6okm_HL_R_FL94N.pdb	-1.0576099157333374	-1.4124000072479248
6okm.pdb	6okm_HL_R_FL94D.pdb	-1.3041856288909912	-1.7350000143051147
6okm.pdb	6okm_HL_R_FL94C.pdb	-1.2462852001190186	-1.6884000301361084
6okm.pdb	6okm_HL_R_FL94Q.pdb	-1.0566052198410034	-1.5241999626159668
6okm.pdb	6okm_HL_R_FL94E.pdb	-1.2052721977233887	-1.5322999954223633
6okm.pdb	6okm_HL_R_FL94G.pdb	-1.4910426139831543	-2.035900115966797
6okm.pdb	6okm_HL_R_FL94H.pdb	-0.9815441966056824	-0.8730999827384949
6okm.pdb	6okm_HL_R_FL94I.pdb	-1.1116946935653687	-1.3423000574111938
6okm.pdb	6okm_HL_R_FL94L.pdb	-1.0398029088974	-0.9577000141143799
6okm.pdb	6okm_HL_R_FL94K.pdb	-0.9579938650131226	-0.7860000133514404
6okm.pdb	6okm_HL_R_FL94M.pdb	-0.8127137422561646	-0.33709999918937683
6okm.pdb	6okm_HL_R_FL94P.pdb	-1.0259398221969604	-0.9947999715805054
6okm.pdb	6okm_HL_R_FL94S.pdb	-1.421846866607666	-1.8277000188827515
6okm.pdb	6okm_HL_R_FL94T.pdb	-1.2367632389068604	-1.881500005722046
6okm.pdb	6okm_HL_R_FL94W.pdb	-1.22251558303833	-1.1548000574111938
6okm.pdb	6okm_HL_R_FL94Y.pdb	-1.3340274095535278	-0.9251000285148621
6okm.pdb	6okm_HL_R_FL94V.pdb	-1.1745805740356445	-1.6291999816894531
6okm.pdb	6okm_HL_R_YL96A.pdb	-0.7522646188735962	0.06830000132322311
6okm.pdb	6okm_HL_R_YL96R.pdb	-0.7767682671546936	0.1656000018119812
6okm.pdb	6okm_HL_R_YL96N.pdb	-0.8197916746139526	0.052000001072883606
6okm.pdb	6okm_HL_R_YL96D.pdb	-0.9138798713684082	0.10209999978542328
6okm.pdb	6okm_HL_R_YL96C.pdb	-0.7676297426223755	0.18019999563694
6okm.pdb	6okm_HL_R_YL96Q.pdb	-0.8097050189971924	-0.0032999999821186066
6okm.pdb	6okm_HL_R_YL96E.pdb	-0.814296305179596	-0.060100000351667404
6okm.pdb	6okm_HL_R_YL96G.pdb	-0.8298107981681824	0.0348999984562397
6okm.pdb	6okm_HL_R_YL96H.pdb	-0.7582631707191467	0.2793999910354614
6okm.pdb	6okm_HL_R_YL96I.pdb	-0.6258485317230225	0.13369999825954437
6okm.pdb	6okm_HL_R_YL96L.pdb	-0.6009348034858704	0.16329999268054962
6okm.pdb	6okm_HL_R_YL96K.pdb	-0.7149489521980286	0.11949999630451202
6okm.pdb	6okm_HL_R_YL96M.pdb	-0.5599008798599243	0.08089999854564667
6okm.pdb	6okm_HL_R_YL96F.pdb	-0.2965570390224457	0.14830000698566437
6okm.pdb	6okm_HL_R_YL96P.pdb	-0.706177830696106	-0.10670000314712524
6okm.pdb	6okm_HL_R_YL96S.pdb	-0.8887306451797485	0.09960000216960907
6okm.pdb	6okm_HL_R_YL96T.pdb	-0.826189398765564	0.04729999974370003
6okm.pdb	6okm_HL_R_YL96W.pdb	-0.6574462056159973	0.10339999943971634
6okm.pdb	6okm_HL_R_YL96V.pdb	-0.6893096566200256	0.05270000174641609
6okm.pdb	6okm_HL_R_RR36A.pdb	-0.6484702825546265	-0.671999990940094
6okm.pdb	6okm_HL_R_RR36N.pdb	-0.7106733918190002	-0.7473999857902527
6okm.pdb	6okm_HL_R_RR36D.pdb	-0.8208172917366028	-0.7513999938964844
6okm.pdb	6okm_HL_R_RR36C.pdb	-0.6503927707672119	-0.6814000010490417
6okm.pdb	6okm_HL_R_RR36Q.pdb	-0.6592230796813965	-0.7415000200271606
6okm.pdb	6okm_HL_R_RR36E.pdb	-0.6381993889808655	-0.8429999947547913
6okm.pdb	6okm_HL_R_RR36G.pdb	-0.6600508093833923	-0.7440000176429749
6okm.pdb	6okm_HL_R_RR36H.pdb	-0.5576069951057434	-0.6610000133514404
6okm.pdb	6okm_HL_R_RR36I.pdb	-0.5887255668640137	-0.6607999801635742
6okm.pdb	6okm_HL_R_RR36L.pdb	-0.5659040808677673	-0.7473999857902527
6okm.pdb	6okm_HL_R_RR36K.pdb	-0.564715564250946	-0.6593000292778015
6okm.pdb	6okm_HL_R_RR36M.pdb	-0.4863035976886749	-0.7067999839782715
6okm.pdb	6okm_HL_R_RR36F.pdb	-0.5879796147346497	-0.5521000027656555
6okm.pdb	6okm_HL_R_RR36P.pdb	-0.43746545910835266	-0.7056999802589417
6okm.pdb	6okm_HL_R_RR36S.pdb	-0.7783634662628174	-0.6886000037193298
6okm.pdb	6okm_HL_R_RR36T.pdb	-0.7715088725090027	-0.7214000225067139
6okm.pdb	6okm_HL_R_RR36W.pdb	-0.4266599714756012	-0.7116000056266785
6okm.pdb	6okm_HL_R_RR36Y.pdb	-0.5607720017433167	-0.7473999857902527
6okm.pdb	6okm_HL_R_RR36V.pdb	-0.6297705769538879	-0.6610999703407288
6okm.pdb	6okm_HL_R_GR39A.pdb	-1.2467916011810303	-2.6570000648498535
6okm.pdb	6okm_HL_R_GR39R.pdb	-3.319737195968628	-6.9085001945495605
6okm.pdb	6okm_HL_R_GR39N.pdb	-5.179141521453857	-8.5871000289917
6okm.pdb	6okm_HL_R_GR39D.pdb	-3.2896251678466797	-6.344399929046631
6okm.pdb	6okm_HL_R_GR39C.pdb	-3.002166509628296	-4.624800205230713
6okm.pdb	6okm_HL_R_GR39Q.pdb	-0.5583613514900208	-1.811900019645691
6okm.pdb	6okm_HL_R_GR39E.pdb	-6.32647705078125	-8.909600257873535
6okm.pdb	6okm_HL_R_GR39H.pdb	-13.384477615356445	-21.661226272583008
6okm.pdb	6okm_HL_R_GR39I.pdb	-4.756911754608154	-11.7252197265625
6okm.pdb	6okm_HL_R_GR39L.pdb	-2.015437364578247	-5.9868998527526855
6okm.pdb	6okm_HL_R_GR39K.pdb	-3.39475154876709	-8.08080005645752
6okm.pdb	6okm_HL_R_GR39M.pdb	-5.023688793182373	-8.659799575805664
6okm.pdb	6okm_HL_R_GR39F.pdb	-3.926966905593872	-12.78499984741211
6okm.pdb	6okm_HL_R_GR39P.pdb	-2.3365938663482666	-4.26609992980957
6okm.pdb	6okm_HL_R_GR39S.pdb	-2.5840296745300293	-3.9639999866485596
6okm.pdb	6okm_HL_R_GR39T.pdb	-5.910465240478516	-9.837800025939941
6okm.pdb	6okm_HL_R_GR39W.pdb	-3.2943575382232666	-9.8996000289917
6okm.pdb	6okm_HL_R_GR39Y.pdb	-3.449345111846924	-11.081899642944336
6okm.pdb	6okm_HL_R_GR39V.pdb	-5.399849891662598	-10.873800277709961
6okm.pdb	6okm_HL_R_PR40A.pdb	-0.8913694620132446	-1.593000054359436
6okm.pdb	6okm_HL_R_PR40R.pdb	-1.1495859622955322	-2.5552000999450684
6okm.pdb	6okm_HL_R_PR40N.pdb	-1.0768980979919434	-2.0350000858306885
6okm.pdb	6okm_HL_R_PR40D.pdb	-1.5055458545684814	-4.617599964141846
6okm.pdb	6okm_HL_R_PR40C.pdb	-0.7875638008117676	-1.6552000045776367
6okm.pdb	6okm_HL_R_PR40Q.pdb	-0.7349791526794434	-1.3157999515533447
6okm.pdb	6okm_HL_R_PR40E.pdb	-0.8489491939544678	-2.4879000186920166
6okm.pdb	6okm_HL_R_PR40G.pdb	-1.0764427185058594	-2.980299949645996
6okm.pdb	6okm_HL_R_PR40H.pdb	-8.196439743041992	-9.649200439453125
6okm.pdb	6okm_HL_R_PR40I.pdb	-1.418771743774414	-2.975600004196167
6okm.pdb	6okm_HL_R_PR40L.pdb	-0.2524375915527344	-0.12950000166893005
6okm.pdb	6okm_HL_R_PR40K.pdb	-0.550635814666748	-2.029900074005127
6okm.pdb	6okm_HL_R_PR40M.pdb	-0.3385668992996216	-0.5644000172615051
6okm.pdb	6okm_HL_R_PR40F.pdb	-12.285237312316895	-16.388019561767578
6okm.pdb	6okm_HL_R_PR40S.pdb	-1.162383794784546	-2.95740008354187
6okm.pdb	6okm_HL_R_PR40T.pdb	-0.9516822695732117	-2.3482000827789307
6okm.pdb	6okm_HL_R_PR40W.pdb	-12.161667823791504	-18.26814079284668
6okm.pdb	6okm_HL_R_PR40Y.pdb	-14.37771224975586	-17.368520736694336
6okm.pdb	6okm_HL_R_PR40V.pdb	-1.1890308856964111	-1.0714999437332153
6okm.pdb	6okm_HL_R_GR41A.pdb	-0.5763068199157715	-0.6334999799728394
6okm.pdb	6okm_HL_R_GR41R.pdb	-0.2990705370903015	-0.684499979019165
6okm.pdb	6okm_HL_R_GR41N.pdb	-0.5707066059112549	-0.15889999270439148
6okm.pdb	6okm_HL_R_GR41D.pdb	-0.4723021388053894	-2.3157999515533447
6okm.pdb	6okm_HL_R_GR41C.pdb	-0.49114105105400085	-0.5843999981880188
6okm.pdb	6okm_HL_R_GR41Q.pdb	-0.3679959177970886	-1.0339000225067139
6okm.pdb	6okm_HL_R_GR41E.pdb	-0.3932049870491028	-1.433500051498413
6okm.pdb	6okm_HL_R_GR41H.pdb	-0.7294467687606812	-2.283600091934204
6okm.pdb	6okm_HL_R_GR41I.pdb	-2.2607717514038086	-3.34060001373291
6okm.pdb	6okm_HL_R_GR41L.pdb	-0.46025896072387695	-0.04100000113248825
6okm.pdb	6okm_HL_R_GR41K.pdb	-0.2667493224143982	-0.49939998984336853
6okm.pdb	6okm_HL_R_GR41M.pdb	-0.13362053036689758	0.5928000211715698
6okm.pdb	6okm_HL_R_GR41F.pdb	-1.5641148090362549	-4.066699981689453
6okm.pdb	6okm_HL_R_GR41P.pdb	-3.965010643005371	-4.253499984741211
6okm.pdb	6okm_HL_R_GR41S.pdb	-0.6778879165649414	-1.5640000104904175
6okm.pdb	6okm_HL_R_GR41T.pdb	-0.9760746359825134	-2.84660005569458
6okm.pdb	6okm_HL_R_GR41W.pdb	-1.1168360710144043	-7.831999778747559
6okm.pdb	6okm_HL_R_GR41Y.pdb	-6.280465602874756	-13.056039810180664
6okm.pdb	6okm_HL_R_GR41V.pdb	-1.414398193359375	-1.9118000268936157
6okm.pdb	6okm_HL_R_FR42A.pdb	-2.019676446914673	-2.1013998985290527
6okm.pdb	6okm_HL_R_FR42R.pdb	-2.076092481613159	-1.7187999486923218
6okm.pdb	6okm_HL_R_FR42N.pdb	-1.6983752250671387	-2.2184998989105225
6okm.pdb	6okm_HL_R_FR42D.pdb	-2.053055763244629	-2.84689998626709
6okm.pdb	6okm_HL_R_FR42C.pdb	-2.036329984664917	-1.768399953842163
6okm.pdb	6okm_HL_R_FR42Q.pdb	-1.8988597393035889	-1.4670000076293945
6okm.pdb	6okm_HL_R_FR42E.pdb	-1.9894859790802002	-2.1041998863220215
6okm.pdb	6okm_HL_R_FR42G.pdb	-2.0999755859375	-2.2165000438690186
6okm.pdb	6okm_HL_R_FR42H.pdb	-1.7499780654907227	-0.5260999798774719
6okm.pdb	6okm_HL_R_FR42I.pdb	-1.9478423595428467	-1.1866999864578247
6okm.pdb	6okm_HL_R_FR42L.pdb	-1.8683669567108154	-0.9320999979972839
6okm.pdb	6okm_HL_R_FR42K.pdb	-1.5467252731323242	0.9448999762535095
6okm.pdb	6okm_HL_R_FR42M.pdb	-1.364793062210083	-0.6287000179290771
6okm.pdb	6okm_HL_R_FR42P.pdb	-2.096830129623413	-2.194700002670288
6okm.pdb	6okm_HL_R_FR42S.pdb	-2.1729462146759033	-1.8496999740600586
6okm.pdb	6okm_HL_R_FR42T.pdb	-2.137392044067383	-1.3386000394821167
6okm.pdb	6okm_HL_R_FR42W.pdb	-4.827411651611328	-6.531499862670898
6okm.pdb	6okm_HL_R_FR42Y.pdb	-1.278241515159607	-3.4511001110076904
6okm.pdb	6okm_HL_R_FR42V.pdb	-2.0613255500793457	-1.5465999841690063
6okm.pdb	6okm_HL_R_PR54A.pdb	-1.0353052616119385	-0.34929999709129333
6okm.pdb	6okm_HL_R_PR54R.pdb	-0.7877723574638367	-2.4660000801086426
6okm.pdb	6okm_HL_R_PR54N.pdb	-1.195737600326538	-2.7797000408172607
6okm.pdb	6okm_HL_R_PR54D.pdb	-1.6195073127746582	-3.082200050354004
6okm.pdb	6okm_HL_R_PR54C.pdb	-0.6817076802253723	-0.6115000247955322
6okm.pdb	6okm_HL_R_PR54Q.pdb	-1.1003466844558716	-3.235300064086914
6okm.pdb	6okm_HL_R_PR54E.pdb	-1.2417289018630981	-4.40310001373291
6okm.pdb	6okm_HL_R_PR54G.pdb	-1.3736333847045898	-2.5696001052856445
6okm.pdb	6okm_HL_R_PR54H.pdb	-9.426548957824707	-12.54578971862793
6okm.pdb	6okm_HL_R_PR54I.pdb	-0.2511591613292694	-2.229099988937378
6okm.pdb	6okm_HL_R_PR54L.pdb	-0.9376333951950073	-2.269399881362915
6okm.pdb	6okm_HL_R_PR54K.pdb	-0.7850903272628784	-1.4607000350952148
6okm.pdb	6okm_HL_R_PR54M.pdb	-0.6373214721679688	-2.0469000339508057
6okm.pdb	6okm_HL_R_PR54F.pdb	-1.1624782085418701	-7.407700061798096
6okm.pdb	6okm_HL_R_PR54S.pdb	-0.9875414371490479	-0.5874000191688538
6okm.pdb	6okm_HL_R_PR54T.pdb	-1.0921310186386108	-0.5666000247001648
6okm.pdb	6okm_HL_R_PR54W.pdb	-4.558828353881836	-6.5106000900268555
6okm.pdb	6okm_HL_R_PR54Y.pdb	-4.49548864364624	-9.390000343322754
6okm.pdb	6okm_HL_R_PR54V.pdb	-0.8051913976669312	0.15049999952316284
6okm.pdb	6okm_HL_R_WR57A.pdb	-1.8851709365844727	-3.6254000663757324
6okm.pdb	6okm_HL_R_WR57R.pdb	-1.6188740730285645	-1.7021000385284424
6okm.pdb	6okm_HL_R_WR57N.pdb	-1.974790096282959	-3.977299928665161
6okm.pdb	6okm_HL_R_WR57D.pdb	-1.9074628353118896	-4.76800012588501
6okm.pdb	6okm_HL_R_WR57C.pdb	-1.8983471393585205	-3.5090999603271484
6okm.pdb	6okm_HL_R_WR57Q.pdb	-1.7061216831207275	-3.1846001148223877
6okm.pdb	6okm_HL_R_WR57E.pdb	-1.6982345581054688	-3.2904000282287598
6okm.pdb	6okm_HL_R_WR57G.pdb	-2.0252585411071777	-4.059800148010254
6okm.pdb	6okm_HL_R_WR57H.pdb	-1.4743609428405762	-3.5994999408721924
6okm.pdb	6okm_HL_R_WR57I.pdb	-1.5242608785629272	-2.8864998817443848
6okm.pdb	6okm_HL_R_WR57L.pdb	-1.7326416969299316	-1.7001999616622925
6okm.pdb	6okm_HL_R_WR57K.pdb	-1.6359515190124512	-2.7330000400543213
6okm.pdb	6okm_HL_R_WR57M.pdb	-1.221006155014038	-0.9904999732971191
6okm.pdb	6okm_HL_R_WR57F.pdb	-1.4611660242080688	-1.2007999420166016
6okm.pdb	6okm_HL_R_WR57P.pdb	-1.6611316204071045	-3.2444000244140625
6okm.pdb	6okm_HL_R_WR57S.pdb	-2.055777072906494	-4.255899906158447
6okm.pdb	6okm_HL_R_WR57T.pdb	-1.9176559448242188	-4.297399997711182
6okm.pdb	6okm_HL_R_WR57Y.pdb	-1.416019082069397	-1.6878000497817993
6okm.pdb	6okm_HL_R_WR57V.pdb	-1.57383394241333	-3.1110999584198
6okm.pdb	6okm_HL_R_CR58A.pdb	-0.43318894505500793	-0.42910000681877136
6okm.pdb	6okm_HL_R_CR58R.pdb	-0.3787692189216614	-5.803400039672852
6okm.pdb	6okm_HL_R_CR58N.pdb	-0.5801149606704712	-0.6082000136375427
6okm.pdb	6okm_HL_R_CR58D.pdb	-0.4124206006526947	0.5967000126838684
6okm.pdb	6okm_HL_R_CR58Q.pdb	-0.1048353910446167	0.8378999829292297
6okm.pdb	6okm_HL_R_CR58E.pdb	-0.05284622311592102	2.8854000568389893
6okm.pdb	6okm_HL_R_CR58G.pdb	-0.6061975359916687	-0.10499999672174454
6okm.pdb	6okm_HL_R_CR58H.pdb	-0.37367212772369385	-2.191800117492676
6okm.pdb	6okm_HL_R_CR58I.pdb	-0.197564959526062	0.2547000050544739
6okm.pdb	6okm_HL_R_CR58L.pdb	-0.4194145202636719	-0.13930000364780426
6okm.pdb	6okm_HL_R_CR58K.pdb	-0.28426650166511536	-6.475299835205078
6okm.pdb	6okm_HL_R_CR58M.pdb	-0.1193891167640686	-0.7716000080108643
6okm.pdb	6okm_HL_R_CR58F.pdb	-0.47260668873786926	-1.8798999786376953
6okm.pdb	6okm_HL_R_CR58P.pdb	-0.37202805280685425	0.6348000168800354
6okm.pdb	6okm_HL_R_CR58S.pdb	-0.6453775763511658	-0.4787999987602234
6okm.pdb	6okm_HL_R_CR58T.pdb	-0.5793679356575012	-0.5453000068664551
6okm.pdb	6okm_HL_R_CR58W.pdb	-5.152614116668701	-15.97307014465332
6okm.pdb	6okm_HL_R_CR58Y.pdb	0.09365928173065186	-2.2939000129699707
6okm.pdb	6okm_HL_R_CR58V.pdb	-0.3571324348449707	0.032099999487400055
6okm.pdb	6okm_HL_R_NR59A.pdb	-0.5861794948577881	0.33970001339912415
6okm.pdb	6okm_HL_R_NR59R.pdb	-0.42553067207336426	1.1378999948501587
6okm.pdb	6okm_HL_R_NR59D.pdb	-0.4108917713165283	3.2416000366210938
6okm.pdb	6okm_HL_R_NR59C.pdb	-0.46002304553985596	0.9610000252723694
6okm.pdb	6okm_HL_R_NR59Q.pdb	-0.5272629857063293	-0.024800000712275505
6okm.pdb	6okm_HL_R_NR59E.pdb	-0.16805040836334229	0.7738999724388123
6okm.pdb	6okm_HL_R_NR59G.pdb	-0.6362407207489014	0.18119999766349792
6okm.pdb	6okm_HL_R_NR59H.pdb	-0.23811304569244385	-0.17509999871253967
6okm.pdb	6okm_HL_R_NR59I.pdb	-0.3057785630226135	0.5860000252723694
6okm.pdb	6okm_HL_R_NR59L.pdb	-0.12177577614784241	0.6169000267982483
6okm.pdb	6okm_HL_R_NR59K.pdb	-0.3907148540019989	0.7555000185966492
6okm.pdb	6okm_HL_R_NR59M.pdb	-0.3658200204372406	0.6694999933242798
6okm.pdb	6okm_HL_R_NR59F.pdb	-0.0654439926147461	1.3823000192642212
6okm.pdb	6okm_HL_R_NR59P.pdb	-0.5885517597198486	0.25130000710487366
6okm.pdb	6okm_HL_R_NR59S.pdb	-0.6228571534156799	0.9106000065803528
6okm.pdb	6okm_HL_R_NR59T.pdb	-0.596168041229248	0.3603000044822693
6okm.pdb	6okm_HL_R_NR59W.pdb	-0.3710058927536011	0.43309998512268066
6okm.pdb	6okm_HL_R_NR59Y.pdb	-0.029487967491149902	1.386299967765808
6okm.pdb	6okm_HL_R_NR59V.pdb	-0.4468187689781189	0.7433000206947327
6okm.pdb	6okm_HL_R_LR60A.pdb	-0.7003912925720215	-0.7017999887466431
6okm.pdb	6okm_HL_R_LR60R.pdb	-0.39696186780929565	-0.43059998750686646
6okm.pdb	6okm_HL_R_LR60N.pdb	-0.7302196025848389	-0.79339998960495
6okm.pdb	6okm_HL_R_LR60D.pdb	-0.7986197471618652	-0.8605999946594238
6okm.pdb	6okm_HL_R_LR60C.pdb	-0.6600334644317627	-0.09459999948740005
6okm.pdb	6okm_HL_R_LR60Q.pdb	-0.4188960790634155	-0.6255999803543091
6okm.pdb	6okm_HL_R_LR60E.pdb	-0.36699724197387695	0.6162999868392944
6okm.pdb	6okm_HL_R_LR60G.pdb	-0.7851294279098511	-0.8720999956130981
6okm.pdb	6okm_HL_R_LR60H.pdb	-0.5931772589683533	0.28439998626708984
6okm.pdb	6okm_HL_R_LR60I.pdb	-0.6031045913696289	-0.39089998602867126
6okm.pdb	6okm_HL_R_LR60K.pdb	-0.4729212522506714	-0.4065999984741211
6okm.pdb	6okm_HL_R_LR60M.pdb	-0.4717085361480713	-0.2883000075817108
6okm.pdb	6okm_HL_R_LR60F.pdb	-0.48702728748321533	-1.0081000328063965
6okm.pdb	6okm_HL_R_LR60P.pdb	-0.5607651472091675	-0.3513999879360199
6okm.pdb	6okm_HL_R_LR60S.pdb	-0.8666903972625732	-0.8373000025749207
6okm.pdb	6okm_HL_R_LR60T.pdb	-0.8283727765083313	-0.5803999900817871
6okm.pdb	6okm_HL_R_LR60W.pdb	-0.37419310212135315	-0.3617999851703644
6okm.pdb	6okm_HL_R_LR60Y.pdb	-0.42395687103271484	-0.5656999945640564
6okm.pdb	6okm_HL_R_LR60V.pdb	-0.5705428719520569	0.6090999841690063
6okm.pdb	6okm_HL_R_RR61A.pdb	-1.0143985748291016	-0.2563999891281128
6okm.pdb	6okm_HL_R_RR61N.pdb	-1.0546363592147827	-0.6452000141143799
6okm.pdb	6okm_HL_R_RR61D.pdb	-1.1092100143432617	-0.8112000226974487
6okm.pdb	6okm_HL_R_RR61C.pdb	-0.9912474155426025	-0.4580000042915344
6okm.pdb	6okm_HL_R_RR61Q.pdb	-0.9598865509033203	-0.42570000886917114
6okm.pdb	6okm_HL_R_RR61E.pdb	-1.0015366077423096	-0.4717000126838684
6okm.pdb	6okm_HL_R_RR61G.pdb	-1.1442949771881104	-0.7014999985694885
6okm.pdb	6okm_HL_R_RR61H.pdb	-0.9476621747016907	-0.5368000268936157
6okm.pdb	6okm_HL_R_RR61I.pdb	-0.7316662669181824	2.006700038909912
6okm.pdb	6okm_HL_R_RR61L.pdb	-0.7847352623939514	0.4147000014781952
6okm.pdb	6okm_HL_R_RR61K.pdb	-0.8955365419387817	-0.0015999999595806003
6okm.pdb	6okm_HL_R_RR61M.pdb	-0.5614311695098877	0.9750999808311462
6okm.pdb	6okm_HL_R_RR61F.pdb	-0.4031064510345459	0.5680000185966492
6okm.pdb	6okm_HL_R_RR61P.pdb	-0.8268402814865112	0.4925000071525574
6okm.pdb	6okm_HL_R_RR61S.pdb	-1.1486470699310303	-0.7282000184059143
6okm.pdb	6okm_HL_R_RR61T.pdb	-0.7644415497779846	-0.5498999953269958
6okm.pdb	6okm_HL_R_RR61W.pdb	-0.698286771774292	0.2766000032424927
6okm.pdb	6okm_HL_R_RR61Y.pdb	-0.7021875381469727	0.17980000376701355
6okm.pdb	6okm_HL_R_RR61V.pdb	-0.7853219509124756	-0.9702000021934509
6okm.pdb	6okm_HL_R_ER65A.pdb	-0.5403337478637695	-0.6786999702453613
6okm.pdb	6okm_HL_R_ER65R.pdb	-0.47407400608062744	-0.7386999726295471
6okm.pdb	6okm_HL_R_ER65N.pdb	-0.539798378944397	-0.5105999708175659
6okm.pdb	6okm_HL_R_ER65D.pdb	-0.5717652440071106	-0.1972000002861023
6okm.pdb	6okm_HL_R_ER65C.pdb	-0.5221406817436218	-0.6539000272750854
6okm.pdb	6okm_HL_R_ER65Q.pdb	-0.4961729645729065	-0.651199996471405
6okm.pdb	6okm_HL_R_ER65G.pdb	-0.5667311549186707	-0.7016000151634216
6okm.pdb	6okm_HL_R_ER65H.pdb	-0.517449676990509	-0.5512999892234802
6okm.pdb	6okm_HL_R_ER65I.pdb	-0.40888309478759766	-0.5939000248908997
6okm.pdb	6okm_HL_R_ER65L.pdb	-0.4077192544937134	-0.527400016784668
6okm.pdb	6okm_HL_R_ER65K.pdb	-0.5027702450752258	-0.7348999977111816
6okm.pdb	6okm_HL_R_ER65M.pdb	-0.36770930886268616	-0.6583999991416931
6okm.pdb	6okm_HL_R_ER65F.pdb	-0.4049563407897949	-0.5881999731063843
6okm.pdb	6okm_HL_R_ER65P.pdb	-0.38255488872528076	-0.6758999824523926
6okm.pdb	6okm_HL_R_ER65S.pdb	-0.6458574533462524	-0.6902999877929688
6okm.pdb	6okm_HL_R_ER65T.pdb	-0.6231364011764526	-0.6741999983787537
6okm.pdb	6okm_HL_R_ER65W.pdb	-0.2827891409397125	-0.36149999499320984
6okm.pdb	6okm_HL_R_ER65Y.pdb	-0.4944147765636444	-0.6590999960899353
6okm.pdb	6okm_HL_R_ER65V.pdb	-0.4303368330001831	-0.6520000100135803
6okm.pdb	6okm_HL_R_RR66A.pdb	-1.612306833267212	-3.6967999935150146
6okm.pdb	6okm_HL_R_RR66N.pdb	-1.5342621803283691	-2.7818000316619873
6okm.pdb	6okm_HL_R_RR66D.pdb	-1.4711458683013916	-1.9465999603271484
6okm.pdb	6okm_HL_R_RR66C.pdb	-1.4264112710952759	-3.487299919128418
6okm.pdb	6okm_HL_R_RR66Q.pdb	-1.4835717678070068	-3.2548000812530518
6okm.pdb	6okm_HL_R_RR66E.pdb	-1.2797824144363403	-1.8472000360488892
6okm.pdb	6okm_HL_R_RR66G.pdb	-1.6650207042694092	-4.2104997634887695
6okm.pdb	6okm_HL_R_RR66H.pdb	-1.373197317123413	-2.0206000804901123
6okm.pdb	6okm_HL_R_RR66I.pdb	-1.1892714500427246	-3.1347999572753906
6okm.pdb	6okm_HL_R_RR66L.pdb	-1.307984471321106	-2.611599922180176
6okm.pdb	6okm_HL_R_RR66K.pdb	-0.8477509021759033	-1.792799949645996
6okm.pdb	6okm_HL_R_RR66M.pdb	-1.1980645656585693	-2.1184000968933105
6okm.pdb	6okm_HL_R_RR66F.pdb	-1.0316355228424072	-2.1693999767303467
6okm.pdb	6okm_HL_R_RR66P.pdb	-1.2461695671081543	-3.648400068283081
6okm.pdb	6okm_HL_R_RR66S.pdb	-1.493458867073059	-3.908600091934204
6okm.pdb	6okm_HL_R_RR66T.pdb	-1.532947301864624	-2.6789000034332275
6okm.pdb	6okm_HL_R_RR66W.pdb	-0.8109208345413208	-1.42739999294281
6okm.pdb	6okm_HL_R_RR66Y.pdb	-0.8567421436309814	-4.196599960327148
6okm.pdb	6okm_HL_R_RR66V.pdb	-1.397130012512207	-2.359600067138672
6okm.pdb	6okm_HL_R_KR67A.pdb	-0.6060543060302734	-0.042500000447034836
6okm.pdb	6okm_HL_R_KR67R.pdb	-0.5795274972915649	-0.06870000064373016
6okm.pdb	6okm_HL_R_KR67N.pdb	-0.6497846841812134	0.013000000268220901
6okm.pdb	6okm_HL_R_KR67D.pdb	-0.7016520500183105	0.05079999938607216
6okm.pdb	6okm_HL_R_KR67C.pdb	-0.5897125005722046	-0.010300000198185444
6okm.pdb	6okm_HL_R_KR67Q.pdb	-0.6371387243270874	-0.037700001150369644
6okm.pdb	6okm_HL_R_KR67E.pdb	-0.6837863326072693	0.0608999989926815
6okm.pdb	6okm_HL_R_KR67G.pdb	-0.6585214138031006	-0.005499999970197678
6okm.pdb	6okm_HL_R_KR67H.pdb	-0.6001539826393127	0.04989999905228615
6okm.pdb	6okm_HL_R_KR67I.pdb	-0.4943072497844696	-0.05090000107884407
6okm.pdb	6okm_HL_R_KR67L.pdb	-0.47288835048675537	0.04390000179409981
6okm.pdb	6okm_HL_R_KR67M.pdb	-0.3991306722164154	0.03099999949336052
6okm.pdb	6okm_HL_R_KR67F.pdb	-0.4154071807861328	0.03709999844431877
6okm.pdb	6okm_HL_R_KR67P.pdb	-0.5926671028137207	-0.7580999732017517
6okm.pdb	6okm_HL_R_KR67S.pdb	-0.7475098371505737	-0.025100000202655792
6okm.pdb	6okm_HL_R_KR67T.pdb	-0.6888704299926758	0.016100000590085983
6okm.pdb	6okm_HL_R_KR67W.pdb	-0.4794577956199646	0.028699999675154686
6okm.pdb	6okm_HL_R_KR67Y.pdb	-0.4206026792526245	0.01979999989271164
6okm.pdb	6okm_HL_R_KR67V.pdb	-0.49206480383872986	-0.07419999688863754
6okm.pdb	6okm_HL_R_QR68A.pdb	-0.5551526546478271	0.009800000116229057
6okm.pdb	6okm_HL_R_QR68R.pdb	-0.47102946043014526	-0.1348000019788742
6okm.pdb	6okm_HL_R_QR68N.pdb	-0.6197605133056641	0.030700000002980232
6okm.pdb	6okm_HL_R_QR68D.pdb	-0.646146833896637	-0.05040000006556511
6okm.pdb	6okm_HL_R_QR68C.pdb	-0.5199930667877197	-0.021700000390410423
6okm.pdb	6okm_HL_R_QR68E.pdb	-0.5727486610412598	0.01889999955892563
6okm.pdb	6okm_HL_R_QR68G.pdb	-0.5387537479400635	-0.015399999916553497
6okm.pdb	6okm_HL_R_QR68H.pdb	-0.576446533203125	0.08079999685287476
6okm.pdb	6okm_HL_R_QR68I.pdb	-0.5225318670272827	-0.04989999905228615
6okm.pdb	6okm_HL_R_QR68L.pdb	-0.5185947418212891	-0.00279999990016222
6okm.pdb	6okm_HL_R_QR68K.pdb	-0.5216274261474609	-0.026799999177455902
6okm.pdb	6okm_HL_R_QR68M.pdb	-0.4893360435962677	0.011699999682605267
6okm.pdb	6okm_HL_R_QR68F.pdb	-0.4619215130805969	0.05480000004172325
6okm.pdb	6okm_HL_R_QR68P.pdb	-0.42865604162216187	-0.14300000667572021
6okm.pdb	6okm_HL_R_QR68S.pdb	-0.720370888710022	0.05849999934434891
6okm.pdb	6okm_HL_R_QR68T.pdb	-0.7040143609046936	-0.5418999791145325
6okm.pdb	6okm_HL_R_QR68W.pdb	-0.442488431930542	0.010400000028312206
6okm.pdb	6okm_HL_R_QR68Y.pdb	-0.4802834391593933	0.14100000262260437
6okm.pdb	6okm_HL_R_QR68V.pdb	-0.5318969488143921	-0.04809999838471413
6okm.pdb	6okm_HL_R_LR69A.pdb	-1.601132869720459	-1.5586999654769897
6okm.pdb	6okm_HL_R_LR69R.pdb	-1.4596338272094727	-2.147700071334839
6okm.pdb	6okm_HL_R_LR69N.pdb	-1.5937798023223877	-2.0559000968933105
6okm.pdb	6okm_HL_R_LR69D.pdb	-1.624598503112793	-1.4296000003814697
6okm.pdb	6okm_HL_R_LR69C.pdb	-1.512315034866333	-1.3102999925613403
6okm.pdb	6okm_HL_R_LR69Q.pdb	-1.5844478607177734	-2.4093000888824463
6okm.pdb	6okm_HL_R_LR69E.pdb	-1.4770796298980713	-2.642699956893921
6okm.pdb	6okm_HL_R_LR69G.pdb	-1.7372379302978516	-2.0165998935699463
6okm.pdb	6okm_HL_R_LR69H.pdb	-1.4961222410202026	-1.9466999769210815
6okm.pdb	6okm_HL_R_LR69I.pdb	-0.826449990272522	-0.49729999899864197
6okm.pdb	6okm_HL_R_LR69K.pdb	-1.1448413133621216	-2.0873000621795654
6okm.pdb	6okm_HL_R_LR69M.pdb	-0.38002586364746094	0.30809998512268066
6okm.pdb	6okm_HL_R_LR69F.pdb	-1.2579939365386963	-1.7381000518798828
6okm.pdb	6okm_HL_R_LR69P.pdb	-1.3847136497497559	-1.315000057220459
6okm.pdb	6okm_HL_R_LR69S.pdb	-1.7225134372711182	-1.9486000537872314
6okm.pdb	6okm_HL_R_LR69T.pdb	-1.6767325401306152	-2.0357000827789307
6okm.pdb	6okm_HL_R_LR69W.pdb	-0.9536543488502502	-1.753999948501587
6okm.pdb	6okm_HL_R_LR69Y.pdb	-1.2576247453689575	-1.6916999816894531
6okm.pdb	6okm_HL_R_LR69V.pdb	-1.4702329635620117	-1.1962000131607056
5fhc.pdb	5fhc_AB_J_SA99A.pdb	-0.3164517283439636	0.30395999550819397
5fhc.pdb	5fhc_AB_J_SA99R.pdb	-0.3056068420410156	-4.305699825286865
5fhc.pdb	5fhc_AB_J_SA99N.pdb	-0.6732346415519714	-0.023970000445842743
5fhc.pdb	5fhc_AB_J_SA99D.pdb	-0.34543439745903015	0.455269992351532
5fhc.pdb	5fhc_AB_J_SA99C.pdb	-0.4203871190547943	0.2851400077342987
5fhc.pdb	5fhc_AB_J_SA99Q.pdb	-1.4572935104370117	-5.55364990234375
5fhc.pdb	5fhc_AB_J_SA99E.pdb	-1.039771556854248	-4.231540203094482
5fhc.pdb	5fhc_AB_J_SA99G.pdb	-0.43054866790771484	-0.2914400100708008
5fhc.pdb	5fhc_AB_J_SA99H.pdb	-2.3468689918518066	-4.140960216522217
5fhc.pdb	5fhc_AB_J_SA99I.pdb	-1.0254342555999756	-1.3912689685821533
5fhc.pdb	5fhc_AB_J_SA99L.pdb	-1.5825774669647217	-2.112816095352173
5fhc.pdb	5fhc_AB_J_SA99K.pdb	-2.123267889022827	-7.204090118408203
5fhc.pdb	5fhc_AB_J_SA99M.pdb	-0.04952120780944824	-1.093222975730896
5fhc.pdb	5fhc_AB_J_SA99F.pdb	-3.2703795433044434	-2.0292398929595947
5fhc.pdb	5fhc_AB_J_SA99P.pdb	-0.16634511947631836	0.22801999747753143
5fhc.pdb	5fhc_AB_J_SA99T.pdb	-0.3560160994529724	-0.05649000033736229
5fhc.pdb	5fhc_AB_J_SA99W.pdb	-14.6314115524292	-29.367000579833984
5fhc.pdb	5fhc_AB_J_SA99Y.pdb	-3.727877616882324	-4.885680198669434
5fhc.pdb	5fhc_AB_J_SA99V.pdb	-0.04605060815811157	0.6094300150871277
5fhc.pdb	5fhc_AB_J_RA100A.pdb	-0.6335781812667847	0.05992000177502632
5fhc.pdb	5fhc_AB_J_RA100N.pdb	-0.5795973539352417	0.007519999984651804
5fhc.pdb	5fhc_AB_J_RA100D.pdb	-0.5818432569503784	0.053950000554323196
5fhc.pdb	5fhc_AB_J_RA100C.pdb	-0.6330146789550781	0.010809999890625477
5fhc.pdb	5fhc_AB_J_RA100Q.pdb	-0.6543499231338501	0.010470000095665455
5fhc.pdb	5fhc_AB_J_RA100E.pdb	-0.6799914836883545	-0.008449999615550041
5fhc.pdb	5fhc_AB_J_RA100G.pdb	-0.6984795331954956	0.10780999809503555
5fhc.pdb	5fhc_AB_J_RA100H.pdb	-0.6640336513519287	-0.21963000297546387
5fhc.pdb	5fhc_AB_J_RA100I.pdb	-0.4945527911186218	-0.20555999875068665
5fhc.pdb	5fhc_AB_J_RA100L.pdb	-0.5309802293777466	-0.1907999962568283
5fhc.pdb	5fhc_AB_J_RA100K.pdb	-0.5793853402137756	0.09502000361680984
5fhc.pdb	5fhc_AB_J_RA100M.pdb	-0.394834041595459	0.02457999996840954
5fhc.pdb	5fhc_AB_J_RA100F.pdb	-0.46223652362823486	-0.13917000591754913
5fhc.pdb	5fhc_AB_J_RA100P.pdb	-0.46200132369995117	0.1330299973487854
5fhc.pdb	5fhc_AB_J_RA100S.pdb	-0.7605640888214111	0.13977999985218048
5fhc.pdb	5fhc_AB_J_RA100T.pdb	-0.5360556840896606	0.10467000305652618
5fhc.pdb	5fhc_AB_J_RA100W.pdb	-0.414837509393692	-0.17747999727725983
5fhc.pdb	5fhc_AB_J_RA100Y.pdb	-0.498386949300766	-0.4759500026702881
5fhc.pdb	5fhc_AB_J_RA100V.pdb	-0.5222578644752502	-0.06923999637365341
5fhc.pdb	5fhc_AB_J_SA101A.pdb	-0.2577776610851288	0.6222100257873535
5fhc.pdb	5fhc_AB_J_SA101R.pdb	-1.6399428844451904	-0.9237909913063049
5fhc.pdb	5fhc_AB_J_SA101N.pdb	-1.240390419960022	-0.768733024597168
5fhc.pdb	5fhc_AB_J_SA101D.pdb	-0.9350477457046509	-1.2972455024719238
5fhc.pdb	5fhc_AB_J_SA101C.pdb	-0.4136250615119934	-0.1637900024652481
5fhc.pdb	5fhc_AB_J_SA101Q.pdb	-1.1114872694015503	-0.974016010761261
5fhc.pdb	5fhc_AB_J_SA101E.pdb	-0.9257199168205261	-1.3419090509414673
5fhc.pdb	5fhc_AB_J_SA101G.pdb	-0.2422735095024109	1.1193900108337402
5fhc.pdb	5fhc_AB_J_SA101H.pdb	-0.9560457468032837	-0.8461130261421204
5fhc.pdb	5fhc_AB_J_SA101I.pdb	-1.1016573905944824	-1.286313772201538
5fhc.pdb	5fhc_AB_J_SA101L.pdb	-1.341766595840454	-1.5963740348815918
5fhc.pdb	5fhc_AB_J_SA101K.pdb	-0.8085969686508179	-0.8017200231552124
5fhc.pdb	5fhc_AB_J_SA101M.pdb	0.02715247869491577	0.38857999444007874
5fhc.pdb	5fhc_AB_J_SA101F.pdb	-1.0770378112792969	-1.153908610343933
5fhc.pdb	5fhc_AB_J_SA101P.pdb	-0.08688053488731384	0.3106600046157837
5fhc.pdb	5fhc_AB_J_SA101T.pdb	-0.6226534843444824	-0.32468700408935547
5fhc.pdb	5fhc_AB_J_SA101W.pdb	-0.674186646938324	-1.0080629587173462
5fhc.pdb	5fhc_AB_J_SA101Y.pdb	-1.0251396894454956	-0.8226860165596008
5fhc.pdb	5fhc_AB_J_SA101V.pdb	-0.38613560795783997	-0.13210999965667725
5fhc.pdb	5fhc_AB_J_TA110A.pdb	-0.36829257011413574	0.2831000089645386
5fhc.pdb	5fhc_AB_J_TA110R.pdb	-0.4293362498283386	-1.3476760387420654
5fhc.pdb	5fhc_AB_J_TA110N.pdb	-0.25156348943710327	-0.2541239857673645
5fhc.pdb	5fhc_AB_J_TA110D.pdb	-0.32827550172805786	-0.5299789905548096
5fhc.pdb	5fhc_AB_J_TA110C.pdb	-0.3029130697250366	0.04450000077486038
5fhc.pdb	5fhc_AB_J_TA110Q.pdb	-0.3415209949016571	-1.1480692625045776
5fhc.pdb	5fhc_AB_J_TA110E.pdb	-0.49011990427970886	-0.8935840129852295
5fhc.pdb	5fhc_AB_J_TA110G.pdb	-0.4229346513748169	-0.2676219940185547
5fhc.pdb	5fhc_AB_J_TA110H.pdb	-0.42418283224105835	-0.5732669830322266
5fhc.pdb	5fhc_AB_J_TA110I.pdb	-0.04196852445602417	0.3325900137424469
5fhc.pdb	5fhc_AB_J_TA110L.pdb	-0.01692211627960205	0.3171299993991852
5fhc.pdb	5fhc_AB_J_TA110K.pdb	-0.5884267091751099	-0.8820819854736328
5fhc.pdb	5fhc_AB_J_TA110M.pdb	0.2551412582397461	0.15580999851226807
5fhc.pdb	5fhc_AB_J_TA110F.pdb	-0.12254136800765991	-0.39676499366760254
5fhc.pdb	5fhc_AB_J_TA110P.pdb	-0.29107585549354553	-0.5230919718742371
5fhc.pdb	5fhc_AB_J_TA110S.pdb	-0.5370509624481201	0.10919000208377838
5fhc.pdb	5fhc_AB_J_TA110W.pdb	-1.4179201126098633	-1.9367040395736694
5fhc.pdb	5fhc_AB_J_TA110Y.pdb	-7.004216194152832	-12.86989974975586
5fhc.pdb	5fhc_AB_J_TA110V.pdb	-0.279984712600708	0.36757999658584595
5fhc.pdb	5fhc_AB_J_YB47A.pdb	-0.6852468848228455	-1.5367039442062378
5fhc.pdb	5fhc_AB_J_YB47R.pdb	-0.896446943283081	-1.8916490077972412
5fhc.pdb	5fhc_AB_J_YB47N.pdb	-0.6472740769386292	-1.5688350200653076
5fhc.pdb	5fhc_AB_J_YB47D.pdb	-0.7688450813293457	-2.0370609760284424
5fhc.pdb	5fhc_AB_J_YB47C.pdb	-0.7078852653503418	-1.4073699712753296
5fhc.pdb	5fhc_AB_J_YB47Q.pdb	-0.7671955227851868	-1.6237050294876099
5fhc.pdb	5fhc_AB_J_YB47E.pdb	-0.8363122940063477	-2.334199905395508
5fhc.pdb	5fhc_AB_J_YB47G.pdb	-0.8145991563796997	-1.5400290489196777
5fhc.pdb	5fhc_AB_J_YB47H.pdb	-0.7615330815315247	-1.3520029783248901
5fhc.pdb	5fhc_AB_J_YB47I.pdb	-0.5841757655143738	-1.089521050453186
5fhc.pdb	5fhc_AB_J_YB47L.pdb	-0.5351537466049194	-0.8892719745635986
5fhc.pdb	5fhc_AB_J_YB47K.pdb	-0.7069419026374817	-1.9147629737854004
5fhc.pdb	5fhc_AB_J_YB47M.pdb	-0.5396154522895813	-0.941087007522583
5fhc.pdb	5fhc_AB_J_YB47F.pdb	-0.562188446521759	-0.6005499958992004
5fhc.pdb	5fhc_AB_J_YB47P.pdb	-0.7042436599731445	-1.4890819787979126
5fhc.pdb	5fhc_AB_J_YB47S.pdb	-0.764546275138855	-1.5826120376586914
5fhc.pdb	5fhc_AB_J_YB47T.pdb	-0.7453539371490479	-1.3055411577224731
5fhc.pdb	5fhc_AB_J_YB47W.pdb	-1.9088959693908691	-2.9730100631713867
5fhc.pdb	5fhc_AB_J_YB47V.pdb	-0.6410620212554932	-1.4940249919891357
5fhc.pdb	5fhc_AB_J_GJ23A.pdb	-1.580256462097168	-2.481379985809326
5fhc.pdb	5fhc_AB_J_GJ23R.pdb	-2.009512424468994	-6.1724700927734375
5fhc.pdb	5fhc_AB_J_GJ23N.pdb	-1.020222544670105	-1.5853060483932495
5fhc.pdb	5fhc_AB_J_GJ23D.pdb	-1.683870792388916	-4.30810022354126
5fhc.pdb	5fhc_AB_J_GJ23C.pdb	-2.152280330657959	-3.869719982147217
5fhc.pdb	5fhc_AB_J_GJ23Q.pdb	-1.7981195449829102	-5.102759838104248
5fhc.pdb	5fhc_AB_J_GJ23E.pdb	-1.6305551528930664	-6.045229911804199
5fhc.pdb	5fhc_AB_J_GJ23H.pdb	-0.895210325717926	-3.1877400875091553
5fhc.pdb	5fhc_AB_J_GJ23I.pdb	-1.4564183950424194	-5.87568998336792
5fhc.pdb	5fhc_AB_J_GJ23L.pdb	-4.875788688659668	-8.807889938354492
5fhc.pdb	5fhc_AB_J_GJ23K.pdb	-0.7707191705703735	-3.6434199810028076
5fhc.pdb	5fhc_AB_J_GJ23M.pdb	-1.9822344779968262	-4.8155598640441895
5fhc.pdb	5fhc_AB_J_GJ23F.pdb	-2.383767604827881	-4.398429870605469
5fhc.pdb	5fhc_AB_J_GJ23P.pdb	-1.688410997390747	-3.1283600330352783
5fhc.pdb	5fhc_AB_J_GJ23S.pdb	-2.0420384407043457	-4.795340061187744
5fhc.pdb	5fhc_AB_J_GJ23T.pdb	-1.8574273586273193	-3.4596500396728516
5fhc.pdb	5fhc_AB_J_GJ23W.pdb	-3.551328182220459	-6.775519847869873
5fhc.pdb	5fhc_AB_J_GJ23Y.pdb	-3.1604063510894775	-5.458330154418945
5fhc.pdb	5fhc_AB_J_GJ23V.pdb	-1.897611141204834	-5.61460018157959
5fhc.pdb	5fhc_AB_J_AJ25R.pdb	-0.41768401861190796	-0.7709810137748718
5fhc.pdb	5fhc_AB_J_AJ25N.pdb	-0.6165567636489868	-0.41597801446914673
5fhc.pdb	5fhc_AB_J_AJ25D.pdb	-0.9221080541610718	-1.147341251373291
5fhc.pdb	5fhc_AB_J_AJ25C.pdb	-0.5435158014297485	0.6881700158119202
5fhc.pdb	5fhc_AB_J_AJ25Q.pdb	-0.5577881336212158	-0.2226569950580597
5fhc.pdb	5fhc_AB_J_AJ25E.pdb	-1.0519859790802002	-0.5267760157585144
5fhc.pdb	5fhc_AB_J_AJ25G.pdb	-0.5319736003875732	0.7735499739646912
5fhc.pdb	5fhc_AB_J_AJ25H.pdb	-0.6339375972747803	-0.42745599150657654
5fhc.pdb	5fhc_AB_J_AJ25I.pdb	-0.956653356552124	-0.5867589712142944
5fhc.pdb	5fhc_AB_J_AJ25L.pdb	-0.5380414128303528	-0.8041599988937378
5fhc.pdb	5fhc_AB_J_AJ25K.pdb	-0.40666937828063965	-1.253495693206787
5fhc.pdb	5fhc_AB_J_AJ25M.pdb	-0.018070518970489502	1.6012799739837646
5fhc.pdb	5fhc_AB_J_AJ25F.pdb	-0.920832633972168	-0.6128950119018555
5fhc.pdb	5fhc_AB_J_AJ25P.pdb	-0.47890350222587585	0.09397999942302704
5fhc.pdb	5fhc_AB_J_AJ25S.pdb	-0.8465765714645386	-0.5632849931716919
5fhc.pdb	5fhc_AB_J_AJ25T.pdb	-1.2970038652420044	-1.6283910274505615
5fhc.pdb	5fhc_AB_J_AJ25W.pdb	-0.4016936421394348	-0.5707119703292847
5fhc.pdb	5fhc_AB_J_AJ25Y.pdb	-1.112182378768921	-0.818356990814209
5fhc.pdb	5fhc_AB_J_AJ25V.pdb	-0.7002753615379333	-0.5701349973678589
5fhc.pdb	5fhc_AB_J_IJ26A.pdb	-0.7694262266159058	-1.2534433603286743
5fhc.pdb	5fhc_AB_J_IJ26R.pdb	-0.16434615850448608	-0.7138990163803101
5fhc.pdb	5fhc_AB_J_IJ26N.pdb	-0.5354494452476501	-1.107583999633789
5fhc.pdb	5fhc_AB_J_IJ26D.pdb	-0.45905470848083496	0.05144000053405762
5fhc.pdb	5fhc_AB_J_IJ26C.pdb	-0.6936497688293457	-0.7269390225410461
5fhc.pdb	5fhc_AB_J_IJ26Q.pdb	-0.374673992395401	-0.012409999966621399
5fhc.pdb	5fhc_AB_J_IJ26E.pdb	-0.730883777141571	-1.9149659872055054
5fhc.pdb	5fhc_AB_J_IJ26G.pdb	-0.8074098825454712	-1.5193899869918823
5fhc.pdb	5fhc_AB_J_IJ26H.pdb	-0.6653921604156494	-1.155949592590332
5fhc.pdb	5fhc_AB_J_IJ26L.pdb	-0.34438270330429077	0.6811000108718872
5fhc.pdb	5fhc_AB_J_IJ26K.pdb	-0.5731706619262695	-1.5894509553909302
5fhc.pdb	5fhc_AB_J_IJ26M.pdb	-0.28689754009246826	1.1090199947357178
5fhc.pdb	5fhc_AB_J_IJ26F.pdb	-0.5595328211784363	-0.8061869740486145
5fhc.pdb	5fhc_AB_J_IJ26P.pdb	-0.6863467693328857	-1.3449690341949463
5fhc.pdb	5fhc_AB_J_IJ26S.pdb	-0.7829623222351074	-0.7418400049209595
5fhc.pdb	5fhc_AB_J_IJ26T.pdb	-0.6081130504608154	-0.4005259871482849
5fhc.pdb	5fhc_AB_J_IJ26W.pdb	-0.4041021466255188	-0.8380810022354126
5fhc.pdb	5fhc_AB_J_IJ26Y.pdb	-0.5335001945495605	-0.9083920121192932
5fhc.pdb	5fhc_AB_J_IJ26V.pdb	-0.5142696499824524	-0.5677909851074219
3j8v.pdb	3j8v_FJ_D_WJ32A.pdb	-0.13524651527404785	1.3022199869155884
3j8v.pdb	3j8v_FJ_D_WJ32R.pdb	0.17162346839904785	2.2753500938415527
3j8v.pdb	3j8v_FJ_D_WJ32N.pdb	-0.22338300943374634	0.7646700143814087
3j8v.pdb	3j8v_FJ_D_WJ32D.pdb	-0.3219992518424988	0.8037700057029724
3j8v.pdb	3j8v_FJ_D_WJ32C.pdb	-0.20937463641166687	1.1952199935913086
3j8v.pdb	3j8v_FJ_D_WJ32Q.pdb	-0.18986254930496216	0.897409975528717
3j8v.pdb	3j8v_FJ_D_WJ32E.pdb	-0.2203938364982605	0.8995299935340881
3j8v.pdb	3j8v_FJ_D_WJ32G.pdb	-0.2081587016582489	1.3719099760055542
3j8v.pdb	3j8v_FJ_D_WJ32H.pdb	0.24645787477493286	1.8101500272750854
3j8v.pdb	3j8v_FJ_D_WJ32I.pdb	-0.03772449493408203	1.0123399496078491
3j8v.pdb	3j8v_FJ_D_WJ32L.pdb	-0.037695229053497314	1.609779953956604
3j8v.pdb	3j8v_FJ_D_WJ32K.pdb	0.042989909648895264	0.8133400082588196
3j8v.pdb	3j8v_FJ_D_WJ32M.pdb	0.05305743217468262	1.628059983253479
3j8v.pdb	3j8v_FJ_D_WJ32F.pdb	0.1487128734588623	1.825719952583313
3j8v.pdb	3j8v_FJ_D_WJ32P.pdb	-0.11712220311164856	1.0370099544525146
3j8v.pdb	3j8v_FJ_D_WJ32S.pdb	-0.2854970097541809	1.0995800495147705
3j8v.pdb	3j8v_FJ_D_WJ32T.pdb	-0.1687350571155548	2.519979953765869
3j8v.pdb	3j8v_FJ_D_WJ32Y.pdb	0.1569446325302124	0.6579499840736389
3j8v.pdb	3j8v_FJ_D_WJ32V.pdb	-0.23703813552856445	1.025480031967163
3j8v.pdb	3j8v_FJ_D_WJ92A.pdb	0.682511031627655	3.08774995803833
3j8v.pdb	3j8v_FJ_D_WJ92R.pdb	1.0209453105926514	4.010280132293701
3j8v.pdb	3j8v_FJ_D_WJ92N.pdb	0.9706295132637024	3.5237200260162354
3j8v.pdb	3j8v_FJ_D_WJ92D.pdb	1.1065950393676758	4.581439971923828
3j8v.pdb	3j8v_FJ_D_WJ92C.pdb	0.8071069121360779	3.0650699138641357
3j8v.pdb	3j8v_FJ_D_WJ92Q.pdb	0.7320873141288757	2.8251700401306152
3j8v.pdb	3j8v_FJ_D_WJ92E.pdb	0.7330767512321472	2.8508899211883545
3j8v.pdb	3j8v_FJ_D_WJ92G.pdb	0.6531698107719421	3.005229949951172
3j8v.pdb	3j8v_FJ_D_WJ92H.pdb	0.6480614542961121	2.327630043029785
3j8v.pdb	3j8v_FJ_D_WJ92I.pdb	0.8305585980415344	3.3977699279785156
3j8v.pdb	3j8v_FJ_D_WJ92L.pdb	0.8404882550239563	3.0592100620269775
3j8v.pdb	3j8v_FJ_D_WJ92K.pdb	0.719842255115509	2.292609930038452
3j8v.pdb	3j8v_FJ_D_WJ92M.pdb	0.9814938902854919	3.1631898880004883
3j8v.pdb	3j8v_FJ_D_WJ92F.pdb	0.017964541912078857	1.7290199995040894
3j8v.pdb	3j8v_FJ_D_WJ92P.pdb	0.7260802388191223	2.944849967956543
3j8v.pdb	3j8v_FJ_D_WJ92S.pdb	0.6152364611625671	4.985060214996338
3j8v.pdb	3j8v_FJ_D_WJ92T.pdb	0.7192311882972717	2.9538800716400146
3j8v.pdb	3j8v_FJ_D_WJ92Y.pdb	-0.9029636979103088	1.0707999467849731
3j8v.pdb	3j8v_FJ_D_WJ92V.pdb	0.8113957047462463	3.402060031890869
3j8v.pdb	3j8v_FJ_D_GF52A.pdb	-0.4824618101119995	2.3178999423980713
3j8v.pdb	3j8v_FJ_D_GF52R.pdb	-0.3663524389266968	4.551159858703613
3j8v.pdb	3j8v_FJ_D_GF52N.pdb	-0.547866940498352	2.449429988861084
3j8v.pdb	3j8v_FJ_D_GF52D.pdb	-0.666016697883606	1.883270025253296
3j8v.pdb	3j8v_FJ_D_GF52C.pdb	-0.4369428753852844	2.583739995956421
3j8v.pdb	3j8v_FJ_D_GF52Q.pdb	-0.4495464265346527	2.299949884414673
3j8v.pdb	3j8v_FJ_D_GF52E.pdb	-0.515712320804596	1.5679899454116821
3j8v.pdb	3j8v_FJ_D_GF52H.pdb	-0.36719316244125366	2.3336501121520996
3j8v.pdb	3j8v_FJ_D_GF52I.pdb	-0.2924806773662567	2.5790200233459473
3j8v.pdb	3j8v_FJ_D_GF52L.pdb	-0.3001418113708496	2.715290069580078
3j8v.pdb	3j8v_FJ_D_GF52K.pdb	-0.4767376780509949	2.335750102996826
3j8v.pdb	3j8v_FJ_D_GF52M.pdb	-0.1816728711128235	3.140120029449463
3j8v.pdb	3j8v_FJ_D_GF52F.pdb	-0.2568424940109253	3.11286997795105
3j8v.pdb	3j8v_FJ_D_GF52P.pdb	-0.44953903555870056	1.984410047531128
3j8v.pdb	3j8v_FJ_D_GF52S.pdb	-0.5594348907470703	2.5345098972320557
3j8v.pdb	3j8v_FJ_D_GF52T.pdb	-0.5715891122817993	2.5487399101257324
3j8v.pdb	3j8v_FJ_D_GF52W.pdb	0.2196827530860901	2.843709945678711
3j8v.pdb	3j8v_FJ_D_GF52Y.pdb	0.005616426467895508	3.454780101776123
3j8v.pdb	3j8v_FJ_D_GF52V.pdb	-0.3131910562515259	2.484189987182617
3j8v.pdb	3j8v_FJ_D_KF72A.pdb	-0.330291748046875	2.3340699672698975
3j8v.pdb	3j8v_FJ_D_KF72R.pdb	-0.38049831986427307	2.0435800552368164
3j8v.pdb	3j8v_FJ_D_KF72N.pdb	-0.3894839882850647	2.5226399898529053
3j8v.pdb	3j8v_FJ_D_KF72D.pdb	-0.3920120298862457	2.1768798828125
3j8v.pdb	3j8v_FJ_D_KF72C.pdb	-0.31957757472991943	2.207350015640259
3j8v.pdb	3j8v_FJ_D_KF72Q.pdb	-0.45939740538597107	2.301539897918701
3j8v.pdb	3j8v_FJ_D_KF72E.pdb	-0.33914199471473694	2.11122989654541
3j8v.pdb	3j8v_FJ_D_KF72G.pdb	-0.35204413533210754	2.4731600284576416
3j8v.pdb	3j8v_FJ_D_KF72H.pdb	-0.3879983425140381	2.2332499027252197
3j8v.pdb	3j8v_FJ_D_KF72I.pdb	-0.2967660129070282	2.6987900733947754
3j8v.pdb	3j8v_FJ_D_KF72L.pdb	-0.32075828313827515	2.2467100620269775
3j8v.pdb	3j8v_FJ_D_KF72M.pdb	-0.22960245609283447	2.3563599586486816
3j8v.pdb	3j8v_FJ_D_KF72F.pdb	0.027204394340515137	3.98009991645813
3j8v.pdb	3j8v_FJ_D_KF72P.pdb	-0.29602187871932983	2.485879898071289
3j8v.pdb	3j8v_FJ_D_KF72S.pdb	-0.44304704666137695	2.2111499309539795
3j8v.pdb	3j8v_FJ_D_KF72T.pdb	-0.46037226915359497	2.2699201107025146
3j8v.pdb	3j8v_FJ_D_KF72W.pdb	0.10192787647247314	3.0260798931121826
3j8v.pdb	3j8v_FJ_D_KF72Y.pdb	0.013303995132446289	3.5673699378967285
3j8v.pdb	3j8v_FJ_D_KF72V.pdb	-0.2379603385925293	2.528330087661743
3j8v.pdb	3j8v_FJ_D_DF101A.pdb	-0.38381630182266235	0.37749001383781433
3j8v.pdb	3j8v_FJ_D_DF101R.pdb	-0.16317173838615417	1.4338200092315674
3j8v.pdb	3j8v_FJ_D_DF101N.pdb	-0.48400065302848816	0.2257000058889389
3j8v.pdb	3j8v_FJ_D_DF101C.pdb	-0.372422456741333	0.33142000436782837
3j8v.pdb	3j8v_FJ_D_DF101Q.pdb	-0.375465989112854	0.33059000968933105
3j8v.pdb	3j8v_FJ_D_DF101E.pdb	-0.4181443154811859	0.12801000475883484
3j8v.pdb	3j8v_FJ_D_DF101G.pdb	-0.47108447551727295	0.48120999336242676
3j8v.pdb	3j8v_FJ_D_DF101H.pdb	-0.2790531516075134	-0.012839999981224537
3j8v.pdb	3j8v_FJ_D_DF101I.pdb	-0.3252204656600952	0.3059000074863434
3j8v.pdb	3j8v_FJ_D_DF101L.pdb	-0.35747039318084717	0.4391399919986725
3j8v.pdb	3j8v_FJ_D_DF101K.pdb	-0.18909376859664917	0.21063999831676483
3j8v.pdb	3j8v_FJ_D_DF101M.pdb	-0.07891052961349487	0.3081200122833252
3j8v.pdb	3j8v_FJ_D_DF101F.pdb	0.19901442527770996	0.46689000725746155
3j8v.pdb	3j8v_FJ_D_DF101P.pdb	-0.3369280695915222	0.28867000341415405
3j8v.pdb	3j8v_FJ_D_DF101S.pdb	-0.6273360252380371	0.2452699989080429
3j8v.pdb	3j8v_FJ_D_DF101T.pdb	-0.5214802026748657	0.07835999876260757
3j8v.pdb	3j8v_FJ_D_DF101W.pdb	0.013325035572052002	1.0106500387191772
3j8v.pdb	3j8v_FJ_D_DF101Y.pdb	0.09165632724761963	0.0844699963927269
3j8v.pdb	3j8v_FJ_D_DF101V.pdb	-0.3525644540786743	0.24601000547409058
3j8v.pdb	3j8v_FJ_D_YF105A.pdb	-0.6084142923355103	0.03448000177741051
3j8v.pdb	3j8v_FJ_D_YF105R.pdb	-0.5498015880584717	0.03212999925017357
3j8v.pdb	3j8v_FJ_D_YF105N.pdb	-0.6736648678779602	0.08530999720096588
3j8v.pdb	3j8v_FJ_D_YF105D.pdb	-0.8051274418830872	0.04733999818563461
3j8v.pdb	3j8v_FJ_D_YF105C.pdb	-0.625358521938324	0.09646999835968018
3j8v.pdb	3j8v_FJ_D_YF105Q.pdb	-0.7155734300613403	0.10253000259399414
3j8v.pdb	3j8v_FJ_D_YF105E.pdb	-0.7647169828414917	0.10175000131130219
3j8v.pdb	3j8v_FJ_D_YF105G.pdb	-0.671428918838501	0.005539999809116125
3j8v.pdb	3j8v_FJ_D_YF105H.pdb	-0.6546366810798645	0.0412600003182888
3j8v.pdb	3j8v_FJ_D_YF105I.pdb	-0.5275092124938965	0.10213000327348709
3j8v.pdb	3j8v_FJ_D_YF105L.pdb	-0.48773646354675293	0.08823999762535095
3j8v.pdb	3j8v_FJ_D_YF105K.pdb	-0.5688307881355286	0.07778000086545944
3j8v.pdb	3j8v_FJ_D_YF105M.pdb	-0.4401475191116333	0.09085000306367874
3j8v.pdb	3j8v_FJ_D_YF105F.pdb	-0.43328237533569336	0.11276999861001968
3j8v.pdb	3j8v_FJ_D_YF105P.pdb	-0.5511860847473145	0.12402000278234482
3j8v.pdb	3j8v_FJ_D_YF105S.pdb	-0.7588438987731934	0.03821999952197075
3j8v.pdb	3j8v_FJ_D_YF105T.pdb	-0.7500741481781006	0.06491000205278397
3j8v.pdb	3j8v_FJ_D_YF105W.pdb	-0.506371021270752	0.008220000192523003
3j8v.pdb	3j8v_FJ_D_YF105V.pdb	-0.5639641880989075	0.08640000224113464
3j8v.pdb	3j8v_FJ_D_ND119A.pdb	-0.5657835006713867	0.0488400012254715
3j8v.pdb	3j8v_FJ_D_ND119R.pdb	-0.4518522620201111	-0.22202999889850616
3j8v.pdb	3j8v_FJ_D_ND119D.pdb	-0.6344431042671204	0.0932300016283989
3j8v.pdb	3j8v_FJ_D_ND119C.pdb	-0.5109606385231018	0.01809000037610531
3j8v.pdb	3j8v_FJ_D_ND119Q.pdb	-0.26046302914619446	0.4925599992275238
3j8v.pdb	3j8v_FJ_D_ND119E.pdb	-0.4843587875366211	-0.02800999954342842
3j8v.pdb	3j8v_FJ_D_ND119G.pdb	-0.630273163318634	0.06548000127077103
3j8v.pdb	3j8v_FJ_D_ND119H.pdb	-0.3734232783317566	-0.3805899918079376
3j8v.pdb	3j8v_FJ_D_ND119I.pdb	-0.4039340615272522	0.0951400026679039
3j8v.pdb	3j8v_FJ_D_ND119L.pdb	-0.30777835845947266	0.25870001316070557
3j8v.pdb	3j8v_FJ_D_ND119K.pdb	-0.2587639093399048	2.118799924850464
3j8v.pdb	3j8v_FJ_D_ND119M.pdb	-0.14127004146575928	0.5955899953842163
3j8v.pdb	3j8v_FJ_D_ND119F.pdb	-0.1989765763282776	0.45949000120162964
3j8v.pdb	3j8v_FJ_D_ND119P.pdb	-0.40194225311279297	0.07710999995470047
3j8v.pdb	3j8v_FJ_D_ND119S.pdb	-0.7257213592529297	-0.0004400000034365803
3j8v.pdb	3j8v_FJ_D_ND119T.pdb	-0.7296478152275085	-0.17962999641895294
3j8v.pdb	3j8v_FJ_D_ND119W.pdb	-0.22153356671333313	1.848039984703064
3j8v.pdb	3j8v_FJ_D_ND119Y.pdb	-0.31087014079093933	-0.2718999981880188
3j8v.pdb	3j8v_FJ_D_ND119V.pdb	-0.4619036912918091	-0.022280000150203705
3j8v.pdb	3j8v_FJ_D_QD162A.pdb	-0.08008944988250732	2.7310800552368164
3j8v.pdb	3j8v_FJ_D_QD162R.pdb	-0.33121147751808167	0.19131000339984894
3j8v.pdb	3j8v_FJ_D_QD162N.pdb	-0.09079372882843018	2.4984800815582275
3j8v.pdb	3j8v_FJ_D_QD162D.pdb	-0.16664600372314453	1.9875099658966064
3j8v.pdb	3j8v_FJ_D_QD162C.pdb	-0.05351930856704712	2.442239999771118
3j8v.pdb	3j8v_FJ_D_QD162E.pdb	-0.06520706415176392	2.226490020751953
3j8v.pdb	3j8v_FJ_D_QD162G.pdb	-0.09501555562019348	2.6356399059295654
3j8v.pdb	3j8v_FJ_D_QD162H.pdb	-0.033900558948516846	2.3836300373077393
3j8v.pdb	3j8v_FJ_D_QD162I.pdb	0.031501054763793945	3.079900026321411
3j8v.pdb	3j8v_FJ_D_QD162L.pdb	0.04967743158340454	2.924259901046753
3j8v.pdb	3j8v_FJ_D_QD162K.pdb	-0.3264850974082947	0.4363600015640259
3j8v.pdb	3j8v_FJ_D_QD162M.pdb	-0.2909778356552124	0.8982099890708923
3j8v.pdb	3j8v_FJ_D_QD162F.pdb	0.2634289860725403	2.928030014038086
3j8v.pdb	3j8v_FJ_D_QD162P.pdb	0.12777811288833618	2.8055999279022217
3j8v.pdb	3j8v_FJ_D_QD162S.pdb	-0.2222261130809784	2.4241299629211426
3j8v.pdb	3j8v_FJ_D_QD162T.pdb	-0.11436223983764648	2.5199599266052246
3j8v.pdb	3j8v_FJ_D_QD162W.pdb	0.17958766222000122	3.487920045852661
3j8v.pdb	3j8v_FJ_D_QD162Y.pdb	0.11972707509994507	3.1319499015808105
3j8v.pdb	3j8v_FJ_D_QD162V.pdb	0.07480275630950928	2.86217999458313
3j8v.pdb	3j8v_FJ_D_PD163A.pdb	-0.26965874433517456	2.5822300910949707
3j8v.pdb	3j8v_FJ_D_PD163R.pdb	-0.2590444087982178	2.434420108795166
3j8v.pdb	3j8v_FJ_D_PD163N.pdb	-0.3801596760749817	2.707710027694702
3j8v.pdb	3j8v_FJ_D_PD163D.pdb	-0.19314751029014587	2.53164005279541
3j8v.pdb	3j8v_FJ_D_PD163C.pdb	-0.5238589644432068	-0.4196299910545349
3j8v.pdb	3j8v_FJ_D_PD163Q.pdb	-0.22253715991973877	2.751960039138794
3j8v.pdb	3j8v_FJ_D_PD163E.pdb	-0.05135136842727661	2.5068199634552
3j8v.pdb	3j8v_FJ_D_PD163G.pdb	-0.29597023129463196	2.576740026473999
3j8v.pdb	3j8v_FJ_D_PD163H.pdb	-0.15586787462234497	2.6817500591278076
3j8v.pdb	3j8v_FJ_D_PD163I.pdb	-0.17325365543365479	2.27731990814209
3j8v.pdb	3j8v_FJ_D_PD163L.pdb	-0.07655006647109985	2.0438599586486816
3j8v.pdb	3j8v_FJ_D_PD163K.pdb	-0.24019813537597656	2.2980399131774902
3j8v.pdb	3j8v_FJ_D_PD163M.pdb	-0.10638123750686646	1.697160005569458
3j8v.pdb	3j8v_FJ_D_PD163F.pdb	-0.06987196207046509	2.310080051422119
3j8v.pdb	3j8v_FJ_D_PD163S.pdb	-0.3902077078819275	2.0752298831939697
3j8v.pdb	3j8v_FJ_D_PD163T.pdb	-0.36826789379119873	1.9361200332641602
3j8v.pdb	3j8v_FJ_D_PD163W.pdb	-0.03748661279678345	2.5285699367523193
3j8v.pdb	3j8v_FJ_D_PD163Y.pdb	-0.1053915023803711	2.651129961013794
3j8v.pdb	3j8v_FJ_D_PD163V.pdb	-0.17899957299232483	1.9746299982070923
3j8v.pdb	3j8v_FJ_D_TD247A.pdb	-0.4836658239364624	0.12744000554084778
3j8v.pdb	3j8v_FJ_D_TD247R.pdb	-0.3227843642234802	-0.47095000743865967
3j8v.pdb	3j8v_FJ_D_TD247N.pdb	-0.3958545923233032	0.48267999291419983
3j8v.pdb	3j8v_FJ_D_TD247D.pdb	-0.49417006969451904	-0.4816100001335144
3j8v.pdb	3j8v_FJ_D_TD247C.pdb	-0.4488725960254669	2.1289799213409424
3j8v.pdb	3j8v_FJ_D_TD247Q.pdb	-0.12021276354789734	0.12255000323057175
3j8v.pdb	3j8v_FJ_D_TD247E.pdb	-0.4793267846107483	-0.9813100099563599
3j8v.pdb	3j8v_FJ_D_TD247G.pdb	-0.55137699842453	0.2358500063419342
3j8v.pdb	3j8v_FJ_D_TD247H.pdb	-0.14749860763549805	0.12681999802589417
3j8v.pdb	3j8v_FJ_D_TD247I.pdb	-0.22323793172836304	0.10097000002861023
3j8v.pdb	3j8v_FJ_D_TD247L.pdb	-0.33754023909568787	0.5306699872016907
3j8v.pdb	3j8v_FJ_D_TD247K.pdb	0.13318520784378052	-0.04050999879837036
3j8v.pdb	3j8v_FJ_D_TD247M.pdb	-0.011331677436828613	0.1143300011754036
3j8v.pdb	3j8v_FJ_D_TD247F.pdb	-0.2912788987159729	-0.3750700056552887
3j8v.pdb	3j8v_FJ_D_TD247P.pdb	-0.31255000829696655	0.18110999464988708
3j8v.pdb	3j8v_FJ_D_TD247S.pdb	-0.6211718916893005	0.15368999540805817
3j8v.pdb	3j8v_FJ_D_TD247W.pdb	-1.3623266220092773	-2.1513800621032715
3j8v.pdb	3j8v_FJ_D_TD247Y.pdb	0.04295945167541504	1.4305100440979004
3j8v.pdb	3j8v_FJ_D_TD247V.pdb	-0.37754079699516296	0.09505999833345413
3j8v.pdb	3j8v_FJ_D_SD261A.pdb	-0.2689315974712372	0.641290009021759
3j8v.pdb	3j8v_FJ_D_SD261R.pdb	-0.26380088925361633	-0.9415199756622314
3j8v.pdb	3j8v_FJ_D_SD261N.pdb	-0.40504583716392517	0.04413999989628792
3j8v.pdb	3j8v_FJ_D_SD261D.pdb	-0.40448102355003357	0.3420700132846832
3j8v.pdb	3j8v_FJ_D_SD261C.pdb	-0.4527480900287628	0.16162000596523285
3j8v.pdb	3j8v_FJ_D_SD261Q.pdb	-0.1931048333644867	0.18328000605106354
3j8v.pdb	3j8v_FJ_D_SD261E.pdb	-0.1956653594970703	-0.22926999628543854
3j8v.pdb	3j8v_FJ_D_SD261G.pdb	-0.45230889320373535	0.9066900014877319
3j8v.pdb	3j8v_FJ_D_SD261H.pdb	-0.796900749206543	-1.102720022201538
3j8v.pdb	3j8v_FJ_D_SD261I.pdb	-0.6766057014465332	-0.7556399703025818
3j8v.pdb	3j8v_FJ_D_SD261L.pdb	-0.03411209583282471	-0.32846999168395996
3j8v.pdb	3j8v_FJ_D_SD261K.pdb	-0.2181890606880188	-1.010040044784546
3j8v.pdb	3j8v_FJ_D_SD261M.pdb	-0.12326109409332275	-0.5147200226783752
3j8v.pdb	3j8v_FJ_D_SD261F.pdb	-1.4562242031097412	-2.201479911804199
3j8v.pdb	3j8v_FJ_D_SD261P.pdb	-0.01885688304901123	0.800849974155426
3j8v.pdb	3j8v_FJ_D_SD261T.pdb	-1.0267956256866455	-1.652459979057312
3j8v.pdb	3j8v_FJ_D_SD261W.pdb	-1.8355836868286133	-6.111879825592041
3j8v.pdb	3j8v_FJ_D_SD261Y.pdb	-1.4931042194366455	-2.4905800819396973
3j8v.pdb	3j8v_FJ_D_SD261V.pdb	-0.4686015546321869	-2.5378799438476562
3j8v.pdb	3j8v_FJ_D_GD262A.pdb	-0.540666937828064	-0.17472000420093536
3j8v.pdb	3j8v_FJ_D_GD262R.pdb	-0.533629298210144	-1.4516899585723877
3j8v.pdb	3j8v_FJ_D_GD262N.pdb	-0.6068071126937866	-0.8147600293159485
3j8v.pdb	3j8v_FJ_D_GD262D.pdb	-0.34608766436576843	-0.41437000036239624
3j8v.pdb	3j8v_FJ_D_GD262C.pdb	0.11429303884506226	1.8475799560546875
3j8v.pdb	3j8v_FJ_D_GD262Q.pdb	-0.7056188583374023	-1.2101999521255493
3j8v.pdb	3j8v_FJ_D_GD262E.pdb	-0.5694149732589722	-1.3015300035476685
3j8v.pdb	3j8v_FJ_D_GD262H.pdb	-0.6281515955924988	-0.9408000111579895
3j8v.pdb	3j8v_FJ_D_GD262I.pdb	-0.3500988483428955	-1.3511099815368652
3j8v.pdb	3j8v_FJ_D_GD262L.pdb	-0.39521580934524536	-1.2593300342559814
3j8v.pdb	3j8v_FJ_D_GD262K.pdb	-0.4885272979736328	-1.517799973487854
3j8v.pdb	3j8v_FJ_D_GD262M.pdb	0.23292970657348633	1.4672900438308716
3j8v.pdb	3j8v_FJ_D_GD262F.pdb	0.3960111737251282	1.462090015411377
3j8v.pdb	3j8v_FJ_D_GD262P.pdb	-2.844604969024658	0.340939998626709
3j8v.pdb	3j8v_FJ_D_GD262S.pdb	-0.5526992082595825	-1.0569299459457397
3j8v.pdb	3j8v_FJ_D_GD262T.pdb	-0.4496680498123169	-1.5614700317382812
3j8v.pdb	3j8v_FJ_D_GD262W.pdb	0.42326194047927856	0.8822199702262878
3j8v.pdb	3j8v_FJ_D_GD262Y.pdb	0.5323565602302551	1.5868500471115112
3j8v.pdb	3j8v_FJ_D_GD262V.pdb	-0.4041903614997864	-1.1163699626922607
5usf.pdb	5usf_D_A_SD30A.pdb	-0.4181970953941345	0.04749999940395355
5usf.pdb	5usf_D_A_SD30R.pdb	-0.11220088601112366	0.6316999793052673
5usf.pdb	5usf_D_A_SD30N.pdb	-0.6002997756004333	-0.08609999716281891
5usf.pdb	5usf_D_A_SD30D.pdb	-0.5662456750869751	-0.21639999747276306
5usf.pdb	5usf_D_A_SD30C.pdb	-0.40360894799232483	0.22179999947547913
5usf.pdb	5usf_D_A_SD30Q.pdb	-0.5401769876480103	0.5756000280380249
5usf.pdb	5usf_D_A_SD30E.pdb	-0.5282438397407532	0.24400000274181366
5usf.pdb	5usf_D_A_SD30G.pdb	-0.4570695459842682	0.020899999886751175
5usf.pdb	5usf_D_A_SD30H.pdb	-0.4630500376224518	-0.04769999906420708
5usf.pdb	5usf_D_A_SD30I.pdb	-0.38932013511657715	0.5950000286102295
5usf.pdb	5usf_D_A_SD30L.pdb	-0.2855289578437805	1.0204999446868896
5usf.pdb	5usf_D_A_SD30K.pdb	-0.37635448575019836	0.5156999826431274
5usf.pdb	5usf_D_A_SD30M.pdb	-0.18133589625358582	1.1634000539779663
5usf.pdb	5usf_D_A_SD30F.pdb	-0.04965096712112427	1.5407999753952026
5usf.pdb	5usf_D_A_SD30P.pdb	-0.542009174823761	0.06729999929666519
5usf.pdb	5usf_D_A_SD30T.pdb	-0.6375840306282043	-0.06830000132322311
5usf.pdb	5usf_D_A_SD30W.pdb	-0.34248900413513184	0.04670000076293945
5usf.pdb	5usf_D_A_SD30Y.pdb	-0.017971694469451904	0.6111000180244446
5usf.pdb	5usf_D_A_SD30V.pdb	-0.42933788895606995	0.24269999563694
5usf.pdb	5usf_D_A_ND31A.pdb	-0.9020676612854004	-1.0964000225067139
5usf.pdb	5usf_D_A_ND31R.pdb	-0.8599295616149902	-1.051200032234192
5usf.pdb	5usf_D_A_ND31D.pdb	-0.5506528615951538	-1.4357999563217163
5usf.pdb	5usf_D_A_ND31C.pdb	-0.7133232355117798	-0.31839999556541443
[truncated: 92,127 more rows]
