# Supplementary material for: Investigating the volume and diversity of data needed for generalizable antibody–antigen ΔΔG prediction
Source: Nat Comput Sci. 2025 Jul 8;5(8):635–47. doi: 10.1038/s43588-025-00823-8 (PMC12374841; doi:10.1038/s43588-025-00823-8)
Supplement: Supplementary file 6 — Unprocessed Graphinity model predictions and true values for synthetic ΔΔG values. [file 43588_2025_823_MOESM6_ESM.zip › Figure4/Figure4b-Graphinity_Predictions-Synthetic_FoldX_ddG_942723-Shuffling/Graphinity_predictions_test-noise_robustness-shuffling-40pct.csv]

wt_pdb	mut_pdb	pred_score	true_label
6q18.pdb	6q18_HL_A_SH30A.pdb	-0.22805503010749817	0.17110000550746918
6q18.pdb	6q18_HL_A_SH30R.pdb	0.07051816582679749	0.029500000178813934
6q18.pdb	6q18_HL_A_SH30N.pdb	0.09259077906608582	0.45730000734329224
6q18.pdb	6q18_HL_A_SH30D.pdb	-0.05565887689590454	0.9986000061035156
6q18.pdb	6q18_HL_A_SH30C.pdb	-0.0809609591960907	0.16169999539852142
6q18.pdb	6q18_HL_A_SH30Q.pdb	-0.15913191437721252	0.1518000066280365
6q18.pdb	6q18_HL_A_SH30E.pdb	-0.1756024956703186	0.20090000331401825
6q18.pdb	6q18_HL_A_SH30G.pdb	-0.2721644639968872	0.09889999777078629
6q18.pdb	6q18_HL_A_SH30H.pdb	-0.7002840638160706	-1.299299955368042
6q18.pdb	6q18_HL_A_SH30I.pdb	0.07870182394981384	0.24250000715255737
6q18.pdb	6q18_HL_A_SH30L.pdb	0.017205506563186646	0.18639999628067017
6q18.pdb	6q18_HL_A_SH30K.pdb	-0.13232964277267456	0.07039999961853027
6q18.pdb	6q18_HL_A_SH30M.pdb	0.12091651558876038	0.12430000305175781
6q18.pdb	6q18_HL_A_SH30F.pdb	0.4326333701610565	0.7179999947547913
6q18.pdb	6q18_HL_A_SH30P.pdb	0.06831732392311096	-0.421999990940094
6q18.pdb	6q18_HL_A_SH30T.pdb	-0.24900613725185394	0.048500001430511475
6q18.pdb	6q18_HL_A_SH30W.pdb	0.08092179894447327	-0.08720000088214874
6q18.pdb	6q18_HL_A_SH30Y.pdb	0.3843071162700653	1.2029999494552612
6q18.pdb	6q18_HL_A_SH30V.pdb	-0.00845232605934143	0.24490000307559967
6q18.pdb	6q18_HL_A_SH31A.pdb	-0.4051644206047058	0.5665000081062317
6q18.pdb	6q18_HL_A_SH31R.pdb	-0.8981795310974121	-2.1814000606536865
6q18.pdb	6q18_HL_A_SH31N.pdb	-0.49537190794944763	-2.422499895095825
6q18.pdb	6q18_HL_A_SH31D.pdb	-0.5066596865653992	-0.6661999821662903
6q18.pdb	6q18_HL_A_SH31C.pdb	-0.4127906560897827	-0.3847000002861023
6q18.pdb	6q18_HL_A_SH31Q.pdb	-3.6383774280548096	-5.445499897003174
6q18.pdb	6q18_HL_A_SH31E.pdb	-0.857918381690979	-2.403599977493286
6q18.pdb	6q18_HL_A_SH31G.pdb	-0.5153064131736755	-0.8729000091552734
6q18.pdb	6q18_HL_A_SH31H.pdb	-1.84694504737854	-1.8973000049591064
6q18.pdb	6q18_HL_A_SH31I.pdb	-0.3438873291015625	-1.239400029182434
6q18.pdb	6q18_HL_A_SH31L.pdb	-0.5703699588775635	-0.9702000021934509
6q18.pdb	6q18_HL_A_SH31K.pdb	-1.1146191358566284	-1.3028000593185425
6q18.pdb	6q18_HL_A_SH31M.pdb	-0.5117227435112	-0.3172999918460846
6q18.pdb	6q18_HL_A_SH31F.pdb	-1.9434655904769897	-4.185999870300293
6q18.pdb	6q18_HL_A_SH31P.pdb	-0.3301277160644531	0.3508000075817108
6q18.pdb	6q18_HL_A_SH31T.pdb	-0.4734915494918823	-0.04470000043511391
6q18.pdb	6q18_HL_A_SH31W.pdb	-3.017829656600952	-7.334400177001953
6q18.pdb	6q18_HL_A_SH31Y.pdb	-4.562788963317871	-7.277299880981445
6q18.pdb	6q18_HL_A_SH31V.pdb	-0.2403603494167328	-0.41780000925064087
6q18.pdb	6q18_HL_A_SH32A.pdb	-0.5599682927131653	-0.05299999937415123
6q18.pdb	6q18_HL_A_SH32R.pdb	-2.671814441680908	-5.63040018081665
6q18.pdb	6q18_HL_A_SH32N.pdb	-0.7862433195114136	-1.973099946975708
6q18.pdb	6q18_HL_A_SH32D.pdb	-2.12611722946167	-4.6890997886657715
6q18.pdb	6q18_HL_A_SH32C.pdb	-0.3128349781036377	0.4453999996185303
6q18.pdb	6q18_HL_A_SH32Q.pdb	-2.67315411567688	-6.711400032043457
6q18.pdb	6q18_HL_A_SH32E.pdb	-1.8459100723266602	-1.033400058746338
6q18.pdb	6q18_HL_A_SH32G.pdb	-0.6132686138153076	-0.8580999970436096
6q18.pdb	6q18_HL_A_SH32H.pdb	-7.60716438293457	-13.350600242614746
6q18.pdb	6q18_HL_A_SH32I.pdb	-1.3978497982025146	-4.067399978637695
6q18.pdb	6q18_HL_A_SH32L.pdb	-1.694334864616394	-3.787400007247925
6q18.pdb	6q18_HL_A_SH32K.pdb	-3.5629305839538574	-6.450099945068359
6q18.pdb	6q18_HL_A_SH32M.pdb	-2.0145907402038574	-1.8163000345230103
6q18.pdb	6q18_HL_A_SH32F.pdb	-8.662566184997559	-15.732250213623047
6q18.pdb	6q18_HL_A_SH32P.pdb	-1.9430603981018066	-0.07320000231266022
6q18.pdb	6q18_HL_A_SH32T.pdb	-1.4649989604949951	-0.5734000205993652
6q18.pdb	6q18_HL_A_SH32W.pdb	-12.218940734863281	-27.68260955810547
6q18.pdb	6q18_HL_A_SH32Y.pdb	-9.796366691589355	-17.638219833374023
6q18.pdb	6q18_HL_A_SH32V.pdb	-0.5950473546981812	-1.20169997215271
6q18.pdb	6q18_HL_A_NH33A.pdb	-0.48531073331832886	-0.833299994468689
6q18.pdb	6q18_HL_A_NH33R.pdb	-0.37029486894607544	-2.2469000816345215
6q18.pdb	6q18_HL_A_NH33D.pdb	-0.40127676725387573	-1.3967000246047974
6q18.pdb	6q18_HL_A_NH33C.pdb	-0.4466046988964081	-1.1895999908447266
6q18.pdb	6q18_HL_A_NH33Q.pdb	-0.9896217584609985	-1.7956000566482544
6q18.pdb	6q18_HL_A_NH33E.pdb	-0.4165287911891937	-1.7098000049591064
6q18.pdb	6q18_HL_A_NH33G.pdb	-0.48728057742118835	-1.0848000049591064
6q18.pdb	6q18_HL_A_NH33H.pdb	-1.7151360511779785	-3.6791999340057373
6q18.pdb	6q18_HL_A_NH33I.pdb	-0.2869507670402527	-0.050999999046325684
6q18.pdb	6q18_HL_A_NH33L.pdb	-0.3836154043674469	-0.20559999346733093
6q18.pdb	6q18_HL_A_NH33K.pdb	-0.26913726329803467	0.34130001068115234
6q18.pdb	6q18_HL_A_NH33M.pdb	-0.04857313632965088	-0.5965999960899353
6q18.pdb	6q18_HL_A_NH33F.pdb	-2.546074628829956	-3.6394999027252197
6q18.pdb	6q18_HL_A_NH33P.pdb	-0.7664418816566467	-3.4565000534057617
6q18.pdb	6q18_HL_A_NH33S.pdb	-0.5874459743499756	-0.8309000134468079
6q18.pdb	6q18_HL_A_NH33T.pdb	-0.3611486852169037	-0.7592999935150146
6q18.pdb	6q18_HL_A_NH33W.pdb	-7.247618675231934	-10.734399795532227
6q18.pdb	6q18_HL_A_NH33Y.pdb	-2.6871590614318848	-3.5915000438690186
6q18.pdb	6q18_HL_A_NH33V.pdb	-0.36630332469940186	-0.96670001745224
6q18.pdb	6q18_HL_A_QH53A.pdb	-0.6880073547363281	-1.7373000383377075
6q18.pdb	6q18_HL_A_QH53R.pdb	-0.70229572057724	-2.0861001014709473
6q18.pdb	6q18_HL_A_QH53N.pdb	-0.5676091909408569	-0.3882000148296356
6q18.pdb	6q18_HL_A_QH53D.pdb	-0.5127736330032349	0.36910000443458557
6q18.pdb	6q18_HL_A_QH53C.pdb	-0.6672236919403076	-1.6140999794006348
6q18.pdb	6q18_HL_A_QH53E.pdb	-0.5213916897773743	-0.05700000002980232
6q18.pdb	6q18_HL_A_QH53G.pdb	-0.7956799268722534	-1.3894000053405762
6q18.pdb	6q18_HL_A_QH53H.pdb	-0.43317660689353943	-1.8669999837875366
6q18.pdb	6q18_HL_A_QH53I.pdb	-0.5519044399261475	-1.31659996509552
6q18.pdb	6q18_HL_A_QH53L.pdb	-0.49874308705329895	-1.472000002861023
6q18.pdb	6q18_HL_A_QH53K.pdb	-0.5635181665420532	-2.1152000427246094
6q18.pdb	6q18_HL_A_QH53M.pdb	-0.4451408386230469	-1.2496000528335571
6q18.pdb	6q18_HL_A_QH53F.pdb	-5.221907615661621	-6.84660005569458
6q18.pdb	6q18_HL_A_QH53P.pdb	-0.5247129797935486	-1.8996000289916992
6q18.pdb	6q18_HL_A_QH53S.pdb	-0.3288448452949524	-1.2829999923706055
6q18.pdb	6q18_HL_A_QH53T.pdb	-0.9619252681732178	-1.676800012588501
6q18.pdb	6q18_HL_A_QH53W.pdb	-1.4194529056549072	-2.889899969100952
6q18.pdb	6q18_HL_A_QH53Y.pdb	-5.083235263824463	-7.981500148773193
6q18.pdb	6q18_HL_A_QH53V.pdb	-0.6639853715896606	-1.5194000005722046
6q18.pdb	6q18_HL_A_HH54A.pdb	-0.801176905632019	-0.01720000058412552
6q18.pdb	6q18_HL_A_HH54R.pdb	-0.6213511824607849	-0.020099999383091927
6q18.pdb	6q18_HL_A_HH54N.pdb	-0.7999188899993896	0.07509999722242355
6q18.pdb	6q18_HL_A_HH54D.pdb	-1.0591609477996826	0.3043000102043152
6q18.pdb	6q18_HL_A_HH54C.pdb	-0.831089973449707	-0.03269999846816063
6q18.pdb	6q18_HL_A_HH54Q.pdb	-0.8237069845199585	0.08619999885559082
6q18.pdb	6q18_HL_A_HH54E.pdb	-0.843086838722229	0.3411000072956085
6q18.pdb	6q18_HL_A_HH54G.pdb	-0.6612718105316162	-0.21170000731945038
6q18.pdb	6q18_HL_A_HH54I.pdb	-0.5004222393035889	-0.13179999589920044
6q18.pdb	6q18_HL_A_HH54L.pdb	-0.6735896468162537	0.06210000067949295
6q18.pdb	6q18_HL_A_HH54K.pdb	-0.6839150190353394	0.057999998331069946
6q18.pdb	6q18_HL_A_HH54M.pdb	-0.5164502263069153	0.0877000018954277
6q18.pdb	6q18_HL_A_HH54F.pdb	-0.7694422006607056	0.14090000092983246
6q18.pdb	6q18_HL_A_HH54P.pdb	-0.427641361951828	0.09539999812841415
6q18.pdb	6q18_HL_A_HH54S.pdb	-0.7552649974822998	0.36910000443458557
6q18.pdb	6q18_HL_A_HH54T.pdb	-0.7407478094100952	0.42500001192092896
6q18.pdb	6q18_HL_A_HH54W.pdb	-0.5623445510864258	0.1573999971151352
6q18.pdb	6q18_HL_A_HH54Y.pdb	-0.8049479722976685	0.03530000150203705
6q18.pdb	6q18_HL_A_HH54V.pdb	-0.7137306928634644	0.0722000002861023
6q18.pdb	6q18_HL_A_GH55A.pdb	-0.7662872076034546	-1.635599970817566
6q18.pdb	6q18_HL_A_GH55R.pdb	-0.6913831233978271	-1.440500020980835
6q18.pdb	6q18_HL_A_GH55N.pdb	-0.6967299580574036	-1.7604000568389893
6q18.pdb	6q18_HL_A_GH55D.pdb	-0.9319665431976318	-1.4250999689102173
6q18.pdb	6q18_HL_A_GH55C.pdb	-0.5874119400978088	-1.5917999744415283
6q18.pdb	6q18_HL_A_GH55Q.pdb	-0.7085812091827393	-1.4730000495910645
6q18.pdb	6q18_HL_A_GH55E.pdb	-0.8023750185966492	-1.0709999799728394
6q18.pdb	6q18_HL_A_GH55H.pdb	-0.37353378534317017	-0.6796000003814697
6q18.pdb	6q18_HL_A_GH55I.pdb	-1.6094859838485718	-1.6983000040054321
6q18.pdb	6q18_HL_A_GH55L.pdb	-0.3037748336791992	-0.3601999878883362
6q18.pdb	6q18_HL_A_GH55K.pdb	-0.6514301896095276	-1.4455000162124634
6q18.pdb	6q18_HL_A_GH55M.pdb	-0.42048805952072144	-1.3171000480651855
6q18.pdb	6q18_HL_A_GH55F.pdb	-0.4850178360939026	-0.8327000141143799
6q18.pdb	6q18_HL_A_GH55P.pdb	-0.49467599391937256	-1.0988999605178833
6q18.pdb	6q18_HL_A_GH55S.pdb	-0.8929479718208313	-1.86489999294281
6q18.pdb	6q18_HL_A_GH55T.pdb	-0.7203558087348938	-1.954200029373169
6q18.pdb	6q18_HL_A_GH55W.pdb	-0.23902744054794312	-0.5436000227928162
6q18.pdb	6q18_HL_A_GH55Y.pdb	-0.7384058237075806	-1.0391000509262085
6q18.pdb	6q18_HL_A_GH55V.pdb	-0.6527223587036133	-1.0449999570846558
6q18.pdb	6q18_HL_A_GH56A.pdb	-0.5039797425270081	-1.6776000261306763
6q18.pdb	6q18_HL_A_GH56R.pdb	-0.4188217520713806	-3.101599931716919
6q18.pdb	6q18_HL_A_GH56N.pdb	-0.6619796752929688	-2.760699987411499
6q18.pdb	6q18_HL_A_GH56D.pdb	-0.5069785714149475	-1.8539999723434448
6q18.pdb	6q18_HL_A_GH56C.pdb	-0.6165354251861572	-2.065500020980835
6q18.pdb	6q18_HL_A_GH56Q.pdb	-0.2737855613231659	-2.2146999835968018
6q18.pdb	6q18_HL_A_GH56E.pdb	-0.48688971996307373	-1.010599970817566
6q18.pdb	6q18_HL_A_GH56H.pdb	-0.9984707832336426	-3.420099973678589
6q18.pdb	6q18_HL_A_GH56I.pdb	-0.9284654855728149	-3.0208001136779785
6q18.pdb	6q18_HL_A_GH56L.pdb	-0.3415781855583191	-1.8557000160217285
6q18.pdb	6q18_HL_A_GH56K.pdb	-0.5187395215034485	-3.471100091934204
6q18.pdb	6q18_HL_A_GH56M.pdb	-0.8903685212135315	-1.645900011062622
6q18.pdb	6q18_HL_A_GH56F.pdb	-0.210302472114563	-3.644700050354004
6q18.pdb	6q18_HL_A_GH56P.pdb	-0.5967548489570618	-2.540600061416626
6q18.pdb	6q18_HL_A_GH56S.pdb	-0.3202970623970032	-2.3794000148773193
6q18.pdb	6q18_HL_A_GH56T.pdb	-1.3159476518630981	-2.786099910736084
6q18.pdb	6q18_HL_A_GH56W.pdb	-2.0563859939575195	-5.762599945068359
6q18.pdb	6q18_HL_A_GH56Y.pdb	-0.25384482741355896	-1.829300045967102
6q18.pdb	6q18_HL_A_GH56V.pdb	-0.5751457810401917	-1.944700002670288
6q18.pdb	6q18_HL_A_PH101A.pdb	-1.0173226594924927	-0.807699978351593
6q18.pdb	6q18_HL_A_PH101R.pdb	-4.58662748336792	-5.316999912261963
6q18.pdb	6q18_HL_A_PH101N.pdb	-0.9771547317504883	-3.944000005722046
6q18.pdb	6q18_HL_A_PH101D.pdb	-1.889330267906189	-7.422500133514404
6q18.pdb	6q18_HL_A_PH101C.pdb	-0.9399446249008179	-2.118000030517578
6q18.pdb	6q18_HL_A_PH101Q.pdb	-4.212377548217773	-5.521200180053711
6q18.pdb	6q18_HL_A_PH101E.pdb	-1.356062412261963	-5.662799835205078
6q18.pdb	6q18_HL_A_PH101G.pdb	-1.043990969657898	-1.4652999639511108
6q18.pdb	6q18_HL_A_PH101H.pdb	-14.023248672485352	-16.847959518432617
6q18.pdb	6q18_HL_A_PH101I.pdb	-3.5845324993133545	-5.081200122833252
6q18.pdb	6q18_HL_A_PH101L.pdb	-6.2806243896484375	-6.602200031280518
6q18.pdb	6q18_HL_A_PH101K.pdb	-4.839975833892822	-6.839799880981445
6q18.pdb	6q18_HL_A_PH101M.pdb	-4.10264778137207	-3.9072000980377197
6q18.pdb	6q18_HL_A_PH101F.pdb	-11.9105806350708	-18.499540328979492
6q18.pdb	6q18_HL_A_PH101S.pdb	-1.1372368335723877	-0.4657999873161316
6q18.pdb	6q18_HL_A_PH101T.pdb	-1.137344479560852	-1.489300012588501
6q18.pdb	6q18_HL_A_PH101W.pdb	-6.23397970199585	-15.667490005493164
6q18.pdb	6q18_HL_A_PH101Y.pdb	-15.574719429016113	-21.56817054748535
6q18.pdb	6q18_HL_A_PH101V.pdb	-3.812922239303589	-4.176599979400635
6q18.pdb	6q18_HL_A_YH102A.pdb	-0.4002440571784973	0.4059999883174896
6q18.pdb	6q18_HL_A_YH102R.pdb	-0.8945639133453369	-0.3215999901294708
6q18.pdb	6q18_HL_A_YH102N.pdb	-0.7984341382980347	0.24950000643730164
6q18.pdb	6q18_HL_A_YH102D.pdb	-0.7263224124908447	0.7056999802589417
6q18.pdb	6q18_HL_A_YH102C.pdb	-0.5919657945632935	0.4178999960422516
6q18.pdb	6q18_HL_A_YH102Q.pdb	-0.43789592385292053	0.2924000024795532
6q18.pdb	6q18_HL_A_YH102E.pdb	-0.3316287398338318	1.6996999979019165
6q18.pdb	6q18_HL_A_YH102G.pdb	-0.8725082874298096	-0.22100000083446503
6q18.pdb	6q18_HL_A_YH102H.pdb	-0.18844133615493774	0.6437000036239624
6q18.pdb	6q18_HL_A_YH102I.pdb	-0.42604926228523254	0.6026999950408936
6q18.pdb	6q18_HL_A_YH102L.pdb	-0.4728671610355377	0.2662000060081482
6q18.pdb	6q18_HL_A_YH102K.pdb	-0.6940357685089111	0.6051999926567078
6q18.pdb	6q18_HL_A_YH102M.pdb	-0.3644317388534546	0.90829998254776
6q18.pdb	6q18_HL_A_YH102F.pdb	-0.42788487672805786	0.06030000001192093
6q18.pdb	6q18_HL_A_YH102P.pdb	-0.10422870516777039	0.9739999771118164
6q18.pdb	6q18_HL_A_YH102S.pdb	-0.6346216797828674	0.2053000032901764
6q18.pdb	6q18_HL_A_YH102T.pdb	-0.634550154209137	0.04839999973773956
6q18.pdb	6q18_HL_A_YH102W.pdb	-0.3803299367427826	0.897599995136261
6q18.pdb	6q18_HL_A_YH102V.pdb	-0.35143429040908813	0.36660000681877136
6q18.pdb	6q18_HL_A_CH103A.pdb	-0.3840737044811249	-0.3828999996185303
6q18.pdb	6q18_HL_A_CH103R.pdb	-5.604219436645508	-12.205699920654297
6q18.pdb	6q18_HL_A_CH103N.pdb	-1.3126801252365112	-2.8410000801086426
6q18.pdb	6q18_HL_A_CH103D.pdb	-0.8101173639297485	-4.607600212097168
6q18.pdb	6q18_HL_A_CH103Q.pdb	-2.309710741043091	-4.5665998458862305
6q18.pdb	6q18_HL_A_CH103E.pdb	-4.216152191162109	-7.988500118255615
6q18.pdb	6q18_HL_A_CH103G.pdb	-0.7155411243438721	-1.3040000200271606
6q18.pdb	6q18_HL_A_CH103H.pdb	-5.457571983337402	-7.980400085449219
6q18.pdb	6q18_HL_A_CH103I.pdb	-2.337656259536743	-4.433599948883057
6q18.pdb	6q18_HL_A_CH103L.pdb	-0.24384614825248718	-2.9123001098632812
6q18.pdb	6q18_HL_A_CH103K.pdb	-6.460909843444824	-5.871300220489502
6q18.pdb	6q18_HL_A_CH103M.pdb	-2.4751205444335938	-3.8297998905181885
6q18.pdb	6q18_HL_A_CH103F.pdb	-8.116385459899902	-13.117500305175781
6q18.pdb	6q18_HL_A_CH103P.pdb	-0.3068557381629944	-0.9557999968528748
6q18.pdb	6q18_HL_A_CH103S.pdb	-0.37512919306755066	-2.344099998474121
6q18.pdb	6q18_HL_A_CH103T.pdb	-0.5064883232116699	-0.22040000557899475
6q18.pdb	6q18_HL_A_CH103W.pdb	-11.769365310668945	-17.29482078552246
6q18.pdb	6q18_HL_A_CH103Y.pdb	-8.267960548400879	-18.08264923095703
6q18.pdb	6q18_HL_A_CH103V.pdb	-0.24297282099723816	-2.103100061416626
6q18.pdb	6q18_HL_A_TH104A.pdb	-0.7206943035125732	-0.6586999893188477
6q18.pdb	6q18_HL_A_TH104R.pdb	-0.4404933750629425	0.008799999952316284
6q18.pdb	6q18_HL_A_TH104N.pdb	-0.6674829125404358	-0.4309999942779541
6q18.pdb	6q18_HL_A_TH104D.pdb	-0.5779761672019958	0.11550000309944153
6q18.pdb	6q18_HL_A_TH104C.pdb	-0.5754846334457397	-0.3050000071525574
6q18.pdb	6q18_HL_A_TH104Q.pdb	-0.5978005528450012	-0.5468999743461609
6q18.pdb	6q18_HL_A_TH104E.pdb	-0.7026989459991455	-0.23890000581741333
6q18.pdb	6q18_HL_A_TH104G.pdb	-0.8061860799789429	-1.0540000200271606
6q18.pdb	6q18_HL_A_TH104H.pdb	-0.8720310926437378	-0.5250999927520752
6q18.pdb	6q18_HL_A_TH104I.pdb	-0.12409916520118713	1.4639999866485596
6q18.pdb	6q18_HL_A_TH104L.pdb	-0.5052571296691895	-0.04050000011920929
6q18.pdb	6q18_HL_A_TH104K.pdb	-0.5007450580596924	0.14380000531673431
6q18.pdb	6q18_HL_A_TH104M.pdb	-0.13432103395462036	1.226199984550476
6q18.pdb	6q18_HL_A_TH104F.pdb	-0.5887410044670105	-0.4819999933242798
6q18.pdb	6q18_HL_A_TH104P.pdb	-0.40356820821762085	-1.7539000511169434
6q18.pdb	6q18_HL_A_TH104S.pdb	-0.43901437520980835	0.774399995803833
6q18.pdb	6q18_HL_A_TH104W.pdb	-0.4518117308616638	-0.4343999922275543
6q18.pdb	6q18_HL_A_TH104Y.pdb	-0.6794381141662598	-0.46700000762939453
6q18.pdb	6q18_HL_A_TH104V.pdb	-0.3817403316497803	0.6366999745368958
6q18.pdb	6q18_HL_A_SH105A.pdb	-0.7495575547218323	-2.337899923324585
6q18.pdb	6q18_HL_A_SH105R.pdb	-0.6716185212135315	-1.6438000202178955
6q18.pdb	6q18_HL_A_SH105N.pdb	-0.55596923828125	-2.022700071334839
6q18.pdb	6q18_HL_A_SH105D.pdb	-1.0341187715530396	-3.1142001152038574
6q18.pdb	6q18_HL_A_SH105C.pdb	-0.5510349273681641	-2.427500009536743
6q18.pdb	6q18_HL_A_SH105Q.pdb	-0.7344931960105896	-2.039299964904785
6q18.pdb	6q18_HL_A_SH105E.pdb	-0.6953953504562378	-3.8673999309539795
6q18.pdb	6q18_HL_A_SH105G.pdb	-0.806015133857727	-3.325700044631958
6q18.pdb	6q18_HL_A_SH105H.pdb	-0.742547869682312	-0.8781999945640564
6q18.pdb	6q18_HL_A_SH105I.pdb	-0.6945542693138123	-1.7355999946594238
6q18.pdb	6q18_HL_A_SH105L.pdb	-0.2896520793437958	-1.5157999992370605
6q18.pdb	6q18_HL_A_SH105K.pdb	-0.7189956903457642	-0.9864000082015991
6q18.pdb	6q18_HL_A_SH105M.pdb	-0.5505322217941284	-1.4996999502182007
6q18.pdb	6q18_HL_A_SH105F.pdb	-0.049571067094802856	-0.9350000023841858
6q18.pdb	6q18_HL_A_SH105P.pdb	-0.545212984085083	-1.954200029373169
6q18.pdb	6q18_HL_A_SH105T.pdb	-0.8290305137634277	-0.8500000238418579
6q18.pdb	6q18_HL_A_SH105W.pdb	-0.30848318338394165	-3.1623001098632812
6q18.pdb	6q18_HL_A_SH105Y.pdb	-0.13636070489883423	-1.20169997215271
6q18.pdb	6q18_HL_A_SH105V.pdb	-0.47415345907211304	-1.6718000173568726
6q18.pdb	6q18_HL_A_AH106R.pdb	-0.3547263741493225	-0.9380000233650208
6q18.pdb	6q18_HL_A_AH106N.pdb	-0.5616093873977661	-0.08429999649524689
6q18.pdb	6q18_HL_A_AH106D.pdb	-0.6384114027023315	-1.5628999471664429
6q18.pdb	6q18_HL_A_AH106C.pdb	-0.4315541386604309	-0.6570000052452087
6q18.pdb	6q18_HL_A_AH106Q.pdb	-0.5559679865837097	0.02889999933540821
6q18.pdb	6q18_HL_A_AH106E.pdb	-0.6261534094810486	-0.3698999881744385
6q18.pdb	6q18_HL_A_AH106G.pdb	-0.4984780550003052	-1.125
6q18.pdb	6q18_HL_A_AH106H.pdb	-0.21871918439865112	0.382999986410141
6q18.pdb	6q18_HL_A_AH106I.pdb	-0.5857101082801819	0.1891999989748001
6q18.pdb	6q18_HL_A_AH106L.pdb	-0.2463969588279724	0.2125999927520752
6q18.pdb	6q18_HL_A_AH106K.pdb	-0.39586812257766724	-0.041600000113248825
6q18.pdb	6q18_HL_A_AH106M.pdb	-0.28857460618019104	0.06419999897480011
6q18.pdb	6q18_HL_A_AH106F.pdb	0.18273386359214783	-0.2515000104904175
6q18.pdb	6q18_HL_A_AH106P.pdb	-0.26673224568367004	-1.149399995803833
6q18.pdb	6q18_HL_A_AH106S.pdb	-0.7169711589813232	-0.9731000065803528
6q18.pdb	6q18_HL_A_AH106T.pdb	-0.4132123589515686	0.5695000290870667
6q18.pdb	6q18_HL_A_AH106W.pdb	-0.29422980546951294	-0.6043999791145325
6q18.pdb	6q18_HL_A_AH106Y.pdb	-0.07280835509300232	-0.16459999978542328
6q18.pdb	6q18_HL_A_AH106V.pdb	-0.7268082499504089	-0.10490000247955322
6q18.pdb	6q18_HL_A_SH107A.pdb	-0.7801332473754883	-0.729200005531311
6q18.pdb	6q18_HL_A_SH107R.pdb	-8.713769912719727	-17.717269897460938
6q18.pdb	6q18_HL_A_SH107N.pdb	-2.0971686840057373	-3.9769999980926514
6q18.pdb	6q18_HL_A_SH107D.pdb	-1.3494154214859009	-7.926300048828125
6q18.pdb	6q18_HL_A_SH107C.pdb	-1.3878862857818604	-2.831199884414673
6q18.pdb	6q18_HL_A_SH107Q.pdb	-5.835405349731445	-6.316400051116943
6q18.pdb	6q18_HL_A_SH107E.pdb	-5.478658676147461	-7.066500186920166
6q18.pdb	6q18_HL_A_SH107G.pdb	-0.8209107518196106	-1.7544000148773193
6q18.pdb	6q18_HL_A_SH107H.pdb	-11.360556602478027	-19.166889190673828
6q18.pdb	6q18_HL_A_SH107I.pdb	-2.996067762374878	-5.270599842071533
6q18.pdb	6q18_HL_A_SH107L.pdb	-2.9607462882995605	-5.738900184631348
6q18.pdb	6q18_HL_A_SH107K.pdb	-10.333961486816406	-13.976300239562988
6q18.pdb	6q18_HL_A_SH107M.pdb	-2.506056308746338	-4.054800033569336
6q18.pdb	6q18_HL_A_SH107F.pdb	-8.53743839263916	-15.014900207519531
6q18.pdb	6q18_HL_A_SH107P.pdb	-0.9214918613433838	-2.262200117111206
6q18.pdb	6q18_HL_A_SH107T.pdb	-2.115633249282837	-4.053199768066406
6q18.pdb	6q18_HL_A_SH107W.pdb	-16.842554092407227	-32.704689025878906
6q18.pdb	6q18_HL_A_SH107Y.pdb	-9.589986801147461	-18.34217071533203
6q18.pdb	6q18_HL_A_SH107V.pdb	-1.3126481771469116	-2.694700002670288
6q18.pdb	6q18_HL_A_CH108A.pdb	-0.2652263045310974	-0.7128000259399414
6q18.pdb	6q18_HL_A_CH108R.pdb	-8.857868194580078	-16.547639846801758
6q18.pdb	6q18_HL_A_CH108N.pdb	-3.641932249069214	-5.44950008392334
6q18.pdb	6q18_HL_A_CH108D.pdb	-3.5505995750427246	-7.771200180053711
6q18.pdb	6q18_HL_A_CH108Q.pdb	-0.8009158372879028	-2.935800075531006
6q18.pdb	6q18_HL_A_CH108E.pdb	-0.630707859992981	-4.68310022354126
6q18.pdb	6q18_HL_A_CH108G.pdb	-0.5745843648910522	-0.8047000169754028
6q18.pdb	6q18_HL_A_CH108H.pdb	-7.005795478820801	-11.077099800109863
6q18.pdb	6q18_HL_A_CH108I.pdb	-3.047344207763672	-4.1203999519348145
6q18.pdb	6q18_HL_A_CH108L.pdb	-2.2082085609436035	-1.3524999618530273
6q18.pdb	6q18_HL_A_CH108K.pdb	-5.060260772705078	-5.281199932098389
6q18.pdb	6q18_HL_A_CH108M.pdb	-2.80715274810791	-2.9820001125335693
6q18.pdb	6q18_HL_A_CH108F.pdb	-12.982495307922363	-19.800840377807617
6q18.pdb	6q18_HL_A_CH108P.pdb	-0.09141334891319275	-2.4816999435424805
6q18.pdb	6q18_HL_A_CH108S.pdb	-0.6365357041358948	-0.8485000133514404
6q18.pdb	6q18_HL_A_CH108T.pdb	-0.7735134363174438	-0.7138000130653381
6q18.pdb	6q18_HL_A_CH108W.pdb	-16.713443756103516	-28.29623031616211
6q18.pdb	6q18_HL_A_CH108Y.pdb	-11.834823608398438	-25.425701141357422
6q18.pdb	6q18_HL_A_CH108V.pdb	-1.8879101276397705	-3.48580002784729
6q18.pdb	6q18_HL_A_PH109A.pdb	-0.9398974180221558	-1.788599967956543
6q18.pdb	6q18_HL_A_PH109R.pdb	-0.8883254528045654	-3.8150999546051025
6q18.pdb	6q18_HL_A_PH109N.pdb	-0.7079055309295654	-3.0404000282287598
6q18.pdb	6q18_HL_A_PH109D.pdb	-2.7786989212036133	-6.519599914550781
6q18.pdb	6q18_HL_A_PH109C.pdb	-1.1051448583602905	-2.3089001178741455
6q18.pdb	6q18_HL_A_PH109Q.pdb	-0.9098630547523499	-4.019499778747559
6q18.pdb	6q18_HL_A_PH109E.pdb	-1.1001496315002441	-4.3597002029418945
6q18.pdb	6q18_HL_A_PH109G.pdb	-1.0060595273971558	-2.7016000747680664
6q18.pdb	6q18_HL_A_PH109H.pdb	-8.819803237915039	-14.199899673461914
6q18.pdb	6q18_HL_A_PH109I.pdb	-0.6547430753707886	-1.5119999647140503
6q18.pdb	6q18_HL_A_PH109L.pdb	-0.4650198519229889	-1.9169000387191772
6q18.pdb	6q18_HL_A_PH109K.pdb	-2.0169777870178223	-4.8618998527526855
6q18.pdb	6q18_HL_A_PH109M.pdb	-0.41461092233657837	-2.2046000957489014
6q18.pdb	6q18_HL_A_PH109F.pdb	-7.2789812088012695	-12.129500389099121
6q18.pdb	6q18_HL_A_PH109S.pdb	-0.8624906539916992	-1.9773999452590942
6q18.pdb	6q18_HL_A_PH109T.pdb	-1.0829166173934937	-2.267199993133545
6q18.pdb	6q18_HL_A_PH109W.pdb	-6.830024242401123	-10.48069953918457
6q18.pdb	6q18_HL_A_PH109Y.pdb	-7.085380554199219	-9.708800315856934
6q18.pdb	6q18_HL_A_PH109V.pdb	-0.6774454116821289	-1.4967000484466553
6q18.pdb	6q18_HL_A_DH110A.pdb	-0.6242362260818481	-0.7936000227928162
6q18.pdb	6q18_HL_A_DH110R.pdb	-0.634385347366333	-0.5177000164985657
6q18.pdb	6q18_HL_A_DH110N.pdb	-0.6536280512809753	-0.2802000045776367
6q18.pdb	6q18_HL_A_DH110C.pdb	-0.6659102439880371	-0.3228999972343445
6q18.pdb	6q18_HL_A_DH110Q.pdb	-0.45929816365242004	-0.07890000194311142
6q18.pdb	6q18_HL_A_DH110E.pdb	-0.5779953598976135	0.9269000291824341
6q18.pdb	6q18_HL_A_DH110G.pdb	-0.7180918455123901	-1.2711000442504883
6q18.pdb	6q18_HL_A_DH110H.pdb	-0.47590574622154236	-0.46549999713897705
6q18.pdb	6q18_HL_A_DH110I.pdb	-0.5278170704841614	0.2678000032901764
6q18.pdb	6q18_HL_A_DH110L.pdb	-0.539207935333252	0.17949999868869781
6q18.pdb	6q18_HL_A_DH110K.pdb	-0.6786224842071533	-0.06509999930858612
6q18.pdb	6q18_HL_A_DH110M.pdb	-0.5541796088218689	0.2498999983072281
6q18.pdb	6q18_HL_A_DH110F.pdb	-0.17356538772583008	-0.19329999387264252
6q18.pdb	6q18_HL_A_DH110P.pdb	-3.254680871963501	-4.502999782562256
6q18.pdb	6q18_HL_A_DH110S.pdb	-0.8979254364967346	-0.9995999932289124
6q18.pdb	6q18_HL_A_DH110T.pdb	-0.8449016213417053	-0.5078999996185303
6q18.pdb	6q18_HL_A_DH110W.pdb	-0.2793441414833069	0.4666000008583069
6q18.pdb	6q18_HL_A_DH110Y.pdb	-0.6223753094673157	0.0885000005364418
6q18.pdb	6q18_HL_A_DH110V.pdb	-0.5545796155929565	0.1851000040769577
6q18.pdb	6q18_HL_A_YH112A.pdb	-1.5449780225753784	-4.757999897003174
6q18.pdb	6q18_HL_A_YH112R.pdb	-1.4163769483566284	-3.178999900817871
6q18.pdb	6q18_HL_A_YH112N.pdb	-1.758863091468811	-4.948699951171875
6q18.pdb	6q18_HL_A_YH112D.pdb	-1.7560548782348633	-6.191500186920166
6q18.pdb	6q18_HL_A_YH112C.pdb	-1.7143152952194214	-4.015699863433838
6q18.pdb	6q18_HL_A_YH112Q.pdb	-1.712720274925232	-4.789599895477295
6q18.pdb	6q18_HL_A_YH112E.pdb	-1.679292917251587	-6.125500202178955
6q18.pdb	6q18_HL_A_YH112G.pdb	-1.8974759578704834	-5.218400001525879
6q18.pdb	6q18_HL_A_YH112H.pdb	-1.4383478164672852	-3.502700090408325
6q18.pdb	6q18_HL_A_YH112I.pdb	-1.418932318687439	-4.360599994659424
6q18.pdb	6q18_HL_A_YH112L.pdb	-1.397042989730835	-3.696500062942505
6q18.pdb	6q18_HL_A_YH112K.pdb	-1.3006784915924072	-2.551800012588501
6q18.pdb	6q18_HL_A_YH112M.pdb	-1.0971873998641968	-3.232300043106079
6q18.pdb	6q18_HL_A_YH112F.pdb	-0.5261751413345337	-1.990399956703186
6q18.pdb	6q18_HL_A_YH112P.pdb	-1.2962466478347778	-4.507299900054932
6q18.pdb	6q18_HL_A_YH112S.pdb	-1.7950944900512695	-4.895199775695801
6q18.pdb	6q18_HL_A_YH112T.pdb	-1.554002285003662	-4.599400043487549
6q18.pdb	6q18_HL_A_YH112W.pdb	-1.3726052045822144	-3.6324000358581543
6q18.pdb	6q18_HL_A_YH112V.pdb	-1.6510754823684692	-4.311999797821045
6q18.pdb	6q18_HL_A_YA44A.pdb	-0.3436734080314636	0.20229999721050262
6q18.pdb	6q18_HL_A_YA44R.pdb	-0.22089701890945435	0.04390000179409981
6q18.pdb	6q18_HL_A_YA44N.pdb	-0.4893801808357239	0.24549999833106995
6q18.pdb	6q18_HL_A_YA44D.pdb	-0.4700145423412323	0.053199999034404755
6q18.pdb	6q18_HL_A_YA44C.pdb	-0.4326637089252472	0.17710000276565552
6q18.pdb	6q18_HL_A_YA44Q.pdb	-0.6182104349136353	0.15539999306201935
6q18.pdb	6q18_HL_A_YA44E.pdb	-0.5056752562522888	-0.4941999912261963
6q18.pdb	6q18_HL_A_YA44G.pdb	-0.401458740234375	0.2087000012397766
6q18.pdb	6q18_HL_A_YA44H.pdb	-0.202618807554245	0.1720999926328659
6q18.pdb	6q18_HL_A_YA44I.pdb	-0.43975597620010376	0.125900000333786
6q18.pdb	6q18_HL_A_YA44L.pdb	-0.3119201064109802	0.32679998874664307
6q18.pdb	6q18_HL_A_YA44K.pdb	-0.5521040558815002	0.38690000772476196
6q18.pdb	6q18_HL_A_YA44M.pdb	-0.10598635673522949	0.48100000619888306
6q18.pdb	6q18_HL_A_YA44F.pdb	-0.3189746141433716	0.10450000315904617
6q18.pdb	6q18_HL_A_YA44P.pdb	-0.08303284645080566	0.4352000057697296
6q18.pdb	6q18_HL_A_YA44S.pdb	-0.4942755401134491	0.2282000035047531
6q18.pdb	6q18_HL_A_YA44T.pdb	-0.4998801350593567	0.25200000405311584
6q18.pdb	6q18_HL_A_YA44W.pdb	-0.4701354503631592	0.40230000019073486
6q18.pdb	6q18_HL_A_YA44V.pdb	-0.4638776183128357	0.1899999976158142
6q18.pdb	6q18_HL_A_VA84A.pdb	-0.5764365792274475	-0.428600013256073
6q18.pdb	6q18_HL_A_VA84R.pdb	-0.5320994853973389	-0.06319999694824219
6q18.pdb	6q18_HL_A_VA84N.pdb	-0.8328796625137329	-0.32100000977516174
6q18.pdb	6q18_HL_A_VA84D.pdb	-0.8817757368087769	-0.7253000140190125
6q18.pdb	6q18_HL_A_VA84C.pdb	-0.6948041915893555	-0.33160001039505005
6q18.pdb	6q18_HL_A_VA84Q.pdb	-0.6253324151039124	-0.5306000113487244
6q18.pdb	6q18_HL_A_VA84E.pdb	-0.7807596325874329	-0.6309999823570251
6q18.pdb	6q18_HL_A_VA84G.pdb	-0.629972517490387	-0.45989999175071716
6q18.pdb	6q18_HL_A_VA84H.pdb	-0.46294155716896057	-0.2651999890804291
6q18.pdb	6q18_HL_A_VA84I.pdb	-0.5093252658843994	-0.04650000110268593
6q18.pdb	6q18_HL_A_VA84L.pdb	-0.5112270712852478	-0.16920000314712524
6q18.pdb	6q18_HL_A_VA84K.pdb	-0.6200749278068542	0.21480000019073486
6q18.pdb	6q18_HL_A_VA84M.pdb	-0.4915063679218292	0.4433000087738037
6q18.pdb	6q18_HL_A_VA84F.pdb	-0.3736793100833893	0.6310999989509583
6q18.pdb	6q18_HL_A_VA84P.pdb	-0.3451748788356781	0.9261000156402588
6q18.pdb	6q18_HL_A_VA84S.pdb	-0.7149053812026978	-0.2515999972820282
6q18.pdb	6q18_HL_A_VA84T.pdb	-0.7155671715736389	-0.45820000767707825
6q18.pdb	6q18_HL_A_VA84W.pdb	-0.5338762402534485	-0.2612999975681305
6q18.pdb	6q18_HL_A_VA84Y.pdb	-0.22879615426063538	1.8013999462127686
6q18.pdb	6q18_HL_A_TA85A.pdb	-0.2654123306274414	0.26649999618530273
6q18.pdb	6q18_HL_A_TA85R.pdb	-1.0598785877227783	0.7940000295639038
6q18.pdb	6q18_HL_A_TA85N.pdb	-0.7362594604492188	1.0555000305175781
6q18.pdb	6q18_HL_A_TA85D.pdb	-0.8434881567955017	-1.601699948310852
6q18.pdb	6q18_HL_A_TA85C.pdb	-0.4954167902469635	0.14380000531673431
6q18.pdb	6q18_HL_A_TA85Q.pdb	-1.585227131843567	-0.5152000188827515
6q18.pdb	6q18_HL_A_TA85E.pdb	-0.34648391604423523	-3.2465999126434326
6q18.pdb	6q18_HL_A_TA85G.pdb	-0.49521997570991516	0.15940000116825104
6q18.pdb	6q18_HL_A_TA85H.pdb	-0.5695531964302063	0.09640000015497208
6q18.pdb	6q18_HL_A_TA85I.pdb	-0.3005545735359192	0.9341999888420105
6q18.pdb	6q18_HL_A_TA85L.pdb	-1.392616868019104	-0.866100013256073
6q18.pdb	6q18_HL_A_TA85K.pdb	-0.13194474577903748	1.226699948310852
6q18.pdb	6q18_HL_A_TA85M.pdb	-0.24838680028915405	1.4917999505996704
6q18.pdb	6q18_HL_A_TA85F.pdb	-0.5484068393707275	-1.7742999792099
6q18.pdb	6q18_HL_A_TA85P.pdb	-0.12135690450668335	0.4975999891757965
6q18.pdb	6q18_HL_A_TA85S.pdb	-0.5081825256347656	-0.00930000003427267
6q18.pdb	6q18_HL_A_TA85W.pdb	-1.7307838201522827	-3.842099905014038
6q18.pdb	6q18_HL_A_TA85Y.pdb	-1.1845190525054932	-1.0729000568389893
6q18.pdb	6q18_HL_A_TA85V.pdb	-0.34166568517684937	0.42399999499320984
6q18.pdb	6q18_HL_A_AA86R.pdb	-0.28961676359176636	0.930400013923645
6q18.pdb	6q18_HL_A_AA86N.pdb	-0.5982912182807922	0.2621999979019165
6q18.pdb	6q18_HL_A_AA86D.pdb	-0.8371613025665283	-1.2446999549865723
6q18.pdb	6q18_HL_A_AA86C.pdb	-0.574178159236908	0.45809999108314514
6q18.pdb	6q18_HL_A_AA86Q.pdb	-0.376220703125	0.9416000247001648
6q18.pdb	6q18_HL_A_AA86E.pdb	-0.7195435762405396	-0.001500000013038516
6q18.pdb	6q18_HL_A_AA86G.pdb	-0.8149427175521851	0.1737000048160553
6q18.pdb	6q18_HL_A_AA86H.pdb	-0.4237070083618164	0.5813999772071838
6q18.pdb	6q18_HL_A_AA86I.pdb	-0.4293903708457947	0.35440000891685486
6q18.pdb	6q18_HL_A_AA86L.pdb	-0.5298118591308594	0.16459999978542328
6q18.pdb	6q18_HL_A_AA86K.pdb	-0.38230419158935547	0.05660000070929527
6q18.pdb	6q18_HL_A_AA86M.pdb	-0.388857364654541	0.5857999920845032
6q18.pdb	6q18_HL_A_AA86F.pdb	-0.18054687976837158	0.7889999747276306
6q18.pdb	6q18_HL_A_AA86P.pdb	-0.21580788493156433	0.5565000176429749
6q18.pdb	6q18_HL_A_AA86S.pdb	-0.7018414735794067	0.358599990606308
6q18.pdb	6q18_HL_A_AA86T.pdb	-0.7309046983718872	-0.06729999929666519
6q18.pdb	6q18_HL_A_AA86W.pdb	-0.31054067611694336	-0.007300000172108412
6q18.pdb	6q18_HL_A_AA86Y.pdb	-0.2824398875236511	0.026100000366568565
6q18.pdb	6q18_HL_A_AA86V.pdb	-0.4405607283115387	0.23680000007152557
6q18.pdb	6q18_HL_A_SA94A.pdb	-0.7294679880142212	-0.30250000953674316
6q18.pdb	6q18_HL_A_SA94R.pdb	-0.5765000581741333	-0.826200008392334
6q18.pdb	6q18_HL_A_SA94N.pdb	-0.6820946335792542	-0.6489999890327454
6q18.pdb	6q18_HL_A_SA94D.pdb	-0.7426168322563171	-1.7877999544143677
6q18.pdb	6q18_HL_A_SA94C.pdb	-0.6270655393600464	-0.29109999537467957
6q18.pdb	6q18_HL_A_SA94Q.pdb	-0.47779005765914917	-0.7802000045776367
6q18.pdb	6q18_HL_A_SA94E.pdb	-0.7331562638282776	-1.7868000268936157
6q18.pdb	6q18_HL_A_SA94G.pdb	-0.6507285833358765	-0.6050999760627747
6q18.pdb	6q18_HL_A_SA94H.pdb	-0.5233141779899597	-0.4083999991416931
6q18.pdb	6q18_HL_A_SA94I.pdb	-0.4180748760700226	-0.24799999594688416
6q18.pdb	6q18_HL_A_SA94L.pdb	-0.4607246220111847	-0.054499998688697815
6q18.pdb	6q18_HL_A_SA94K.pdb	-0.432405948638916	-0.7221999764442444
6q18.pdb	6q18_HL_A_SA94M.pdb	-0.3009927272796631	-0.15629999339580536
6q18.pdb	6q18_HL_A_SA94F.pdb	-0.20246270298957825	0.4072999954223633
6q18.pdb	6q18_HL_A_SA94P.pdb	-0.5076834559440613	-0.2973000109195709
6q18.pdb	6q18_HL_A_SA94T.pdb	-0.6825458407402039	-0.4196999967098236
6q18.pdb	6q18_HL_A_SA94W.pdb	-0.35003334283828735	-0.1941000074148178
6q18.pdb	6q18_HL_A_SA94Y.pdb	-0.07370349764823914	0.33709999918937683
6q18.pdb	6q18_HL_A_SA94V.pdb	-0.47302162647247314	-0.03920000046491623
6q18.pdb	6q18_HL_A_WA102A.pdb	-1.4909634590148926	-2.3519999980926514
6q18.pdb	6q18_HL_A_WA102R.pdb	-1.579047679901123	-1.628000020980835
6q18.pdb	6q18_HL_A_WA102N.pdb	-1.7125985622406006	-2.095900058746338
6q18.pdb	6q18_HL_A_WA102D.pdb	-1.655189037322998	-2.3749001026153564
6q18.pdb	6q18_HL_A_WA102C.pdb	-1.7357900142669678	-1.9474999904632568
6q18.pdb	6q18_HL_A_WA102Q.pdb	-1.6733415126800537	-1.9443999528884888
6q18.pdb	6q18_HL_A_WA102E.pdb	-1.7010360956192017	-2.3303000926971436
6q18.pdb	6q18_HL_A_WA102G.pdb	-1.589613437652588	-2.3278000354766846
6q18.pdb	6q18_HL_A_WA102H.pdb	-1.3678632974624634	-1.6017999649047852
6q18.pdb	6q18_HL_A_WA102I.pdb	-1.6474055051803589	-1.55239999294281
6q18.pdb	6q18_HL_A_WA102L.pdb	-1.56027090549469	-1.264299988746643
6q18.pdb	6q18_HL_A_WA102K.pdb	-1.3370932340621948	-1.7828999757766724
6q18.pdb	6q18_HL_A_WA102M.pdb	-1.3675657510757446	-1.0023000240325928
6q18.pdb	6q18_HL_A_WA102F.pdb	-1.649764895439148	-1.347100019454956
6q18.pdb	6q18_HL_A_WA102P.pdb	-1.392545223236084	-2.247299909591675
6q18.pdb	6q18_HL_A_WA102S.pdb	-1.610276699066162	-2.352400064468384
6q18.pdb	6q18_HL_A_WA102T.pdb	-1.5475620031356812	-1.874500036239624
6q18.pdb	6q18_HL_A_WA102Y.pdb	-1.2945500612258911	-1.3371000289916992
6q18.pdb	6q18_HL_A_WA102V.pdb	-1.6376454830169678	-1.5497000217437744
6q18.pdb	6q18_HL_A_TA104A.pdb	-0.8067250847816467	-0.8460999727249146
6q18.pdb	6q18_HL_A_TA104R.pdb	-1.2345523834228516	-0.9646999835968018
6q18.pdb	6q18_HL_A_TA104N.pdb	-0.8038215637207031	-0.9829000234603882
6q18.pdb	6q18_HL_A_TA104D.pdb	-0.7653787732124329	-1.7174999713897705
6q18.pdb	6q18_HL_A_TA104C.pdb	-0.839566707611084	-0.7200999855995178
6q18.pdb	6q18_HL_A_TA104Q.pdb	-0.7061138153076172	-1.198099970817566
6q18.pdb	6q18_HL_A_TA104E.pdb	-0.6781600713729858	-1.9855999946594238
6q18.pdb	6q18_HL_A_TA104G.pdb	-0.9047842025756836	-1.1629999876022339
6q18.pdb	6q18_HL_A_TA104H.pdb	-1.3089176416397095	-2.211199998855591
6q18.pdb	6q18_HL_A_TA104I.pdb	-0.6138787269592285	-0.2393999993801117
6q18.pdb	6q18_HL_A_TA104L.pdb	-0.47867366671562195	-1.5541000366210938
6q18.pdb	6q18_HL_A_TA104K.pdb	-0.8098776936531067	-0.45730000734329224
6q18.pdb	6q18_HL_A_TA104M.pdb	-0.6770541667938232	-0.9301000237464905
6q18.pdb	6q18_HL_A_TA104F.pdb	-0.6894204616546631	-0.9689000248908997
6q18.pdb	6q18_HL_A_TA104P.pdb	-0.5484603047370911	-0.7576000094413757
6q18.pdb	6q18_HL_A_TA104S.pdb	-1.040151596069336	-1.107699990272522
6q18.pdb	6q18_HL_A_TA104W.pdb	-2.2495405673980713	-4.0767998695373535
6q18.pdb	6q18_HL_A_TA104Y.pdb	-0.8017262816429138	-1.375
6q18.pdb	6q18_HL_A_TA104V.pdb	-0.7219089269638062	-0.15569999814033508
6q18.pdb	6q18_HL_A_EA105A.pdb	-0.8977260589599609	-2.603600025177002
6q18.pdb	6q18_HL_A_EA105R.pdb	-1.0168641805648804	-5.088500022888184
6q18.pdb	6q18_HL_A_EA105N.pdb	-0.5758945941925049	-1.8758000135421753
6q18.pdb	6q18_HL_A_EA105D.pdb	-0.5919020771980286	-0.6913999915122986
6q18.pdb	6q18_HL_A_EA105C.pdb	-0.7698885202407837	-2.2067999839782715
6q18.pdb	6q18_HL_A_EA105Q.pdb	-0.6481770277023315	-2.6117000579833984
6q18.pdb	6q18_HL_A_EA105G.pdb	-0.8953044414520264	-2.7627999782562256
6q18.pdb	6q18_HL_A_EA105H.pdb	-1.8912206888198853	-6.157599925994873
6q18.pdb	6q18_HL_A_EA105I.pdb	-0.49980124831199646	-1.7943999767303467
6q18.pdb	6q18_HL_A_EA105L.pdb	-0.40367770195007324	-3.4082999229431152
6q18.pdb	6q18_HL_A_EA105K.pdb	-0.7383086085319519	-5.2835001945495605
6q18.pdb	6q18_HL_A_EA105M.pdb	-0.5637791156768799	-2.545300006866455
6q18.pdb	6q18_HL_A_EA105F.pdb	-1.8639276027679443	-6.259200096130371
6q18.pdb	6q18_HL_A_EA105P.pdb	-1.682868242263794	-4.113100051879883
6q18.pdb	6q18_HL_A_EA105S.pdb	-0.7348196506500244	-2.7054998874664307
6q18.pdb	6q18_HL_A_EA105T.pdb	-0.6062963008880615	-2.710900068283081
6q18.pdb	6q18_HL_A_EA105W.pdb	-2.9952492713928223	-8.369799613952637
6q18.pdb	6q18_HL_A_EA105Y.pdb	-2.4992282390594482	-6.556600093841553
6q18.pdb	6q18_HL_A_EA105V.pdb	-0.4745147228240967	-2.069000005722046
6q18.pdb	6q18_HL_A_NA107A.pdb	-0.39920035004615784	0.16329999268054962
6q18.pdb	6q18_HL_A_NA107R.pdb	-0.41399890184402466	-0.4366999864578247
6q18.pdb	6q18_HL_A_NA107D.pdb	-0.5660805106163025	-0.12300000339746475
6q18.pdb	6q18_HL_A_NA107C.pdb	-0.2672813832759857	0.11060000211000443
6q18.pdb	6q18_HL_A_NA107Q.pdb	-0.21588551998138428	0.23409999907016754
6q18.pdb	6q18_HL_A_NA107E.pdb	-0.5727274417877197	-0.15719999372959137
6q18.pdb	6q18_HL_A_NA107G.pdb	-0.3999744653701782	0.38260000944137573
6q18.pdb	6q18_HL_A_NA107H.pdb	-0.10920971632003784	-0.28760001063346863
6q18.pdb	6q18_HL_A_NA107I.pdb	-0.893448531627655	0.671999990940094
6q18.pdb	6q18_HL_A_NA107L.pdb	-0.238724485039711	0.4803999960422516
6q18.pdb	6q18_HL_A_NA107K.pdb	-0.3601211905479431	0.15919999778270721
6q18.pdb	6q18_HL_A_NA107M.pdb	-0.14309337735176086	0.5001999735832214
6q18.pdb	6q18_HL_A_NA107F.pdb	-0.2879142761230469	-0.01889999955892563
6q18.pdb	6q18_HL_A_NA107P.pdb	-0.04245010018348694	1.006500005722046
6q18.pdb	6q18_HL_A_NA107S.pdb	-0.6495720148086548	-0.07519999891519547
6q18.pdb	6q18_HL_A_NA107T.pdb	-0.5732842087745667	-0.38999998569488525
6q18.pdb	6q18_HL_A_NA107W.pdb	-0.10536256432533264	-0.06949999928474426
6q18.pdb	6q18_HL_A_NA107Y.pdb	-0.3828628659248352	-0.15690000355243683
6q18.pdb	6q18_HL_A_NA107V.pdb	-0.8833205699920654	-0.3111000061035156
6q18.pdb	6q18_HL_A_GA108A.pdb	-5.109687328338623	-4.842800140380859
6q18.pdb	6q18_HL_A_GA108R.pdb	-14.687368392944336	-23.503019332885742
6q18.pdb	6q18_HL_A_GA108N.pdb	-11.585603713989258	-15.880880355834961
6q18.pdb	6q18_HL_A_GA108D.pdb	-10.501626968383789	-15.407529830932617
6q18.pdb	6q18_HL_A_GA108C.pdb	-6.652637004852295	-9.214099884033203
6q18.pdb	6q18_HL_A_GA108Q.pdb	-3.8714241981506348	-9.747599601745605
6q18.pdb	6q18_HL_A_GA108E.pdb	-11.71158218383789	-17.374849319458008
6q18.pdb	6q18_HL_A_GA108H.pdb	-14.890655517578125	-22.23834991455078
6q18.pdb	6q18_HL_A_GA108I.pdb	-3.386929512023926	-7.717800140380859
6q18.pdb	6q18_HL_A_GA108L.pdb	-7.011540412902832	-12.343600273132324
6q18.pdb	6q18_HL_A_GA108K.pdb	-13.778694152832031	-18.254539489746094
6q18.pdb	6q18_HL_A_GA108M.pdb	-2.9672043323516846	-4.974699974060059
6q18.pdb	6q18_HL_A_GA108F.pdb	-17.132875442504883	-20.91250991821289
6q18.pdb	6q18_HL_A_GA108P.pdb	-11.430620193481445	-13.808300018310547
6q18.pdb	6q18_HL_A_GA108S.pdb	-6.294111728668213	-10.185600280761719
6q18.pdb	6q18_HL_A_GA108T.pdb	-6.300556182861328	-14.105899810791016
6q18.pdb	6q18_HL_A_GA108W.pdb	-18.534408569335938	-23.840410232543945
6q18.pdb	6q18_HL_A_GA108Y.pdb	-5.601862907409668	-12.38479995727539
6q18.pdb	6q18_HL_A_GA108V.pdb	-2.9261648654937744	-5.345399856567383
6q18.pdb	6q18_HL_A_LA109A.pdb	-0.601460337638855	-0.6126999855041504
6q18.pdb	6q18_HL_A_LA109R.pdb	-0.5595707893371582	-0.7096999883651733
6q18.pdb	6q18_HL_A_LA109N.pdb	-0.7040277719497681	-0.27079999446868896
6q18.pdb	6q18_HL_A_LA109D.pdb	-0.6958482265472412	-0.6886000037193298
6q18.pdb	6q18_HL_A_LA109C.pdb	-0.7310759425163269	-0.6462000012397766
6q18.pdb	6q18_HL_A_LA109Q.pdb	-0.6448994278907776	-0.6876999735832214
6q18.pdb	6q18_HL_A_LA109E.pdb	-0.7113612294197083	-0.6682999730110168
6q18.pdb	6q18_HL_A_LA109G.pdb	-0.7003755569458008	-0.6100999712944031
6q18.pdb	6q18_HL_A_LA109H.pdb	-0.577613353729248	-0.7468000054359436
6q18.pdb	6q18_HL_A_LA109I.pdb	-0.4536219537258148	-0.32899999618530273
6q18.pdb	6q18_HL_A_LA109K.pdb	-0.5927135944366455	-0.6793000102043152
6q18.pdb	6q18_HL_A_LA109M.pdb	-0.39805373549461365	-0.6344000101089478
6q18.pdb	6q18_HL_A_LA109F.pdb	-0.5893092751502991	-0.7224000096321106
6q18.pdb	6q18_HL_A_LA109P.pdb	-0.6037132740020752	-1.4735000133514404
6q18.pdb	6q18_HL_A_LA109S.pdb	-0.7839977741241455	-0.5618000030517578
6q18.pdb	6q18_HL_A_LA109T.pdb	-0.7622337341308594	-0.33390000462532043
6q18.pdb	6q18_HL_A_LA109W.pdb	-0.5380081534385681	-0.7479000091552734
6q18.pdb	6q18_HL_A_LA109Y.pdb	-0.573668360710144	-0.6789000034332275
6q18.pdb	6q18_HL_A_LA109V.pdb	-0.5112818479537964	-0.462799996137619
6q18.pdb	6q18_HL_A_HA132A.pdb	-1.1191046237945557	-0.8784000277519226
6q18.pdb	6q18_HL_A_HA132R.pdb	-0.589679479598999	-2.1849000453948975
6q18.pdb	6q18_HL_A_HA132N.pdb	-0.8891512751579285	-0.9144999980926514
6q18.pdb	6q18_HL_A_HA132D.pdb	-1.148613691329956	-1.0835000276565552
6q18.pdb	6q18_HL_A_HA132C.pdb	-1.246030569076538	-0.8677999973297119
6q18.pdb	6q18_HL_A_HA132Q.pdb	-0.6452230215072632	-0.9197999835014343
6q18.pdb	6q18_HL_A_HA132E.pdb	-1.115210771560669	-1.4020999670028687
6q18.pdb	6q18_HL_A_HA132G.pdb	-1.0961942672729492	-0.8884999752044678
6q18.pdb	6q18_HL_A_HA132I.pdb	-0.9956378936767578	-0.8400999903678894
6q18.pdb	6q18_HL_A_HA132L.pdb	-1.0063623189926147	-1.0360000133514404
6q18.pdb	6q18_HL_A_HA132K.pdb	-1.6635419130325317	-2.3993000984191895
6q18.pdb	6q18_HL_A_HA132M.pdb	-1.0721464157104492	-0.9164999723434448
6q18.pdb	6q18_HL_A_HA132F.pdb	-1.8128747940063477	-2.6226999759674072
6q18.pdb	6q18_HL_A_HA132P.pdb	-0.7989477515220642	-0.8871999979019165
6q18.pdb	6q18_HL_A_HA132S.pdb	-1.2982293367385864	-0.8921999931335449
6q18.pdb	6q18_HL_A_HA132T.pdb	-1.2835978269577026	-0.8446999788284302
6q18.pdb	6q18_HL_A_HA132W.pdb	-3.511667251586914	-5.957499980926514
6q18.pdb	6q18_HL_A_HA132Y.pdb	-4.341825485229492	-6.7393999099731445
6q18.pdb	6q18_HL_A_HA132V.pdb	-1.072342038154602	-0.8148999810218811
6q18.pdb	6q18_HL_A_PA134A.pdb	-0.5878666639328003	0.27639999985694885
6q18.pdb	6q18_HL_A_PA134R.pdb	-5.721502304077148	-10.343199729919434
6q18.pdb	6q18_HL_A_PA134N.pdb	-0.3966030478477478	-0.5612999796867371
6q18.pdb	6q18_HL_A_PA134D.pdb	-0.43831995129585266	-1.3032000064849854
6q18.pdb	6q18_HL_A_PA134C.pdb	-0.5977729558944702	-0.15279999375343323
6q18.pdb	6q18_HL_A_PA134Q.pdb	-1.7007054090499878	-2.4727001190185547
6q18.pdb	6q18_HL_A_PA134E.pdb	-0.46233782172203064	-1.86080002784729
6q18.pdb	6q18_HL_A_PA134G.pdb	-0.5898674130439758	0.07039999961853027
6q18.pdb	6q18_HL_A_PA134H.pdb	-3.3691999912261963	-4.436500072479248
6q18.pdb	6q18_HL_A_PA134I.pdb	-0.44834864139556885	-0.24529999494552612
6q18.pdb	6q18_HL_A_PA134L.pdb	-0.4167936444282532	-0.14010000228881836
6q18.pdb	6q18_HL_A_PA134K.pdb	-0.9373559951782227	-1.0595999956130981
6q18.pdb	6q18_HL_A_PA134M.pdb	-0.5950270295143127	-2.0994999408721924
6q18.pdb	6q18_HL_A_PA134F.pdb	-5.167611598968506	-4.985199928283691
6q18.pdb	6q18_HL_A_PA134S.pdb	-0.7533164024353027	0.0722000002861023
6q18.pdb	6q18_HL_A_PA134T.pdb	-0.5521379113197327	-0.010099999606609344
6q18.pdb	6q18_HL_A_PA134W.pdb	-2.922663927078247	-8.531800270080566
6q18.pdb	6q18_HL_A_PA134Y.pdb	-6.510997295379639	-9.3681001663208
6q18.pdb	6q18_HL_A_PA134V.pdb	-0.3279927968978882	-0.008299999870359898
6q18.pdb	6q18_HL_A_SA135A.pdb	-1.023927092552185	-0.9307000041007996
6q18.pdb	6q18_HL_A_SA135R.pdb	-0.8599583506584167	-1.7330000400543213
6q18.pdb	6q18_HL_A_SA135N.pdb	-1.2007336616516113	-2.1617000102996826
6q18.pdb	6q18_HL_A_SA135D.pdb	-1.3109228610992432	-2.023900032043457
6q18.pdb	6q18_HL_A_SA135C.pdb	-1.2262502908706665	-1.1532000303268433
6q18.pdb	6q18_HL_A_SA135Q.pdb	-1.0006555318832397	-1.809000015258789
6q18.pdb	6q18_HL_A_SA135E.pdb	-0.8781735897064209	-3.3257999420166016
6q18.pdb	6q18_HL_A_SA135G.pdb	-1.1329599618911743	-1.2860000133514404
6q18.pdb	6q18_HL_A_SA135H.pdb	-1.1419013738632202	-1.3935999870300293
6q18.pdb	6q18_HL_A_SA135I.pdb	-0.8929586410522461	-1.4146000146865845
6q18.pdb	6q18_HL_A_SA135L.pdb	-0.6891529560089111	-2.2379000186920166
6q18.pdb	6q18_HL_A_SA135K.pdb	-1.5258044004440308	-2.8457000255584717
6q18.pdb	6q18_HL_A_SA135M.pdb	-0.9395148754119873	-1.090499997138977
6q18.pdb	6q18_HL_A_SA135F.pdb	-1.3984193801879883	-2.504699945449829
6q18.pdb	6q18_HL_A_SA135P.pdb	-3.1826565265655518	-5.144499778747559
6q18.pdb	6q18_HL_A_SA135T.pdb	-1.041527509689331	-1.317199945449829
6q18.pdb	6q18_HL_A_SA135W.pdb	-4.300166130065918	-5.638999938964844
6q18.pdb	6q18_HL_A_SA135Y.pdb	-11.884693145751953	-15.59080982208252
6q18.pdb	6q18_HL_A_SA135V.pdb	-0.7476596832275391	-1.0117000341415405
6q18.pdb	6q18_HL_A_NA136A.pdb	-0.5030295848846436	0.8539999723434448
6q18.pdb	6q18_HL_A_NA136R.pdb	-0.32340535521507263	0.30730000138282776
6q18.pdb	6q18_HL_A_NA136D.pdb	-0.6641241312026978	-0.7317000031471252
6q18.pdb	6q18_HL_A_NA136C.pdb	-0.20535853505134583	-0.22269999980926514
6q18.pdb	6q18_HL_A_NA136Q.pdb	-0.5839754343032837	-0.41990000009536743
6q18.pdb	6q18_HL_A_NA136E.pdb	-0.6457844972610474	-0.5428000092506409
6q18.pdb	6q18_HL_A_NA136G.pdb	-0.5467385649681091	-0.839900016784668
6q18.pdb	6q18_HL_A_NA136H.pdb	-0.4386320412158966	-0.5685999989509583
6q18.pdb	6q18_HL_A_NA136I.pdb	-0.13153818249702454	-0.16369999945163727
6q18.pdb	6q18_HL_A_NA136L.pdb	-0.420580118894577	-0.5856999754905701
6q18.pdb	6q18_HL_A_NA136K.pdb	-0.32056960463523865	0.3449000120162964
6q18.pdb	6q18_HL_A_NA136M.pdb	-0.07955095171928406	0.8223000168800354
6q18.pdb	6q18_HL_A_NA136F.pdb	-0.3595850467681885	0.1615999937057495
6q18.pdb	6q18_HL_A_NA136P.pdb	-0.10858741402626038	0.22540000081062317
6q18.pdb	6q18_HL_A_NA136S.pdb	-0.7224670052528381	-0.08669999986886978
6q18.pdb	6q18_HL_A_NA136T.pdb	-0.3196190297603607	-0.23669999837875366
6q18.pdb	6q18_HL_A_NA136W.pdb	-0.26808518171310425	0.05429999902844429
6q18.pdb	6q18_HL_A_NA136Y.pdb	-0.41174858808517456	-0.34040001034736633
6q18.pdb	6q18_HL_A_NA136V.pdb	-0.20527592301368713	0.6485999822616577
6q18.pdb	6q18_HL_A_RA138A.pdb	-0.5796798467636108	-1.434999942779541
6q18.pdb	6q18_HL_A_RA138N.pdb	-0.9066421389579773	-1.0440000295639038
6q18.pdb	6q18_HL_A_RA138D.pdb	-0.7736468315124512	-1.1081000566482544
6q18.pdb	6q18_HL_A_RA138C.pdb	-0.6615986824035645	-1.2630000114440918
6q18.pdb	6q18_HL_A_RA138Q.pdb	-0.5993577241897583	-0.7840999960899353
6q18.pdb	6q18_HL_A_RA138E.pdb	-0.7783782482147217	-1.4457000494003296
6q18.pdb	6q18_HL_A_RA138G.pdb	-0.7166649103164673	-1.5456000566482544
6q18.pdb	6q18_HL_A_RA138H.pdb	-0.5627295970916748	-0.4415000081062317
6q18.pdb	6q18_HL_A_RA138I.pdb	-0.5987927317619324	-1.1024999618530273
6q18.pdb	6q18_HL_A_RA138L.pdb	-0.6303499937057495	-1.1016000509262085
6q18.pdb	6q18_HL_A_RA138K.pdb	-0.6212854385375977	-1.4120999574661255
6q18.pdb	6q18_HL_A_RA138M.pdb	-0.52265864610672	-0.032999999821186066
6q18.pdb	6q18_HL_A_RA138F.pdb	-0.217748761177063	0.914900004863739
6q18.pdb	6q18_HL_A_RA138P.pdb	-0.46841832995414734	-1.8767000436782837
6q18.pdb	6q18_HL_A_RA138S.pdb	-0.7958884239196777	-1.4264999628067017
6q18.pdb	6q18_HL_A_RA138T.pdb	-0.861268162727356	-1.2670999765396118
6q18.pdb	6q18_HL_A_RA138W.pdb	-0.5998449325561523	-1.7920000553131104
6q18.pdb	6q18_HL_A_RA138Y.pdb	0.01334846019744873	2.456700086593628
6q18.pdb	6q18_HL_A_RA138V.pdb	-0.6054738759994507	-1.0951000452041626
6q18.pdb	6q18_HL_A_DA139A.pdb	-1.2177902460098267	-4.578700065612793
6q18.pdb	6q18_HL_A_DA139R.pdb	-3.127596616744995	-9.822099685668945
6q18.pdb	6q18_HL_A_DA139N.pdb	-1.740037441253662	-8.703100204467773
6q18.pdb	6q18_HL_A_DA139C.pdb	-0.9974392652511597	-4.579999923706055
6q18.pdb	6q18_HL_A_DA139Q.pdb	-5.088899612426758	-10.8927001953125
6q18.pdb	6q18_HL_A_DA139E.pdb	-0.9664204120635986	-6.981100082397461
6q18.pdb	6q18_HL_A_DA139G.pdb	-1.3899022340774536	-4.802599906921387
6q18.pdb	6q18_HL_A_DA139H.pdb	-5.164281368255615	-13.518400192260742
6q18.pdb	6q18_HL_A_DA139I.pdb	-1.6531130075454712	-5.0630998611450195
6q18.pdb	6q18_HL_A_DA139L.pdb	-2.826308488845825	-8.007800102233887
6q18.pdb	6q18_HL_A_DA139K.pdb	-1.8377078771591187	-6.040500164031982
6q18.pdb	6q18_HL_A_DA139M.pdb	-1.9652602672576904	-7.269199848175049
6q18.pdb	6q18_HL_A_DA139F.pdb	-5.463072776794434	-8.29539966583252
6q18.pdb	6q18_HL_A_DA139P.pdb	-0.8719933032989502	-3.920799970626831
6q18.pdb	6q18_HL_A_DA139S.pdb	-1.3302303552627563	-4.646699905395508
6q18.pdb	6q18_HL_A_DA139T.pdb	-1.3435152769088745	-3.7783000469207764
6q18.pdb	6q18_HL_A_DA139W.pdb	-7.567696571350098	-20.248899459838867
6q18.pdb	6q18_HL_A_DA139Y.pdb	-9.889957427978516	-19.266759872436523
6q18.pdb	6q18_HL_A_DA139V.pdb	-1.0183426141738892	-3.34879994392395
6q18.pdb	6q18_HL_A_RA141A.pdb	-0.8654301762580872	-1.3101999759674072
6q18.pdb	6q18_HL_A_RA141N.pdb	-0.8995152115821838	-1.356600046157837
6q18.pdb	6q18_HL_A_RA141D.pdb	-1.129170298576355	-3.2630999088287354
6q18.pdb	6q18_HL_A_RA141C.pdb	-0.91093510389328	-1.377500057220459
6q18.pdb	6q18_HL_A_RA141Q.pdb	-0.9097510576248169	-1.6483999490737915
6q18.pdb	6q18_HL_A_RA141E.pdb	-0.9372473955154419	-1.719099998474121
6q18.pdb	6q18_HL_A_RA141G.pdb	-0.8745560050010681	-1.3624999523162842
6q18.pdb	6q18_HL_A_RA141H.pdb	-0.6172462105751038	-1.5312000513076782
6q18.pdb	6q18_HL_A_RA141I.pdb	-0.6919909715652466	-2.2330000400543213
6q18.pdb	6q18_HL_A_RA141L.pdb	-0.680059552192688	-1.478600025177002
6q18.pdb	6q18_HL_A_RA141K.pdb	-0.5062379837036133	-0.6248999834060669
6q18.pdb	6q18_HL_A_RA141M.pdb	-0.6694247722625732	-1.1382999420166016
6q18.pdb	6q18_HL_A_RA141F.pdb	0.09433570504188538	-0.7139999866485596
6q18.pdb	6q18_HL_A_RA141P.pdb	-0.6501457691192627	-1.416100025177002
6q18.pdb	6q18_HL_A_RA141S.pdb	-1.039516568183899	-1.4536000490188599
6q18.pdb	6q18_HL_A_RA141T.pdb	-1.05514657497406	-2.5220999717712402
6q18.pdb	6q18_HL_A_RA141W.pdb	-0.27363044023513794	-1.6138999462127686
6q18.pdb	6q18_HL_A_RA141Y.pdb	0.3320583999156952	-1.0485999584197998
6q18.pdb	6q18_HL_A_RA141V.pdb	-0.8577674627304077	-2.234499931335449
6q18.pdb	6q18_HL_A_AA142R.pdb	-0.6022518277168274	-3.0035998821258545
6q18.pdb	6q18_HL_A_AA142N.pdb	-1.3393404483795166	-3.3447000980377197
6q18.pdb	6q18_HL_A_AA142D.pdb	-0.9164053201675415	-1.4805999994277954
6q18.pdb	6q18_HL_A_AA142C.pdb	-1.795225739479065	-1.023900032043457
6q18.pdb	6q18_HL_A_AA142Q.pdb	-0.4614638686180115	-0.6840999722480774
6q18.pdb	6q18_HL_A_AA142E.pdb	-0.8232370615005493	1.3687000274658203
6q18.pdb	6q18_HL_A_AA142G.pdb	-0.5351576209068298	-0.9315000176429749
6q18.pdb	6q18_HL_A_AA142H.pdb	-8.331060409545898	-10.617300033569336
6q18.pdb	6q18_HL_A_AA142I.pdb	-1.7849538326263428	-0.7511000037193298
6q18.pdb	6q18_HL_A_AA142L.pdb	-1.2990491390228271	-0.3465000092983246
6q18.pdb	6q18_HL_A_AA142K.pdb	-0.4502064883708954	-2.000999927520752
6q18.pdb	6q18_HL_A_AA142M.pdb	-0.3262874484062195	0.7055000066757202
6q18.pdb	6q18_HL_A_AA142F.pdb	-3.338838815689087	-1.4544999599456787
6q18.pdb	6q18_HL_A_AA142P.pdb	-0.590404748916626	-1.0530999898910522
6q18.pdb	6q18_HL_A_AA142S.pdb	-0.3403191566467285	-0.8486999869346619
6q18.pdb	6q18_HL_A_AA142T.pdb	-1.586607813835144	-0.2379000037908554
6q18.pdb	6q18_HL_A_AA142W.pdb	-2.5318562984466553	-9.754199981689453
6q18.pdb	6q18_HL_A_AA142Y.pdb	-3.8352038860321045	-2.3912999629974365
6q18.pdb	6q18_HL_A_AA142V.pdb	-1.6883108615875244	-0.7408999800682068
6q18.pdb	6q18_HL_A_IA143A.pdb	-0.5891789197921753	-1.544600009918213
6q18.pdb	6q18_HL_A_IA143R.pdb	-1.586521863937378	-4.533899784088135
6q18.pdb	6q18_HL_A_IA143N.pdb	-0.7400116920471191	-1.9979000091552734
6q18.pdb	6q18_HL_A_IA143D.pdb	-0.8918581008911133	-2.872999906539917
6q18.pdb	6q18_HL_A_IA143C.pdb	-0.4240610599517822	0.19519999623298645
6q18.pdb	6q18_HL_A_IA143Q.pdb	-0.46738728880882263	-1.5413000583648682
6q18.pdb	6q18_HL_A_IA143E.pdb	-0.7214982509613037	-2.977400064468384
6q18.pdb	6q18_HL_A_IA143G.pdb	-0.6601521968841553	-2.4349000453948975
6q18.pdb	6q18_HL_A_IA143H.pdb	-0.4796023666858673	-2.3629000186920166
6q18.pdb	6q18_HL_A_IA143L.pdb	-0.6387457847595215	-1.1792000532150269
6q18.pdb	6q18_HL_A_IA143K.pdb	-1.1567771434783936	-3.045300006866455
6q18.pdb	6q18_HL_A_IA143M.pdb	-0.595579206943512	-1.0907000303268433
6q18.pdb	6q18_HL_A_IA143F.pdb	-2.993769407272339	-4.7993998527526855
6q18.pdb	6q18_HL_A_IA143P.pdb	-0.3374824523925781	-1.6370999813079834
6q18.pdb	6q18_HL_A_IA143S.pdb	-0.7491753101348877	-1.0403000116348267
6q18.pdb	6q18_HL_A_IA143T.pdb	-0.6586199402809143	-0.5999000072479248
6q18.pdb	6q18_HL_A_IA143W.pdb	-4.143790245056152	-9.816200256347656
6q18.pdb	6q18_HL_A_IA143Y.pdb	-1.9345422983169556	-4.112599849700928
6q18.pdb	6q18_HL_A_IA143V.pdb	-0.33009248971939087	-0.13510000705718994
6q18.pdb	6q18_HL_A_HA145A.pdb	-0.8810337781906128	0.10300000011920929
6q18.pdb	6q18_HL_A_HA145R.pdb	-0.35480690002441406	0.4747999906539917
6q18.pdb	6q18_HL_A_HA145N.pdb	-1.0073049068450928	-0.08160000294446945
6q18.pdb	6q18_HL_A_HA145D.pdb	-0.8448307514190674	0.24040000140666962
6q18.pdb	6q18_HL_A_HA145C.pdb	-0.7922672033309937	0.006899999920278788
6q18.pdb	6q18_HL_A_HA145Q.pdb	-0.6878754496574402	0.6793000102043152
6q18.pdb	6q18_HL_A_HA145E.pdb	-0.6568660736083984	0.06459999829530716
6q18.pdb	6q18_HL_A_HA145G.pdb	-1.0192791223526	0.3091000020503998
6q18.pdb	6q18_HL_A_HA145I.pdb	-0.5373435020446777	0.4749999940395355
6q18.pdb	6q18_HL_A_HA145L.pdb	-0.6428059339523315	0.7253000140190125
6q18.pdb	6q18_HL_A_HA145K.pdb	-0.5550656318664551	0.6353999972343445
6q18.pdb	6q18_HL_A_HA145M.pdb	-0.3041876554489136	0.4465000033378601
6q18.pdb	6q18_HL_A_HA145F.pdb	-0.05134916305541992	0.8317999839782715
6q18.pdb	6q18_HL_A_HA145P.pdb	-0.45521706342697144	0.1039000004529953
6q18.pdb	6q18_HL_A_HA145S.pdb	-0.7200843095779419	-0.20260000228881836
6q18.pdb	6q18_HL_A_HA145T.pdb	-0.6881860494613647	0.3125
6q18.pdb	6q18_HL_A_HA145W.pdb	0.11991199851036072	0.08349999785423279
6q18.pdb	6q18_HL_A_HA145Y.pdb	-0.3248879313468933	0.5164999961853027
6q18.pdb	6q18_HL_A_HA145V.pdb	-0.6556224226951599	0.10029999911785126
6q18.pdb	6q18_HL_A_GA174A.pdb	-0.4340303838253021	-0.06960000097751617
6q18.pdb	6q18_HL_A_GA174R.pdb	-0.3596152663230896	0.4065000116825104
6q18.pdb	6q18_HL_A_GA174N.pdb	-0.4003746211528778	-0.07240000367164612
6q18.pdb	6q18_HL_A_GA174D.pdb	-0.5343248844146729	-0.1542000025510788
6q18.pdb	6q18_HL_A_GA174C.pdb	-0.39496296644210815	-0.07320000231266022
6q18.pdb	6q18_HL_A_GA174Q.pdb	-0.4618552327156067	-0.0007999999797903001
6q18.pdb	6q18_HL_A_GA174E.pdb	-0.5110158920288086	-0.19020000100135803
6q18.pdb	6q18_HL_A_GA174H.pdb	-0.28976970911026	-0.20469999313354492
6q18.pdb	6q18_HL_A_GA174I.pdb	-0.3240251839160919	-0.16359999775886536
6q18.pdb	6q18_HL_A_GA174L.pdb	-0.3074681758880615	-0.1712000072002411
6q18.pdb	6q18_HL_A_GA174K.pdb	-0.40546154975891113	0.025800000876188278
6q18.pdb	6q18_HL_A_GA174M.pdb	-0.1817949414253235	0.07530000060796738
6q18.pdb	6q18_HL_A_GA174F.pdb	-0.2052363157272339	0.07410000264644623
6q18.pdb	6q18_HL_A_GA174P.pdb	-0.17991477251052856	-0.1014999970793724
6q18.pdb	6q18_HL_A_GA174S.pdb	-0.6232423782348633	-0.07020000368356705
6q18.pdb	6q18_HL_A_GA174T.pdb	-0.5566614866256714	-0.1696999967098236
6q18.pdb	6q18_HL_A_GA174W.pdb	-0.21015548706054688	-0.12520000338554382
6q18.pdb	6q18_HL_A_GA174Y.pdb	-0.2537454068660736	-0.08820000290870667
6q18.pdb	6q18_HL_A_GA174V.pdb	-0.34995517134666443	-0.15489999949932098
6q18.pdb	6q18_HL_A_QA175A.pdb	-0.3787021338939667	0.1761000007390976
6q18.pdb	6q18_HL_A_QA175R.pdb	-0.520939826965332	0.38269999623298645
6q18.pdb	6q18_HL_A_QA175N.pdb	-0.47193005681037903	-0.07580000162124634
6q18.pdb	6q18_HL_A_QA175D.pdb	-0.6612028479576111	-0.34630000591278076
6q18.pdb	6q18_HL_A_QA175C.pdb	-0.5512291193008423	0.05660000070929527
6q18.pdb	6q18_HL_A_QA175E.pdb	-0.5472811460494995	-0.9797999858856201
6q18.pdb	6q18_HL_A_QA175G.pdb	-0.45629754662513733	-0.1574999988079071
6q18.pdb	6q18_HL_A_QA175H.pdb	-0.3140181005001068	0.11500000208616257
6q18.pdb	6q18_HL_A_QA175I.pdb	-0.37719663977622986	0.49559998512268066
6q18.pdb	6q18_HL_A_QA175L.pdb	-0.36991357803344727	0.44859999418258667
6q18.pdb	6q18_HL_A_QA175K.pdb	-0.5165815353393555	-0.02160000056028366
6q18.pdb	6q18_HL_A_QA175M.pdb	-0.491390198469162	0.38339999318122864
6q18.pdb	6q18_HL_A_QA175F.pdb	-0.6039917469024658	0.09700000286102295
6q18.pdb	6q18_HL_A_QA175P.pdb	-0.4186776280403137	-0.14090000092983246
6q18.pdb	6q18_HL_A_QA175S.pdb	-0.59619140625	-0.31949999928474426
6q18.pdb	6q18_HL_A_QA175T.pdb	-0.5747420787811279	0.10830000042915344
6q18.pdb	6q18_HL_A_QA175W.pdb	-0.30433791875839233	1.2598999738693237
6q18.pdb	6q18_HL_A_QA175Y.pdb	-0.5147991180419922	-0.6200000047683716
6q18.pdb	6q18_HL_A_QA175V.pdb	-0.4012932777404785	0.30329999327659607
6q18.pdb	6q18_HL_A_EA176A.pdb	-0.38240426778793335	-2.154900074005127
6q18.pdb	6q18_HL_A_EA176R.pdb	-0.33352547883987427	-1.8456000089645386
6q18.pdb	6q18_HL_A_EA176N.pdb	-0.6638822555541992	-2.3289999961853027
6q18.pdb	6q18_HL_A_EA176D.pdb	-0.7200486660003662	-2.4093000888824463
6q18.pdb	6q18_HL_A_EA176C.pdb	-0.736018180847168	-2.3921000957489014
6q18.pdb	6q18_HL_A_EA176Q.pdb	-0.4387395977973938	-1.541599988937378
6q18.pdb	6q18_HL_A_EA176G.pdb	-1.0923516750335693	-2.9883999824523926
6q18.pdb	6q18_HL_A_EA176H.pdb	-0.8145743608474731	-2.473099946975708
6q18.pdb	6q18_HL_A_EA176I.pdb	-0.4349072575569153	-1.5425000190734863
6q18.pdb	6q18_HL_A_EA176L.pdb	-0.5145551562309265	-1.7315000295639038
6q18.pdb	6q18_HL_A_EA176K.pdb	-0.3565346300601959	-2.2948999404907227
6q18.pdb	6q18_HL_A_EA176M.pdb	-0.27152636647224426	-1.3712999820709229
6q18.pdb	6q18_HL_A_EA176F.pdb	-0.5094206929206848	-1.5681999921798706
6q18.pdb	6q18_HL_A_EA176P.pdb	-2.5568716526031494	-3.9305999279022217
6q18.pdb	6q18_HL_A_EA176S.pdb	-0.5611345767974854	-2.827899932861328
6q18.pdb	6q18_HL_A_EA176T.pdb	-0.29614460468292236	-2.930000066757202
6q18.pdb	6q18_HL_A_EA176W.pdb	-0.7123860716819763	-2.0508999824523926
6q18.pdb	6q18_HL_A_EA176Y.pdb	-1.1224770545959473	-2.6491000652313232
6q18.pdb	6q18_HL_A_EA176V.pdb	-0.4593355357646942	-1.6405999660491943
6q18.pdb	6q18_HL_A_GA177A.pdb	-0.4192460775375366	-0.8801000118255615
6q18.pdb	6q18_HL_A_GA177R.pdb	-5.348769187927246	-6.064599990844727
6q18.pdb	6q18_HL_A_GA177N.pdb	-0.7218680381774902	-0.5580999851226807
6q18.pdb	6q18_HL_A_GA177D.pdb	-1.0077128410339355	-1.1007000207901
6q18.pdb	6q18_HL_A_GA177C.pdb	-0.8710464239120483	-1.226099967956543
6q18.pdb	6q18_HL_A_GA177Q.pdb	-9.546847343444824	-12.217599868774414
6q18.pdb	6q18_HL_A_GA177E.pdb	-1.3517318964004517	-5.336599826812744
6q18.pdb	6q18_HL_A_GA177H.pdb	-17.809982299804688	-34.86465072631836
6q18.pdb	6q18_HL_A_GA177I.pdb	-6.8754401206970215	-10.740400314331055
6q18.pdb	6q18_HL_A_GA177L.pdb	-8.476591110229492	-11.390299797058105
6q18.pdb	6q18_HL_A_GA177K.pdb	-14.423866271972656	-21.557920455932617
6q18.pdb	6q18_HL_A_GA177M.pdb	-1.5959844589233398	-3.7771999835968018
6q18.pdb	6q18_HL_A_GA177F.pdb	-17.82619285583496	-28.15730094909668
6q18.pdb	6q18_HL_A_GA177P.pdb	-4.004968166351318	-5.511499881744385
6q18.pdb	6q18_HL_A_GA177S.pdb	-1.439257025718689	-2.3171000480651855
6q18.pdb	6q18_HL_A_GA177T.pdb	-0.9100048542022705	-1.6181000471115112
6q18.pdb	6q18_HL_A_GA177W.pdb	-15.374458312988281	-28.156490325927734
6q18.pdb	6q18_HL_A_GA177Y.pdb	-18.302326202392578	-34.73244094848633
6q18.pdb	6q18_HL_A_GA177V.pdb	-0.7140384912490845	-0.7483999729156494
6okm.pdb	6okm_HL_R_TH29A.pdb	-0.27642056345939636	0.030400000512599945
6okm.pdb	6okm_HL_R_TH29R.pdb	-0.17577791213989258	-0.048500001430511475
6okm.pdb	6okm_HL_R_TH29N.pdb	-0.23773029446601868	0.04450000077486038
6okm.pdb	6okm_HL_R_TH29D.pdb	-0.38763657212257385	0.11959999799728394
6okm.pdb	6okm_HL_R_TH29C.pdb	-0.35496261715888977	0.01850000023841858
6okm.pdb	6okm_HL_R_TH29Q.pdb	-0.3702661991119385	0.008999999612569809
6okm.pdb	6okm_HL_R_TH29E.pdb	-0.40296363830566406	0.06289999932050705
6okm.pdb	6okm_HL_R_TH29G.pdb	-0.34367185831069946	0.04600000008940697
6okm.pdb	6okm_HL_R_TH29H.pdb	-0.1778322458267212	0.3540000021457672
6okm.pdb	6okm_HL_R_TH29I.pdb	-0.23183436691761017	0.007400000002235174
6okm.pdb	6okm_HL_R_TH29L.pdb	-0.2785373330116272	-0.02070000022649765
6okm.pdb	6okm_HL_R_TH29K.pdb	-0.2928246557712555	-0.025200000032782555
6okm.pdb	6okm_HL_R_TH29M.pdb	-0.09098544716835022	-0.010300000198185444
6okm.pdb	6okm_HL_R_TH29F.pdb	-0.07748880982398987	0.0430000014603138
6okm.pdb	6okm_HL_R_TH29P.pdb	-0.015942364931106567	0.041999999433755875
6okm.pdb	6okm_HL_R_TH29S.pdb	-0.47337859869003296	0.06589999794960022
6okm.pdb	6okm_HL_R_TH29W.pdb	0.006067723035812378	0.0013000000035390258
6okm.pdb	6okm_HL_R_TH29Y.pdb	-0.09671416878700256	0.10509999841451645
6okm.pdb	6okm_HL_R_TH29V.pdb	-0.24047556519508362	0.007799999788403511
6okm.pdb	6okm_HL_R_NH30A.pdb	-0.30166369676589966	-0.23160000145435333
6okm.pdb	6okm_HL_R_NH30R.pdb	0.08113089203834534	0.28600001335144043
6okm.pdb	6okm_HL_R_NH30D.pdb	-0.19598382711410522	-0.08229999989271164
6okm.pdb	6okm_HL_R_NH30C.pdb	-0.16029226779937744	0.08349999785423279
6okm.pdb	6okm_HL_R_NH30Q.pdb	-0.35531288385391235	-0.15459999442100525
6okm.pdb	6okm_HL_R_NH30E.pdb	-0.12097051739692688	0.07940000295639038
6okm.pdb	6okm_HL_R_NH30G.pdb	-0.2830265760421753	-0.5422000288963318
6okm.pdb	6okm_HL_R_NH30H.pdb	0.06891414523124695	0.4221000075340271
6okm.pdb	6okm_HL_R_NH30I.pdb	-0.03435391187667847	-0.10180000215768814
6okm.pdb	6okm_HL_R_NH30L.pdb	-0.0476345419883728	1.0269999504089355
6okm.pdb	6okm_HL_R_NH30K.pdb	-0.005988121032714844	1.5205999612808228
6okm.pdb	6okm_HL_R_NH30M.pdb	0.2515815794467926	0.6628000140190125
6okm.pdb	6okm_HL_R_NH30F.pdb	0.24681207537651062	0.5515000224113464
6okm.pdb	6okm_HL_R_NH30P.pdb	-0.25372302532196045	-0.4544999897480011
6okm.pdb	6okm_HL_R_NH30S.pdb	-0.5273139476776123	-0.6402999758720398
6okm.pdb	6okm_HL_R_NH30T.pdb	-0.3969658613204956	0.10509999841451645
6okm.pdb	6okm_HL_R_NH30W.pdb	0.499421089887619	0.20080000162124634
6okm.pdb	6okm_HL_R_NH30Y.pdb	0.3110053837299347	0.24169999361038208
6okm.pdb	6okm_HL_R_NH30V.pdb	0.022955507040023804	0.9678999781608582
6okm.pdb	6okm_HL_R_YH31A.pdb	-0.8293924331665039	-0.9271000027656555
6okm.pdb	6okm_HL_R_YH31R.pdb	-0.6076087355613708	-1.0743999481201172
6okm.pdb	6okm_HL_R_YH31N.pdb	-0.7962548732757568	-1.5378999710083008
6okm.pdb	6okm_HL_R_YH31D.pdb	-0.7961453199386597	-0.15389999747276306
6okm.pdb	6okm_HL_R_YH31C.pdb	-0.9091945290565491	-0.819100022315979
6okm.pdb	6okm_HL_R_YH31Q.pdb	-0.6162340641021729	-1.2400000095367432
6okm.pdb	6okm_HL_R_YH31E.pdb	-0.6034751534461975	0.26600000262260437
6okm.pdb	6okm_HL_R_YH31G.pdb	-0.8767309784889221	-1.0081000328063965
6okm.pdb	6okm_HL_R_YH31H.pdb	-0.5307531952857971	-0.9358000159263611
6okm.pdb	6okm_HL_R_YH31I.pdb	-0.5649743676185608	0.02669999934732914
6okm.pdb	6okm_HL_R_YH31L.pdb	-0.573755145072937	-0.18889999389648438
6okm.pdb	6okm_HL_R_YH31K.pdb	-0.7770510911941528	-1.4326000213623047
6okm.pdb	6okm_HL_R_YH31M.pdb	-0.4728032648563385	0.8090999722480774
6okm.pdb	6okm_HL_R_YH31F.pdb	-0.4238382577896118	0.39430001378059387
6okm.pdb	6okm_HL_R_YH31P.pdb	-0.7226612567901611	-0.5307000279426575
6okm.pdb	6okm_HL_R_YH31S.pdb	-0.7923067808151245	-1.257699966430664
6okm.pdb	6okm_HL_R_YH31T.pdb	-0.7364684343338013	-0.7954999804496765
6okm.pdb	6okm_HL_R_YH31W.pdb	-0.23056524991989136	1.2760000228881836
6okm.pdb	6okm_HL_R_YH31V.pdb	-0.5944504141807556	-0.4650999903678894
6okm.pdb	6okm_HL_R_LH32A.pdb	-0.7777270078659058	-1.718400001525879
6okm.pdb	6okm_HL_R_LH32R.pdb	-0.9967689514160156	-2.6068999767303467
6okm.pdb	6okm_HL_R_LH32N.pdb	-0.8435229659080505	-1.7252000570297241
6okm.pdb	6okm_HL_R_LH32D.pdb	-0.8037484884262085	-2.9247000217437744
6okm.pdb	6okm_HL_R_LH32C.pdb	-0.6600407361984253	-1.4532999992370605
6okm.pdb	6okm_HL_R_LH32Q.pdb	-0.8440419435501099	-2.2916998863220215
6okm.pdb	6okm_HL_R_LH32E.pdb	-0.6360432505607605	-3.2430999279022217
6okm.pdb	6okm_HL_R_LH32G.pdb	-0.8368123173713684	-2.0034000873565674
6okm.pdb	6okm_HL_R_LH32H.pdb	-0.37997764348983765	-1.0024000406265259
6okm.pdb	6okm_HL_R_LH32I.pdb	-0.5732356905937195	-0.7067999839782715
6okm.pdb	6okm_HL_R_LH32K.pdb	-1.3324527740478516	-1.2759000062942505
6okm.pdb	6okm_HL_R_LH32M.pdb	-0.504883885383606	0.2897000014781952
6okm.pdb	6okm_HL_R_LH32F.pdb	0.1743200123310089	1.3717999458312988
6okm.pdb	6okm_HL_R_LH32P.pdb	-0.15820348262786865	-1.579800009727478
6okm.pdb	6okm_HL_R_LH32S.pdb	-0.9235806465148926	-1.9931999444961548
6okm.pdb	6okm_HL_R_LH32T.pdb	-0.849209189414978	-1.4589999914169312
6okm.pdb	6okm_HL_R_LH32W.pdb	-3.6922287940979004	-3.1570000648498535
6okm.pdb	6okm_HL_R_LH32Y.pdb	0.1874953806400299	-0.18889999389648438
6okm.pdb	6okm_HL_R_LH32V.pdb	-0.5942069292068481	-1.138200044631958
6okm.pdb	6okm_HL_R_VH49A.pdb	-0.8840793371200562	-0.6279000043869019
6okm.pdb	6okm_HL_R_VH49R.pdb	-0.4098140299320221	-3.5541000366210938
6okm.pdb	6okm_HL_R_VH49N.pdb	-0.9079527258872986	-0.7541999816894531
6okm.pdb	6okm_HL_R_VH49D.pdb	-0.8097527027130127	-1.6556999683380127
6okm.pdb	6okm_HL_R_VH49C.pdb	-0.5345339179039001	-0.38269999623298645
6okm.pdb	6okm_HL_R_VH49Q.pdb	-0.8214424848556519	-0.8259000182151794
6okm.pdb	6okm_HL_R_VH49E.pdb	-0.896728515625	-0.289900004863739
6okm.pdb	6okm_HL_R_VH49G.pdb	-0.8722056746482849	-0.9955999851226807
6okm.pdb	6okm_HL_R_VH49H.pdb	-0.961683988571167	-2.91510009765625
6okm.pdb	6okm_HL_R_VH49I.pdb	-0.7615322470664978	-0.30550000071525574
6okm.pdb	6okm_HL_R_VH49L.pdb	-0.7916934490203857	-0.5182999968528748
6okm.pdb	6okm_HL_R_VH49K.pdb	-0.49468910694122314	-0.1005999967455864
6okm.pdb	6okm_HL_R_VH49M.pdb	-0.44735318422317505	-0.359499990940094
6okm.pdb	6okm_HL_R_VH49F.pdb	-6.770054817199707	-9.661800384521484
6okm.pdb	6okm_HL_R_VH49P.pdb	-0.6572644710540771	-0.7324000000953674
6okm.pdb	6okm_HL_R_VH49S.pdb	-0.9790252447128296	-0.8324999809265137
6okm.pdb	6okm_HL_R_VH49T.pdb	-0.9293861389160156	-0.44440001249313354
6okm.pdb	6okm_HL_R_VH49W.pdb	-0.8800581693649292	-0.9074000120162964
6okm.pdb	6okm_HL_R_VH49Y.pdb	-1.0965275764465332	-0.8938999772071838
6okm.pdb	6okm_HL_R_NH51A.pdb	-0.3528083562850952	-0.06589999794960022
6okm.pdb	6okm_HL_R_NH51R.pdb	-0.16500070691108704	0.6557000279426575
6okm.pdb	6okm_HL_R_NH51D.pdb	-0.5044420957565308	-0.4997999966144562
6okm.pdb	6okm_HL_R_NH51C.pdb	-0.39903196692466736	0.05460000038146973
6okm.pdb	6okm_HL_R_NH51Q.pdb	-0.2819783687591553	-0.3077000081539154
6okm.pdb	6okm_HL_R_NH51E.pdb	-0.5456092357635498	-0.4221000075340271
6okm.pdb	6okm_HL_R_NH51G.pdb	-0.42089125514030457	-0.3630000054836273
6okm.pdb	6okm_HL_R_NH51H.pdb	-0.26595452427864075	0.49140000343322754
6okm.pdb	6okm_HL_R_NH51I.pdb	-0.06538563966751099	0.5938000082969666
6okm.pdb	6okm_HL_R_NH51L.pdb	-0.2015194594860077	0.8881999850273132
6okm.pdb	6okm_HL_R_NH51K.pdb	-0.3603668212890625	0.2513999938964844
6okm.pdb	6okm_HL_R_NH51M.pdb	-0.20602503418922424	1.6816999912261963
6okm.pdb	6okm_HL_R_NH51F.pdb	-1.9207770824432373	-1.4256999492645264
6okm.pdb	6okm_HL_R_NH51P.pdb	-0.6605610847473145	-2.34060001373291
6okm.pdb	6okm_HL_R_NH51S.pdb	-0.5597750544548035	-0.551800012588501
6okm.pdb	6okm_HL_R_NH51T.pdb	-0.4685079753398895	-0.3831000030040741
6okm.pdb	6okm_HL_R_NH51W.pdb	-2.064210891723633	-0.9484999775886536
6okm.pdb	6okm_HL_R_NH51Y.pdb	-0.26015186309814453	1.107200026512146
6okm.pdb	6okm_HL_R_NH51V.pdb	-0.1611384153366089	0.4803999960422516
6okm.pdb	6okm_HL_R_DH56A.pdb	-0.31953418254852295	0.0024999999441206455
6okm.pdb	6okm_HL_R_DH56R.pdb	-0.16561904549598694	-0.08049999922513962
6okm.pdb	6okm_HL_R_DH56N.pdb	-0.36476829648017883	-0.08299999684095383
6okm.pdb	6okm_HL_R_DH56C.pdb	-0.26850998401641846	0.2768999934196472
6okm.pdb	6okm_HL_R_DH56Q.pdb	-0.3197793960571289	-0.02630000002682209
6okm.pdb	6okm_HL_R_DH56E.pdb	-0.40255701541900635	-0.011599999852478504
6okm.pdb	6okm_HL_R_DH56G.pdb	-0.4069400429725647	-0.21979999542236328
6okm.pdb	6okm_HL_R_DH56H.pdb	-0.1898941993713379	-0.10270000249147415
6okm.pdb	6okm_HL_R_DH56I.pdb	-0.17659586668014526	0.39480000734329224
6okm.pdb	6okm_HL_R_DH56L.pdb	-0.035101085901260376	1.0960999727249146
6okm.pdb	6okm_HL_R_DH56K.pdb	-0.16246777772903442	0.6757000088691711
6okm.pdb	6okm_HL_R_DH56M.pdb	0.11173895001411438	1.2908999919891357
6okm.pdb	6okm_HL_R_DH56F.pdb	0.14798703789710999	0.9811999797821045
6okm.pdb	6okm_HL_R_DH56P.pdb	-0.2854195535182953	-0.16259999573230743
6okm.pdb	6okm_HL_R_DH56S.pdb	-0.42828381061553955	-0.17589999735355377
6okm.pdb	6okm_HL_R_DH56T.pdb	-0.4059358239173889	-0.13269999623298645
6okm.pdb	6okm_HL_R_DH56W.pdb	0.07240590453147888	0.878600001335144
6okm.pdb	6okm_HL_R_DH56Y.pdb	0.079408198595047	0.7002000212669373
6okm.pdb	6okm_HL_R_DH56V.pdb	-0.14840364456176758	0.3476000130176544
6okm.pdb	6okm_HL_R_YH58A.pdb	-1.291288137435913	-0.5322999954223633
6okm.pdb	6okm_HL_R_YH58R.pdb	-0.8625475764274597	-0.7390999794006348
6okm.pdb	6okm_HL_R_YH58N.pdb	-0.7646770477294922	-0.6557999849319458
6okm.pdb	6okm_HL_R_YH58D.pdb	-0.88230961561203	-0.8345000147819519
6okm.pdb	6okm_HL_R_YH58C.pdb	-0.9157817363739014	-0.6137999892234802
6okm.pdb	6okm_HL_R_YH58Q.pdb	-0.7755612134933472	-0.640500009059906
6okm.pdb	6okm_HL_R_YH58E.pdb	-1.0567067861557007	-0.5385000109672546
6okm.pdb	6okm_HL_R_YH58G.pdb	-1.4329594373703003	-0.7049000263214111
6okm.pdb	6okm_HL_R_YH58H.pdb	-0.7471843361854553	-0.754800021648407
6okm.pdb	6okm_HL_R_YH58I.pdb	-0.6977524161338806	-0.29190000891685486
6okm.pdb	6okm_HL_R_YH58L.pdb	-0.6354479789733887	-0.4043999910354614
6okm.pdb	6okm_HL_R_YH58K.pdb	-0.9473331570625305	-0.9549999833106995
6okm.pdb	6okm_HL_R_YH58M.pdb	-0.7221296429634094	-0.6394000053405762
6okm.pdb	6okm_HL_R_YH58F.pdb	-0.7711149454116821	-0.42879998683929443
6okm.pdb	6okm_HL_R_YH58P.pdb	-1.2163814306259155	-1.1708999872207642
6okm.pdb	6okm_HL_R_YH58S.pdb	-1.1937896013259888	-0.9099000096321106
6okm.pdb	6okm_HL_R_YH58T.pdb	-1.0088520050048828	-0.9876000285148621
6okm.pdb	6okm_HL_R_YH58W.pdb	-0.8014412522315979	-0.5616999864578247
6okm.pdb	6okm_HL_R_YH58V.pdb	-0.6755322217941284	-0.47929999232292175
6okm.pdb	6okm_HL_R_RH97A.pdb	-1.055368185043335	0.6327000260353088
6okm.pdb	6okm_HL_R_RH97N.pdb	-1.0860965251922607	0.534600019454956
6okm.pdb	6okm_HL_R_RH97D.pdb	-1.0404057502746582	0.8967999815940857
6okm.pdb	6okm_HL_R_RH97C.pdb	-1.1747632026672363	0.6133999824523926
6okm.pdb	6okm_HL_R_RH97Q.pdb	-0.6308351755142212	1.3381999731063843
6okm.pdb	6okm_HL_R_RH97E.pdb	-0.6808437705039978	1.6481000185012817
6okm.pdb	6okm_HL_R_RH97G.pdb	-1.0540282726287842	0.557699978351593
6okm.pdb	6okm_HL_R_RH97H.pdb	-0.7525303363800049	0.9732000231742859
6okm.pdb	6okm_HL_R_RH97I.pdb	-0.5893241167068481	0.6021000146865845
6okm.pdb	6okm_HL_R_RH97L.pdb	-0.9348937273025513	0.4878999888896942
6okm.pdb	6okm_HL_R_RH97K.pdb	-0.517291784286499	0.26919999718666077
6okm.pdb	6okm_HL_R_RH97M.pdb	-0.719295859336853	0.6467999815940857
6okm.pdb	6okm_HL_R_RH97F.pdb	-0.9436206817626953	0.47540000081062317
6okm.pdb	6okm_HL_R_RH97P.pdb	-0.6437571048736572	1.1261999607086182
6okm.pdb	6okm_HL_R_RH97S.pdb	-0.9899197816848755	1.667099952697754
6okm.pdb	6okm_HL_R_RH97T.pdb	-1.0466985702514648	1.242900013923645
6okm.pdb	6okm_HL_R_RH97W.pdb	-0.6081158518791199	2.654900074005127
6okm.pdb	6okm_HL_R_RH97Y.pdb	-0.9491822719573975	0.3212999999523163
6okm.pdb	6okm_HL_R_RH97V.pdb	-0.9304840564727783	1.426800012588501
6okm.pdb	6okm_HL_R_DH98A.pdb	-1.1090742349624634	-2.9110000133514404
6okm.pdb	6okm_HL_R_DH98R.pdb	-0.5953770875930786	-5.28980016708374
6okm.pdb	6okm_HL_R_DH98N.pdb	-0.9284840226173401	-0.6128000020980835
6okm.pdb	6okm_HL_R_DH98C.pdb	-1.1229288578033447	-1.9128999710083008
6okm.pdb	6okm_HL_R_DH98Q.pdb	-0.7774382829666138	-1.9012000560760498
6okm.pdb	6okm_HL_R_DH98E.pdb	-0.7490317821502686	-2.021399974822998
6okm.pdb	6okm_HL_R_DH98G.pdb	-1.1934540271759033	-2.0241000652313232
6okm.pdb	6okm_HL_R_DH98H.pdb	-0.810154914855957	-1.1516000032424927
6okm.pdb	6okm_HL_R_DH98I.pdb	-0.8504652380943298	-1.0716999769210815
6okm.pdb	6okm_HL_R_DH98L.pdb	-0.7962232828140259	-1.3495999574661255
6okm.pdb	6okm_HL_R_DH98K.pdb	-1.6025261878967285	-4.583000183105469
6okm.pdb	6okm_HL_R_DH98M.pdb	-0.7317897081375122	-0.9692000150680542
6okm.pdb	6okm_HL_R_DH98F.pdb	-2.661391258239746	-2.0829999446868896
6okm.pdb	6okm_HL_R_DH98P.pdb	-0.5059942007064819	-3.238100051879883
6okm.pdb	6okm_HL_R_DH98S.pdb	-1.1713979244232178	-2.387700080871582
6okm.pdb	6okm_HL_R_DH98T.pdb	-1.216260313987732	-1.9639999866485596
6okm.pdb	6okm_HL_R_DH98W.pdb	-3.7593917846679688	-6.997200012207031
6okm.pdb	6okm_HL_R_DH98Y.pdb	-1.4453243017196655	-2.9537999629974365
6okm.pdb	6okm_HL_R_DH98V.pdb	-0.9378160834312439	-1.5614999532699585
6okm.pdb	6okm_HL_R_RH99A.pdb	-0.8614683151245117	-2.3482000827789307
6okm.pdb	6okm_HL_R_RH99N.pdb	-0.9360333681106567	-2.255199909210205
6okm.pdb	6okm_HL_R_RH99D.pdb	-0.9793912172317505	-3.3726999759674072
6okm.pdb	6okm_HL_R_RH99C.pdb	-0.9028964042663574	-1.9154000282287598
6okm.pdb	6okm_HL_R_RH99Q.pdb	-0.6800779104232788	-1.6252000331878662
6okm.pdb	6okm_HL_R_RH99E.pdb	-0.4807387888431549	-2.61929988861084
6okm.pdb	6okm_HL_R_RH99G.pdb	-0.9330708384513855	-2.9458999633789062
6okm.pdb	6okm_HL_R_RH99H.pdb	-0.574722409248352	-2.6061999797821045
6okm.pdb	6okm_HL_R_RH99I.pdb	-0.5938225984573364	-0.9937999844551086
6okm.pdb	6okm_HL_R_RH99L.pdb	-0.7026361227035522	-0.8799999952316284
6okm.pdb	6okm_HL_R_RH99K.pdb	-0.6658886075019836	-1.1416000127792358
6okm.pdb	6okm_HL_R_RH99M.pdb	-0.7862123250961304	-0.49410000443458557
6okm.pdb	6okm_HL_R_RH99F.pdb	-4.180480003356934	-4.6722002029418945
6okm.pdb	6okm_HL_R_RH99P.pdb	-0.5331100821495056	-2.1810998916625977
6okm.pdb	6okm_HL_R_RH99S.pdb	-1.0673561096191406	-2.9990999698638916
6okm.pdb	6okm_HL_R_RH99T.pdb	-0.9818872213363647	-1.9764000177383423
6okm.pdb	6okm_HL_R_RH99W.pdb	-1.7342041730880737	-4.043499946594238
6okm.pdb	6okm_HL_R_RH99Y.pdb	0.027124613523483276	-1.2063000202178955
6okm.pdb	6okm_HL_R_RH99V.pdb	-0.45444491505622864	-0.3977000117301941
6okm.pdb	6okm_HL_R_YL32A.pdb	-1.2757830619812012	-1.0950000286102295
6okm.pdb	6okm_HL_R_YL32R.pdb	-0.9529738426208496	-1.4240000247955322
6okm.pdb	6okm_HL_R_YL32N.pdb	-1.110134243965149	-1.1109999418258667
6okm.pdb	6okm_HL_R_YL32D.pdb	-1.215774655342102	-1.4101999998092651
6okm.pdb	6okm_HL_R_YL32C.pdb	-1.0989947319030762	-1.2996000051498413
6okm.pdb	6okm_HL_R_YL32Q.pdb	-1.0857900381088257	-1.280900001525879
6okm.pdb	6okm_HL_R_YL32E.pdb	-1.1781502962112427	-1.232699990272522
6okm.pdb	6okm_HL_R_YL32G.pdb	-1.4711294174194336	-1.7753000259399414
6okm.pdb	6okm_HL_R_YL32H.pdb	-0.9596881866455078	-0.3107999861240387
6okm.pdb	6okm_HL_R_YL32I.pdb	-1.1430612802505493	-2.161099910736084
6okm.pdb	6okm_HL_R_YL32L.pdb	-1.0594124794006348	-0.27869999408721924
6okm.pdb	6okm_HL_R_YL32K.pdb	-1.0842450857162476	-0.9671000242233276
6okm.pdb	6okm_HL_R_YL32M.pdb	-1.1208502054214478	-0.6531000137329102
6okm.pdb	6okm_HL_R_YL32F.pdb	-0.3600218892097473	0.1703999936580658
6okm.pdb	6okm_HL_R_YL32P.pdb	-1.607008934020996	-1.4107999801635742
6okm.pdb	6okm_HL_R_YL32S.pdb	-1.0912718772888184	-1.6908999681472778
6okm.pdb	6okm_HL_R_YL32T.pdb	-1.1297227144241333	-1.374500036239624
6okm.pdb	6okm_HL_R_YL32W.pdb	-0.7409729361534119	0.2451000064611435
6okm.pdb	6okm_HL_R_YL32V.pdb	-1.0746595859527588	-1.382699966430664
6okm.pdb	6okm_HL_R_VL34A.pdb	-0.7952750325202942	-0.35830000042915344
6okm.pdb	6okm_HL_R_VL34R.pdb	-0.6582757830619812	-0.6277999877929688
6okm.pdb	6okm_HL_R_VL34N.pdb	-0.8089027404785156	-0.22089999914169312
6okm.pdb	6okm_HL_R_VL34D.pdb	-0.7948013544082642	-0.5091999769210815
6okm.pdb	6okm_HL_R_VL34C.pdb	-0.6361452341079712	-0.01119999960064888
6okm.pdb	6okm_HL_R_VL34Q.pdb	-0.7979177832603455	-0.31060001254081726
6okm.pdb	6okm_HL_R_VL34E.pdb	-0.787412166595459	-0.03440000116825104
6okm.pdb	6okm_HL_R_VL34G.pdb	-0.8232609033584595	-0.38909998536109924
6okm.pdb	6okm_HL_R_VL34H.pdb	-0.765655517578125	-0.42800000309944153
6okm.pdb	6okm_HL_R_VL34I.pdb	-0.5148070454597473	0.18140000104904175
6okm.pdb	6okm_HL_R_VL34L.pdb	-0.7128812670707703	-0.28049999475479126
6okm.pdb	6okm_HL_R_VL34K.pdb	-0.6938084363937378	-0.03200000151991844
6okm.pdb	6okm_HL_R_VL34M.pdb	-0.5347546935081482	-0.155799999833107
6okm.pdb	6okm_HL_R_VL34F.pdb	-0.702935516834259	-0.2709999978542328
6okm.pdb	6okm_HL_R_VL34P.pdb	-0.6775694489479065	-0.5113999843597412
6okm.pdb	6okm_HL_R_VL34S.pdb	-0.8920117616653442	-0.3188000023365021
6okm.pdb	6okm_HL_R_VL34T.pdb	-0.7478959560394287	-0.3984000086784363
6okm.pdb	6okm_HL_R_VL34W.pdb	-0.7293498516082764	-0.9713000059127808
6okm.pdb	6okm_HL_R_VL34Y.pdb	-0.7460377216339111	-0.5292999744415283
6okm.pdb	6okm_HL_R_YL49A.pdb	-0.28593409061431885	-0.6273000240325928
6okm.pdb	6okm_HL_R_YL49R.pdb	-0.432157039642334	-1.579300045967102
6okm.pdb	6okm_HL_R_YL49N.pdb	-0.6148200035095215	-0.5073999762535095
6okm.pdb	6okm_HL_R_YL49D.pdb	-0.6147107481956482	-0.6351000070571899
6okm.pdb	6okm_HL_R_YL49C.pdb	-0.4254129230976105	-0.6571999788284302
6okm.pdb	6okm_HL_R_YL49Q.pdb	-0.6023972034454346	0.08009999990463257
6okm.pdb	6okm_HL_R_YL49E.pdb	-0.3136005401611328	-0.8755999803543091
6okm.pdb	6okm_HL_R_YL49G.pdb	-0.3595017194747925	-0.9830999970436096
6okm.pdb	6okm_HL_R_YL49H.pdb	-0.3424641489982605	-0.7290999889373779
6okm.pdb	6okm_HL_R_YL49I.pdb	-0.18647581338882446	0.03180000185966492
6okm.pdb	6okm_HL_R_YL49L.pdb	-0.11653423309326172	-0.0015999999595806003
6okm.pdb	6okm_HL_R_YL49K.pdb	-0.2884044945240021	-0.7914000153541565
6okm.pdb	6okm_HL_R_YL49M.pdb	-0.5167950391769409	-0.27630001306533813
6okm.pdb	6okm_HL_R_YL49F.pdb	-0.47817933559417725	0.46720001101493835
6okm.pdb	6okm_HL_R_YL49P.pdb	-0.08208739757537842	-0.550000011920929
6okm.pdb	6okm_HL_R_YL49S.pdb	-0.5028254389762878	-0.7423999905586243
6okm.pdb	6okm_HL_R_YL49T.pdb	-0.26829880475997925	-0.8998000025749207
6okm.pdb	6okm_HL_R_YL49W.pdb	-0.1372264325618744	1.2451000213623047
6okm.pdb	6okm_HL_R_YL49V.pdb	-0.1607171893119812	0.026200000196695328
6okm.pdb	6okm_HL_R_NL53A.pdb	-0.43742072582244873	0.16920000314712524
6okm.pdb	6okm_HL_R_NL53R.pdb	-0.30245906114578247	0.4422999918460846
6okm.pdb	6okm_HL_R_NL53D.pdb	-0.4908861815929413	-0.7038000226020813
6okm.pdb	6okm_HL_R_NL53C.pdb	-0.6285389065742493	0.2581999897956848
6okm.pdb	6okm_HL_R_NL53Q.pdb	-0.4916542172431946	-0.03999999910593033
6okm.pdb	6okm_HL_R_NL53E.pdb	-0.4211430549621582	-0.22280000150203705
6okm.pdb	6okm_HL_R_NL53G.pdb	-0.39599037170410156	0.2639999985694885
6okm.pdb	6okm_HL_R_NL53H.pdb	-0.22883275151252747	0.15150000154972076
6okm.pdb	6okm_HL_R_NL53I.pdb	-0.4074656069278717	-0.20239999890327454
6okm.pdb	6okm_HL_R_NL53L.pdb	-0.3518746495246887	0.37229999899864197
6okm.pdb	6okm_HL_R_NL53K.pdb	-0.47213733196258545	0.42640000581741333
6okm.pdb	6okm_HL_R_NL53M.pdb	-0.36254626512527466	0.7494000196456909
6okm.pdb	6okm_HL_R_NL53F.pdb	-0.12903055548667908	0.18930000066757202
6okm.pdb	6okm_HL_R_NL53P.pdb	-0.19917726516723633	0.17730000615119934
6okm.pdb	6okm_HL_R_NL53S.pdb	-0.6296024918556213	0.1420000046491623
6okm.pdb	6okm_HL_R_NL53T.pdb	-0.6344287991523743	0.26750001311302185
6okm.pdb	6okm_HL_R_NL53W.pdb	-0.24416524171829224	0.12770000100135803
6okm.pdb	6okm_HL_R_NL53Y.pdb	0.09305790066719055	1.7431000471115112
6okm.pdb	6okm_HL_R_NL53V.pdb	-0.38879281282424927	0.6003999710083008
6okm.pdb	6okm_HL_R_LL54A.pdb	-0.7594481110572815	0.35569998621940613
6okm.pdb	6okm_HL_R_LL54R.pdb	-0.7689218521118164	-0.17720000445842743
6okm.pdb	6okm_HL_R_LL54N.pdb	-0.9171956777572632	0.28790000081062317
6okm.pdb	6okm_HL_R_LL54D.pdb	-1.051110863685608	0.840399980545044
6okm.pdb	6okm_HL_R_LL54C.pdb	-0.9511761665344238	0.12939999997615814
6okm.pdb	6okm_HL_R_LL54Q.pdb	-0.9214937686920166	0.37529999017715454
6okm.pdb	6okm_HL_R_LL54E.pdb	-0.7753692865371704	0.5098999738693237
6okm.pdb	6okm_HL_R_LL54G.pdb	-0.8349393010139465	0.3490999937057495
6okm.pdb	6okm_HL_R_LL54H.pdb	-0.8562926650047302	0.35519999265670776
6okm.pdb	6okm_HL_R_LL54I.pdb	-0.5540057420730591	-0.12600000202655792
6okm.pdb	6okm_HL_R_LL54K.pdb	-0.6960499882698059	-0.2508000135421753
6okm.pdb	6okm_HL_R_LL54M.pdb	-0.42388731241226196	-0.06449999660253525
6okm.pdb	6okm_HL_R_LL54F.pdb	-0.5551167726516724	-0.14820000529289246
6okm.pdb	6okm_HL_R_LL54P.pdb	-0.5148093700408936	1.0098999738693237
6okm.pdb	6okm_HL_R_LL54S.pdb	-0.8451168537139893	-0.03370000049471855
6okm.pdb	6okm_HL_R_LL54T.pdb	-0.8476976156234741	-0.19689999520778656
6okm.pdb	6okm_HL_R_LL54W.pdb	-0.8617771863937378	0.20260000228881836
6okm.pdb	6okm_HL_R_LL54Y.pdb	-0.673010528087616	0.12489999830722809
6okm.pdb	6okm_HL_R_LL54V.pdb	-0.6121532917022705	0.5382999777793884
6okm.pdb	6okm_HL_R_EL55A.pdb	-0.4921950697898865	-0.8600999712944031
6okm.pdb	6okm_HL_R_EL55R.pdb	-0.49672624468803406	-1.011199951171875
6okm.pdb	6okm_HL_R_EL55N.pdb	-0.5271255373954773	-0.7674999833106995
6okm.pdb	6okm_HL_R_EL55D.pdb	-0.7657592296600342	-0.20149999856948853
6okm.pdb	6okm_HL_R_EL55C.pdb	-0.37679776549339294	-0.4514999985694885
6okm.pdb	6okm_HL_R_EL55Q.pdb	-0.41085079312324524	-0.5813999772071838
6okm.pdb	6okm_HL_R_EL55G.pdb	-0.46289822459220886	-1.0160000324249268
6okm.pdb	6okm_HL_R_EL55H.pdb	-0.538262128829956	-0.6557999849319458
6okm.pdb	6okm_HL_R_EL55I.pdb	-0.39937824010849	-0.8367999792098999
6okm.pdb	6okm_HL_R_EL55L.pdb	-0.4086826741695404	-2.386899948120117
6okm.pdb	6okm_HL_R_EL55K.pdb	-0.5022950768470764	-1.0490000247955322
6okm.pdb	6okm_HL_R_EL55M.pdb	-0.3141724467277527	-0.9380000233650208
6okm.pdb	6okm_HL_R_EL55F.pdb	-0.33613014221191406	-0.6875
6okm.pdb	6okm_HL_R_EL55P.pdb	-0.24642767012119293	-0.9063000082969666
6okm.pdb	6okm_HL_R_EL55S.pdb	-0.48491179943084717	-0.28139999508857727
6okm.pdb	6okm_HL_R_EL55T.pdb	-0.5481052398681641	-1.0786000490188599
6okm.pdb	6okm_HL_R_EL55W.pdb	-0.3873305916786194	-0.48559999465942383
6okm.pdb	6okm_HL_R_EL55Y.pdb	-0.6947577595710754	-1.2470999956130981
6okm.pdb	6okm_HL_R_EL55V.pdb	-0.5251168608665466	-0.8931999802589417
6okm.pdb	6okm_HL_R_SL56A.pdb	-0.3010961413383484	0.34200000762939453
6okm.pdb	6okm_HL_R_SL56R.pdb	-0.20953193306922913	0.08669999986886978
6okm.pdb	6okm_HL_R_SL56N.pdb	-0.31525731086730957	0.3386000096797943
6okm.pdb	6okm_HL_R_SL56D.pdb	-0.4203862249851227	0.9409999847412109
6okm.pdb	6okm_HL_R_SL56C.pdb	-0.09812113642692566	1.0916999578475952
6okm.pdb	6okm_HL_R_SL56Q.pdb	-0.6549814939498901	0.6158999800682068
6okm.pdb	6okm_HL_R_SL56E.pdb	-0.5006650686264038	0.5555999875068665
6okm.pdb	6okm_HL_R_SL56G.pdb	-0.25585654377937317	0.08659999817609787
6okm.pdb	6okm_HL_R_SL56H.pdb	-0.06069853901863098	0.32190001010894775
6okm.pdb	6okm_HL_R_SL56I.pdb	-0.19614607095718384	1.0895999670028687
6okm.pdb	6okm_HL_R_SL56L.pdb	-0.030200183391571045	1.079200029373169
6okm.pdb	6okm_HL_R_SL56K.pdb	-0.33922576904296875	0.15189999341964722
6okm.pdb	6okm_HL_R_SL56M.pdb	0.05303511023521423	1.7482999563217163
6okm.pdb	6okm_HL_R_SL56F.pdb	0.2775777280330658	0.9739000201225281
6okm.pdb	6okm_HL_R_SL56P.pdb	0.2908077538013458	1.636299967765808
6okm.pdb	6okm_HL_R_SL56T.pdb	-0.5038984417915344	0.3702000081539154
6okm.pdb	6okm_HL_R_SL56W.pdb	0.014202147722244263	0.7142000198364258
6okm.pdb	6okm_HL_R_SL56Y.pdb	-0.10994389653205872	0.6863999962806702
6okm.pdb	6okm_HL_R_SL56V.pdb	-0.04641026258468628	1.1533000469207764
6okm.pdb	6okm_HL_R_VL58A.pdb	-0.48568305373191833	0.009399999864399433
6okm.pdb	6okm_HL_R_VL58R.pdb	-0.6548202633857727	-0.21940000355243683
6okm.pdb	6okm_HL_R_VL58N.pdb	-0.5457539558410645	-0.006099999882280827
6okm.pdb	6okm_HL_R_VL58D.pdb	-0.4951850175857544	1.250100016593933
6okm.pdb	6okm_HL_R_VL58C.pdb	-0.5359890460968018	-0.022299999371170998
6okm.pdb	6okm_HL_R_VL58Q.pdb	-0.5676095485687256	0.298799991607666
6okm.pdb	6okm_HL_R_VL58E.pdb	-0.48277387022972107	0.8507000207901001
6okm.pdb	6okm_HL_R_VL58G.pdb	-0.4517192244529724	0.11630000174045563
6okm.pdb	6okm_HL_R_VL58H.pdb	-0.5540083646774292	0.0430000014603138
6okm.pdb	6okm_HL_R_VL58I.pdb	-0.47270309925079346	0.014000000432133675
6okm.pdb	6okm_HL_R_VL58L.pdb	-0.3884122371673584	0.11789999902248383
6okm.pdb	6okm_HL_R_VL58K.pdb	-0.47815364599227905	0.028300000354647636
6okm.pdb	6okm_HL_R_VL58M.pdb	-0.4548879563808441	0.11140000075101852
6okm.pdb	6okm_HL_R_VL58F.pdb	-0.937009334564209	0.02070000022649765
6okm.pdb	6okm_HL_R_VL58P.pdb	-0.4346811771392822	0.028699999675154686
6okm.pdb	6okm_HL_R_VL58S.pdb	-0.6013055443763733	-0.04639999940991402
6okm.pdb	6okm_HL_R_VL58T.pdb	-0.6832950115203857	-0.017799999564886093
6okm.pdb	6okm_HL_R_VL58W.pdb	-0.897435188293457	-0.26649999618530273
6okm.pdb	6okm_HL_R_VL58Y.pdb	-1.3119189739227295	-0.583299994468689
6okm.pdb	6okm_HL_R_YL91A.pdb	-0.9049665927886963	-1.7640999555587769
6okm.pdb	6okm_HL_R_YL91R.pdb	-0.47461700439453125	-1.0126999616622925
6okm.pdb	6okm_HL_R_YL91N.pdb	-1.0100538730621338	-1.6384999752044678
6okm.pdb	6okm_HL_R_YL91D.pdb	-0.8548116087913513	-1.8961000442504883
6okm.pdb	6okm_HL_R_YL91C.pdb	-0.9478901624679565	-1.6739000082015991
6okm.pdb	6okm_HL_R_YL91Q.pdb	-1.0259674787521362	-1.8388999700546265
6okm.pdb	6okm_HL_R_YL91E.pdb	-0.7495352029800415	-2.046999931335449
6okm.pdb	6okm_HL_R_YL91G.pdb	-1.1922097206115723	-2.492500066757202
6okm.pdb	6okm_HL_R_YL91H.pdb	-0.6618322134017944	-0.8356999754905701
6okm.pdb	6okm_HL_R_YL91I.pdb	-0.5214546918869019	-0.6013000011444092
6okm.pdb	6okm_HL_R_YL91L.pdb	-0.5127538442611694	-1.2532999515533447
6okm.pdb	6okm_HL_R_YL91K.pdb	-0.7480707168579102	-1.2200000286102295
6okm.pdb	6okm_HL_R_YL91M.pdb	-0.737480640411377	-1.3240000009536743
6okm.pdb	6okm_HL_R_YL91F.pdb	-0.5928394198417664	-0.1762000024318695
6okm.pdb	6okm_HL_R_YL91P.pdb	-0.7012201547622681	-1.9500000476837158
6okm.pdb	6okm_HL_R_YL91S.pdb	-0.9298408031463623	-2.0201001167297363
6okm.pdb	6okm_HL_R_YL91T.pdb	-0.9711674451828003	-1.9875999689102173
6okm.pdb	6okm_HL_R_YL91W.pdb	-0.47720953822135925	0.8069000244140625
6okm.pdb	6okm_HL_R_YL91V.pdb	-0.7141696214675903	-1.1715999841690063
6okm.pdb	6okm_HL_R_AL92R.pdb	-0.3594728112220764	-0.4235999882221222
6okm.pdb	6okm_HL_R_AL92N.pdb	-0.43089035153388977	-0.07020000368356705
6okm.pdb	6okm_HL_R_AL92D.pdb	-0.46324098110198975	0.18060000240802765
6okm.pdb	6okm_HL_R_AL92C.pdb	-0.5087620615959167	0.03350000083446503
6okm.pdb	6okm_HL_R_AL92Q.pdb	-0.3171883225440979	-0.05050000175833702
6okm.pdb	6okm_HL_R_AL92E.pdb	-0.6339462995529175	0.18860000371932983
6okm.pdb	6okm_HL_R_AL92G.pdb	-0.5438345670700073	-0.02290000021457672
6okm.pdb	6okm_HL_R_AL92H.pdb	-0.25219011306762695	-0.02879999950528145
6okm.pdb	6okm_HL_R_AL92I.pdb	-0.4732760787010193	-0.10670000314712524
6okm.pdb	6okm_HL_R_AL92L.pdb	-0.3668323755264282	-0.3571999967098236
6okm.pdb	6okm_HL_R_AL92K.pdb	-0.42391273379325867	-0.031599998474121094
6okm.pdb	6okm_HL_R_AL92M.pdb	-0.2792922258377075	0.014399999752640724
6okm.pdb	6okm_HL_R_AL92F.pdb	-0.3131765127182007	-0.03530000150203705
6okm.pdb	6okm_HL_R_AL92P.pdb	-0.27184629440307617	-0.5485000014305115
6okm.pdb	6okm_HL_R_AL92S.pdb	-0.5216797590255737	-0.10719999670982361
6okm.pdb	6okm_HL_R_AL92T.pdb	-0.5188597440719604	-0.28519999980926514
6okm.pdb	6okm_HL_R_AL92W.pdb	-0.28205758333206177	-0.07689999788999557
6okm.pdb	6okm_HL_R_AL92Y.pdb	-0.3914712071418762	0.017899999395012856
6okm.pdb	6okm_HL_R_AL92V.pdb	-0.4526524841785431	-0.09510000050067902
6okm.pdb	6okm_HL_R_QL93A.pdb	-0.39956510066986084	0.04399999976158142
6okm.pdb	6okm_HL_R_QL93R.pdb	-0.17768162488937378	-0.2784000039100647
6okm.pdb	6okm_HL_R_QL93N.pdb	-0.3872300684452057	0.2110999971628189
6okm.pdb	6okm_HL_R_QL93D.pdb	-0.4851767122745514	0.5564000010490417
6okm.pdb	6okm_HL_R_QL93C.pdb	-0.5062525868415833	0.34389999508857727
6okm.pdb	6okm_HL_R_QL93E.pdb	-0.46523934602737427	0.41190001368522644
6okm.pdb	6okm_HL_R_QL93G.pdb	-0.4015258550643921	0.1340000033378601
6okm.pdb	6okm_HL_R_QL93H.pdb	-0.22244000434875488	0.22609999775886536
6okm.pdb	6okm_HL_R_QL93I.pdb	-0.3203412592411041	0.4171999990940094
6okm.pdb	6okm_HL_R_QL93L.pdb	-0.31334128975868225	-0.045099999755620956
6okm.pdb	6okm_HL_R_QL93K.pdb	-0.34699997305870056	-0.12939999997615814
6okm.pdb	6okm_HL_R_QL93M.pdb	-0.19503441452980042	-0.010499999858438969
6okm.pdb	6okm_HL_R_QL93F.pdb	0.14328888058662415	0.8719000220298767
6okm.pdb	6okm_HL_R_QL93P.pdb	-0.18625310063362122	0.40049999952316284
6okm.pdb	6okm_HL_R_QL93S.pdb	-0.576815664768219	0.08309999853372574
6okm.pdb	6okm_HL_R_QL93T.pdb	-0.5719176530838013	-0.18160000443458557
6okm.pdb	6okm_HL_R_QL93W.pdb	0.1627674400806427	1.370300054550171
6okm.pdb	6okm_HL_R_QL93Y.pdb	-0.03379559516906738	0.6524999737739563
6okm.pdb	6okm_HL_R_QL93V.pdb	-0.3868466317653656	0.03150000050663948
6okm.pdb	6okm_HL_R_FL94A.pdb	-1.125814437866211	-1.736199975013733
6okm.pdb	6okm_HL_R_FL94R.pdb	-0.9820139408111572	-2.5708000659942627
6okm.pdb	6okm_HL_R_FL94N.pdb	-1.0132204294204712	-1.4124000072479248
6okm.pdb	6okm_HL_R_FL94D.pdb	-1.205007791519165	-1.7350000143051147
6okm.pdb	6okm_HL_R_FL94C.pdb	-1.2281018495559692	-1.6884000301361084
6okm.pdb	6okm_HL_R_FL94Q.pdb	-0.9953052997589111	-1.5241999626159668
6okm.pdb	6okm_HL_R_FL94E.pdb	-1.1518447399139404	-1.5322999954223633
6okm.pdb	6okm_HL_R_FL94G.pdb	-1.5957804918289185	-2.035900115966797
6okm.pdb	6okm_HL_R_FL94H.pdb	-0.8981059193611145	-0.8730999827384949
6okm.pdb	6okm_HL_R_FL94I.pdb	-0.9466941356658936	-1.3423000574111938
6okm.pdb	6okm_HL_R_FL94L.pdb	-1.0190401077270508	-0.9577000141143799
6okm.pdb	6okm_HL_R_FL94K.pdb	-1.0033999681472778	-0.7860000133514404
6okm.pdb	6okm_HL_R_FL94M.pdb	-0.8731116056442261	-0.33709999918937683
6okm.pdb	6okm_HL_R_FL94P.pdb	-0.7790069580078125	-0.9947999715805054
6okm.pdb	6okm_HL_R_FL94S.pdb	-1.427712082862854	-1.8277000188827515
6okm.pdb	6okm_HL_R_FL94T.pdb	-1.130787968635559	-1.881500005722046
6okm.pdb	6okm_HL_R_FL94W.pdb	-1.2854973077774048	-1.1548000574111938
6okm.pdb	6okm_HL_R_FL94Y.pdb	-1.763136863708496	-0.9251000285148621
6okm.pdb	6okm_HL_R_FL94V.pdb	-1.0687353610992432	-1.6291999816894531
6okm.pdb	6okm_HL_R_YL96A.pdb	-0.7479085922241211	0.06830000132322311
6okm.pdb	6okm_HL_R_YL96R.pdb	-0.6070972681045532	0.1656000018119812
6okm.pdb	6okm_HL_R_YL96N.pdb	-0.5183591246604919	0.052000001072883606
6okm.pdb	6okm_HL_R_YL96D.pdb	-0.8808614015579224	0.10209999978542328
6okm.pdb	6okm_HL_R_YL96C.pdb	-0.784885823726654	0.18019999563694
6okm.pdb	6okm_HL_R_YL96Q.pdb	-0.6756357550621033	-0.0032999999821186066
6okm.pdb	6okm_HL_R_YL96E.pdb	-0.6823158264160156	-0.060100000351667404
6okm.pdb	6okm_HL_R_YL96G.pdb	-0.7658249139785767	0.0348999984562397
6okm.pdb	6okm_HL_R_YL96H.pdb	-0.6472113132476807	0.2793999910354614
6okm.pdb	6okm_HL_R_YL96I.pdb	-0.716123640537262	0.13369999825954437
6okm.pdb	6okm_HL_R_YL96L.pdb	-0.640882134437561	0.16329999268054962
6okm.pdb	6okm_HL_R_YL96K.pdb	-0.6802054643630981	0.11949999630451202
6okm.pdb	6okm_HL_R_YL96M.pdb	-0.614351749420166	0.08089999854564667
6okm.pdb	6okm_HL_R_YL96F.pdb	-0.3577283024787903	0.14830000698566437
6okm.pdb	6okm_HL_R_YL96P.pdb	-0.4397609829902649	-0.10670000314712524
6okm.pdb	6okm_HL_R_YL96S.pdb	-0.9134849309921265	0.09960000216960907
6okm.pdb	6okm_HL_R_YL96T.pdb	-0.6898346543312073	0.04729999974370003
6okm.pdb	6okm_HL_R_YL96W.pdb	-0.4914759397506714	0.10339999943971634
6okm.pdb	6okm_HL_R_YL96V.pdb	-0.7147729396820068	0.05270000174641609
6okm.pdb	6okm_HL_R_RR36A.pdb	-0.649173378944397	-0.671999990940094
6okm.pdb	6okm_HL_R_RR36N.pdb	-0.6582516431808472	-0.7473999857902527
6okm.pdb	6okm_HL_R_RR36D.pdb	-0.7069587707519531	-0.7513999938964844
6okm.pdb	6okm_HL_R_RR36C.pdb	-0.659561038017273	-0.6814000010490417
6okm.pdb	6okm_HL_R_RR36Q.pdb	-0.6007556319236755	-0.7415000200271606
6okm.pdb	6okm_HL_R_RR36E.pdb	-0.6636335849761963	-0.8429999947547913
6okm.pdb	6okm_HL_R_RR36G.pdb	-0.7176886796951294	-0.7440000176429749
6okm.pdb	6okm_HL_R_RR36H.pdb	-0.5022079944610596	-0.6610000133514404
6okm.pdb	6okm_HL_R_RR36I.pdb	-0.5432197451591492	-0.6607999801635742
6okm.pdb	6okm_HL_R_RR36L.pdb	-0.5951405763626099	-0.7473999857902527
6okm.pdb	6okm_HL_R_RR36K.pdb	-0.6391388177871704	-0.6593000292778015
6okm.pdb	6okm_HL_R_RR36M.pdb	-0.7652395963668823	-0.7067999839782715
6okm.pdb	6okm_HL_R_RR36F.pdb	-0.6053178906440735	-0.5521000027656555
6okm.pdb	6okm_HL_R_RR36P.pdb	-0.4450513422489166	-0.7056999802589417
6okm.pdb	6okm_HL_R_RR36S.pdb	-0.7698061466217041	-0.6886000037193298
6okm.pdb	6okm_HL_R_RR36T.pdb	-0.630952775478363	-0.7214000225067139
6okm.pdb	6okm_HL_R_RR36W.pdb	-0.4619811177253723	-0.7116000056266785
6okm.pdb	6okm_HL_R_RR36Y.pdb	-0.572882354259491	-0.7473999857902527
6okm.pdb	6okm_HL_R_RR36V.pdb	-0.5845531225204468	-0.6610999703407288
6okm.pdb	6okm_HL_R_GR39A.pdb	-2.689084768295288	-2.6570000648498535
6okm.pdb	6okm_HL_R_GR39R.pdb	-4.596660614013672	-6.9085001945495605
6okm.pdb	6okm_HL_R_GR39N.pdb	-7.097480773925781	-8.5871000289917
6okm.pdb	6okm_HL_R_GR39D.pdb	-4.456679344177246	-6.344399929046631
6okm.pdb	6okm_HL_R_GR39C.pdb	-4.441978931427002	-4.624800205230713
6okm.pdb	6okm_HL_R_GR39Q.pdb	-1.7788043022155762	-1.811900019645691
6okm.pdb	6okm_HL_R_GR39E.pdb	-8.077715873718262	-8.909600257873535
6okm.pdb	6okm_HL_R_GR39H.pdb	-16.627286911010742	-21.661226272583008
6okm.pdb	6okm_HL_R_GR39I.pdb	-6.034773826599121	-11.7252197265625
6okm.pdb	6okm_HL_R_GR39L.pdb	-3.7594664096832275	-5.9868998527526855
6okm.pdb	6okm_HL_R_GR39K.pdb	-5.15434455871582	-8.08080005645752
6okm.pdb	6okm_HL_R_GR39M.pdb	-6.197232723236084	-8.659799575805664
6okm.pdb	6okm_HL_R_GR39F.pdb	-6.024075031280518	-12.78499984741211
6okm.pdb	6okm_HL_R_GR39P.pdb	-3.8612895011901855	-4.26609992980957
6okm.pdb	6okm_HL_R_GR39S.pdb	-4.728246212005615	-3.9639999866485596
6okm.pdb	6okm_HL_R_GR39T.pdb	-8.691826820373535	-9.837800025939941
6okm.pdb	6okm_HL_R_GR39W.pdb	-5.358955383300781	-9.8996000289917
6okm.pdb	6okm_HL_R_GR39Y.pdb	-4.810901165008545	-11.081899642944336
6okm.pdb	6okm_HL_R_GR39V.pdb	-7.678234577178955	-10.873800277709961
6okm.pdb	6okm_HL_R_PR40A.pdb	-0.9638007879257202	-1.593000054359436
6okm.pdb	6okm_HL_R_PR40R.pdb	-0.9297213554382324	-2.5552000999450684
6okm.pdb	6okm_HL_R_PR40N.pdb	-1.345414400100708	-2.0350000858306885
6okm.pdb	6okm_HL_R_PR40D.pdb	-1.3650225400924683	-4.617599964141846
6okm.pdb	6okm_HL_R_PR40C.pdb	-0.7496610879898071	-1.6552000045776367
6okm.pdb	6okm_HL_R_PR40Q.pdb	-0.6791717410087585	-1.3157999515533447
6okm.pdb	6okm_HL_R_PR40E.pdb	-0.9764400720596313	-2.4879000186920166
6okm.pdb	6okm_HL_R_PR40G.pdb	-1.103622317314148	-2.980299949645996
6okm.pdb	6okm_HL_R_PR40H.pdb	-10.509115219116211	-9.649200439453125
6okm.pdb	6okm_HL_R_PR40I.pdb	-1.9403841495513916	-2.975600004196167
6okm.pdb	6okm_HL_R_PR40L.pdb	-0.351654052734375	-0.12950000166893005
6okm.pdb	6okm_HL_R_PR40K.pdb	-0.7444877624511719	-2.029900074005127
6okm.pdb	6okm_HL_R_PR40M.pdb	-0.249525785446167	-0.5644000172615051
6okm.pdb	6okm_HL_R_PR40F.pdb	-12.166054725646973	-16.388019561767578
6okm.pdb	6okm_HL_R_PR40S.pdb	-1.3554770946502686	-2.95740008354187
6okm.pdb	6okm_HL_R_PR40T.pdb	-1.0300192832946777	-2.3482000827789307
6okm.pdb	6okm_HL_R_PR40W.pdb	-12.156794548034668	-18.26814079284668
6okm.pdb	6okm_HL_R_PR40Y.pdb	-16.877098083496094	-17.368520736694336
6okm.pdb	6okm_HL_R_PR40V.pdb	-1.679316759109497	-1.0714999437332153
6okm.pdb	6okm_HL_R_GR41A.pdb	-0.45768269896507263	-0.6334999799728394
6okm.pdb	6okm_HL_R_GR41R.pdb	-0.5242834091186523	-0.684499979019165
6okm.pdb	6okm_HL_R_GR41N.pdb	-0.4048417806625366	-0.15889999270439148
6okm.pdb	6okm_HL_R_GR41D.pdb	-0.4179854393005371	-2.3157999515533447
6okm.pdb	6okm_HL_R_GR41C.pdb	-0.41297128796577454	-0.5843999981880188
6okm.pdb	6okm_HL_R_GR41Q.pdb	-0.14313024282455444	-1.0339000225067139
6okm.pdb	6okm_HL_R_GR41E.pdb	-0.14398935437202454	-1.433500051498413
6okm.pdb	6okm_HL_R_GR41H.pdb	-1.3276690244674683	-2.283600091934204
6okm.pdb	6okm_HL_R_GR41I.pdb	-2.1751906871795654	-3.34060001373291
6okm.pdb	6okm_HL_R_GR41L.pdb	-0.4634043276309967	-0.04100000113248825
6okm.pdb	6okm_HL_R_GR41K.pdb	-0.20804661512374878	-0.49939998984336853
6okm.pdb	6okm_HL_R_GR41M.pdb	-0.19776460528373718	0.5928000211715698
6okm.pdb	6okm_HL_R_GR41F.pdb	-3.0405421257019043	-4.066699981689453
6okm.pdb	6okm_HL_R_GR41P.pdb	-4.808115482330322	-4.253499984741211
6okm.pdb	6okm_HL_R_GR41S.pdb	-0.6350240111351013	-1.5640000104904175
6okm.pdb	6okm_HL_R_GR41T.pdb	-1.3543802499771118	-2.84660005569458
6okm.pdb	6okm_HL_R_GR41W.pdb	-1.7839523553848267	-7.831999778747559
6okm.pdb	6okm_HL_R_GR41Y.pdb	-8.244667053222656	-13.056039810180664
6okm.pdb	6okm_HL_R_GR41V.pdb	-1.4840623140335083	-1.9118000268936157
6okm.pdb	6okm_HL_R_FR42A.pdb	-2.009413957595825	-2.1013998985290527
6okm.pdb	6okm_HL_R_FR42R.pdb	-1.7796282768249512	-1.7187999486923218
6okm.pdb	6okm_HL_R_FR42N.pdb	-1.5434836149215698	-2.2184998989105225
6okm.pdb	6okm_HL_R_FR42D.pdb	-2.1196885108947754	-2.84689998626709
6okm.pdb	6okm_HL_R_FR42C.pdb	-2.0538876056671143	-1.768399953842163
6okm.pdb	6okm_HL_R_FR42Q.pdb	-1.9864424467086792	-1.4670000076293945
6okm.pdb	6okm_HL_R_FR42E.pdb	-1.9620417356491089	-2.1041998863220215
6okm.pdb	6okm_HL_R_FR42G.pdb	-2.074741840362549	-2.2165000438690186
6okm.pdb	6okm_HL_R_FR42H.pdb	-1.8544317483901978	-0.5260999798774719
6okm.pdb	6okm_HL_R_FR42I.pdb	-1.801344633102417	-1.1866999864578247
6okm.pdb	6okm_HL_R_FR42L.pdb	-1.6910336017608643	-0.9320999979972839
6okm.pdb	6okm_HL_R_FR42K.pdb	-1.5027503967285156	0.9448999762535095
6okm.pdb	6okm_HL_R_FR42M.pdb	-1.2754666805267334	-0.6287000179290771
6okm.pdb	6okm_HL_R_FR42P.pdb	-1.6798181533813477	-2.194700002670288
6okm.pdb	6okm_HL_R_FR42S.pdb	-1.9926178455352783	-1.8496999740600586
6okm.pdb	6okm_HL_R_FR42T.pdb	-1.9415876865386963	-1.3386000394821167
6okm.pdb	6okm_HL_R_FR42W.pdb	-6.6035284996032715	-6.531499862670898
6okm.pdb	6okm_HL_R_FR42Y.pdb	-0.9389491081237793	-3.4511001110076904
6okm.pdb	6okm_HL_R_FR42V.pdb	-1.8657041788101196	-1.5465999841690063
6okm.pdb	6okm_HL_R_PR54A.pdb	-0.9826792478561401	-0.34929999709129333
6okm.pdb	6okm_HL_R_PR54R.pdb	-0.8464562892913818	-2.4660000801086426
6okm.pdb	6okm_HL_R_PR54N.pdb	-1.2285845279693604	-2.7797000408172607
6okm.pdb	6okm_HL_R_PR54D.pdb	-1.6026118993759155	-3.082200050354004
6okm.pdb	6okm_HL_R_PR54C.pdb	-0.7573816776275635	-0.6115000247955322
6okm.pdb	6okm_HL_R_PR54Q.pdb	-1.3967182636260986	-3.235300064086914
6okm.pdb	6okm_HL_R_PR54E.pdb	-1.2767860889434814	-4.40310001373291
6okm.pdb	6okm_HL_R_PR54G.pdb	-1.2045382261276245	-2.5696001052856445
6okm.pdb	6okm_HL_R_PR54H.pdb	-9.94576644897461	-12.54578971862793
6okm.pdb	6okm_HL_R_PR54I.pdb	-0.32017695903778076	-2.229099988937378
6okm.pdb	6okm_HL_R_PR54L.pdb	-0.9818994998931885	-2.269399881362915
6okm.pdb	6okm_HL_R_PR54K.pdb	-0.8386445045471191	-1.4607000350952148
6okm.pdb	6okm_HL_R_PR54M.pdb	-0.7377777099609375	-2.0469000339508057
6okm.pdb	6okm_HL_R_PR54F.pdb	-1.9503374099731445	-7.407700061798096
6okm.pdb	6okm_HL_R_PR54S.pdb	-0.9431941509246826	-0.5874000191688538
6okm.pdb	6okm_HL_R_PR54T.pdb	-1.2454214096069336	-0.5666000247001648
6okm.pdb	6okm_HL_R_PR54W.pdb	-6.489544868469238	-6.5106000900268555
6okm.pdb	6okm_HL_R_PR54Y.pdb	-5.980408191680908	-9.390000343322754
6okm.pdb	6okm_HL_R_PR54V.pdb	-1.0336151123046875	0.15049999952316284
6okm.pdb	6okm_HL_R_WR57A.pdb	-2.3373329639434814	-3.6254000663757324
6okm.pdb	6okm_HL_R_WR57R.pdb	-2.0666186809539795	-1.7021000385284424
6okm.pdb	6okm_HL_R_WR57N.pdb	-2.3434042930603027	-3.977299928665161
6okm.pdb	6okm_HL_R_WR57D.pdb	-2.4277801513671875	-4.76800012588501
6okm.pdb	6okm_HL_R_WR57C.pdb	-2.347454786300659	-3.5090999603271484
6okm.pdb	6okm_HL_R_WR57Q.pdb	-2.176637887954712	-3.1846001148223877
6okm.pdb	6okm_HL_R_WR57E.pdb	-2.2389273643493652	-3.2904000282287598
6okm.pdb	6okm_HL_R_WR57G.pdb	-2.5896236896514893	-4.059800148010254
6okm.pdb	6okm_HL_R_WR57H.pdb	-1.908835530281067	-3.5994999408721924
6okm.pdb	6okm_HL_R_WR57I.pdb	-2.151618242263794	-2.8864998817443848
6okm.pdb	6okm_HL_R_WR57L.pdb	-2.1363625526428223	-1.7001999616622925
6okm.pdb	6okm_HL_R_WR57K.pdb	-2.304969310760498	-2.7330000400543213
6okm.pdb	6okm_HL_R_WR57M.pdb	-1.6861743927001953	-0.9904999732971191
6okm.pdb	6okm_HL_R_WR57F.pdb	-1.5385500192642212	-1.2007999420166016
6okm.pdb	6okm_HL_R_WR57P.pdb	-1.913016438484192	-3.2444000244140625
6okm.pdb	6okm_HL_R_WR57S.pdb	-2.593405246734619	-4.255899906158447
6okm.pdb	6okm_HL_R_WR57T.pdb	-2.397136926651001	-4.297399997711182
6okm.pdb	6okm_HL_R_WR57Y.pdb	-1.7234058380126953	-1.6878000497817993
6okm.pdb	6okm_HL_R_WR57V.pdb	-2.038623094558716	-3.1110999584198
6okm.pdb	6okm_HL_R_CR58A.pdb	-0.17265009880065918	-0.42910000681877136
6okm.pdb	6okm_HL_R_CR58R.pdb	-1.1519207954406738	-5.803400039672852
6okm.pdb	6okm_HL_R_CR58N.pdb	-0.30207133293151855	-0.6082000136375427
6okm.pdb	6okm_HL_R_CR58D.pdb	-0.12766686081886292	0.5967000126838684
6okm.pdb	6okm_HL_R_CR58Q.pdb	0.07472440600395203	0.8378999829292297
6okm.pdb	6okm_HL_R_CR58E.pdb	0.19927409291267395	2.8854000568389893
6okm.pdb	6okm_HL_R_CR58G.pdb	-0.2369181364774704	-0.10499999672174454
6okm.pdb	6okm_HL_R_CR58H.pdb	0.1577220857143402	-2.191800117492676
6okm.pdb	6okm_HL_R_CR58I.pdb	-0.0419352650642395	0.2547000050544739
6okm.pdb	6okm_HL_R_CR58L.pdb	-0.24080093204975128	-0.13930000364780426
6okm.pdb	6okm_HL_R_CR58K.pdb	-0.7156509160995483	-6.475299835205078
6okm.pdb	6okm_HL_R_CR58M.pdb	-0.07381269335746765	-0.7716000080108643
6okm.pdb	6okm_HL_R_CR58F.pdb	-0.7712294459342957	-1.8798999786376953
6okm.pdb	6okm_HL_R_CR58P.pdb	0.09252545237541199	0.6348000168800354
6okm.pdb	6okm_HL_R_CR58S.pdb	-0.41951096057891846	-0.4787999987602234
6okm.pdb	6okm_HL_R_CR58T.pdb	-0.4155343174934387	-0.5453000068664551
6okm.pdb	6okm_HL_R_CR58W.pdb	-6.602538585662842	-15.97307014465332
6okm.pdb	6okm_HL_R_CR58Y.pdb	-0.4665256440639496	-2.2939000129699707
6okm.pdb	6okm_HL_R_CR58V.pdb	-0.00069388747215271	0.032099999487400055
6okm.pdb	6okm_HL_R_NR59A.pdb	-0.38508671522140503	0.33970001339912415
6okm.pdb	6okm_HL_R_NR59R.pdb	-0.08356505632400513	1.1378999948501587
6okm.pdb	6okm_HL_R_NR59D.pdb	-0.21153903007507324	3.2416000366210938
6okm.pdb	6okm_HL_R_NR59C.pdb	-0.30328261852264404	0.9610000252723694
6okm.pdb	6okm_HL_R_NR59Q.pdb	-0.5262512564659119	-0.024800000712275505
6okm.pdb	6okm_HL_R_NR59E.pdb	-0.19278869032859802	0.7738999724388123
6okm.pdb	6okm_HL_R_NR59G.pdb	-0.5228224396705627	0.18119999766349792
6okm.pdb	6okm_HL_R_NR59H.pdb	-0.19869551062583923	-0.17509999871253967
6okm.pdb	6okm_HL_R_NR59I.pdb	-0.23680157959461212	0.5860000252723694
6okm.pdb	6okm_HL_R_NR59L.pdb	-0.05195063352584839	0.6169000267982483
6okm.pdb	6okm_HL_R_NR59K.pdb	-0.21543163061141968	0.7555000185966492
6okm.pdb	6okm_HL_R_NR59M.pdb	-0.133454829454422	0.6694999933242798
6okm.pdb	6okm_HL_R_NR59F.pdb	-0.018062502145767212	1.3823000192642212
6okm.pdb	6okm_HL_R_NR59P.pdb	-0.1711118221282959	0.25130000710487366
6okm.pdb	6okm_HL_R_NR59S.pdb	-0.6598719358444214	0.9106000065803528
6okm.pdb	6okm_HL_R_NR59T.pdb	-0.5491102933883667	0.3603000044822693
6okm.pdb	6okm_HL_R_NR59W.pdb	-0.33817431330680847	0.43309998512268066
6okm.pdb	6okm_HL_R_NR59Y.pdb	0.024858564138412476	1.386299967765808
6okm.pdb	6okm_HL_R_NR59V.pdb	-0.25169122219085693	0.7433000206947327
6okm.pdb	6okm_HL_R_LR60A.pdb	-0.557975172996521	-0.7017999887466431
6okm.pdb	6okm_HL_R_LR60R.pdb	-0.028558194637298584	-0.43059998750686646
6okm.pdb	6okm_HL_R_LR60N.pdb	-0.5803576111793518	-0.79339998960495
6okm.pdb	6okm_HL_R_LR60D.pdb	-0.6453862190246582	-0.8605999946594238
6okm.pdb	6okm_HL_R_LR60C.pdb	-0.6135267019271851	-0.09459999948740005
6okm.pdb	6okm_HL_R_LR60Q.pdb	-0.29204317927360535	-0.6255999803543091
6okm.pdb	6okm_HL_R_LR60E.pdb	-0.2849094867706299	0.6162999868392944
6okm.pdb	6okm_HL_R_LR60G.pdb	-0.5850619673728943	-0.8720999956130981
6okm.pdb	6okm_HL_R_LR60H.pdb	-0.20215126872062683	0.28439998626708984
6okm.pdb	6okm_HL_R_LR60I.pdb	-0.4065079689025879	-0.39089998602867126
6okm.pdb	6okm_HL_R_LR60K.pdb	-0.23977045714855194	-0.4065999984741211
6okm.pdb	6okm_HL_R_LR60M.pdb	-0.2989511489868164	-0.2883000075817108
6okm.pdb	6okm_HL_R_LR60F.pdb	-0.4892178177833557	-1.0081000328063965
6okm.pdb	6okm_HL_R_LR60P.pdb	-0.12654876708984375	-0.3513999879360199
6okm.pdb	6okm_HL_R_LR60S.pdb	-0.8259823322296143	-0.8373000025749207
6okm.pdb	6okm_HL_R_LR60T.pdb	-0.7379704713821411	-0.5803999900817871
6okm.pdb	6okm_HL_R_LR60W.pdb	-0.26657605171203613	-0.3617999851703644
6okm.pdb	6okm_HL_R_LR60Y.pdb	-0.23089244961738586	-0.5656999945640564
6okm.pdb	6okm_HL_R_LR60V.pdb	-0.3582749366760254	0.6090999841690063
6okm.pdb	6okm_HL_R_RR61A.pdb	-1.0753616094589233	-0.2563999891281128
6okm.pdb	6okm_HL_R_RR61N.pdb	-1.0062403678894043	-0.6452000141143799
6okm.pdb	6okm_HL_R_RR61D.pdb	-1.1437630653381348	-0.8112000226974487
6okm.pdb	6okm_HL_R_RR61C.pdb	-1.1271575689315796	-0.4580000042915344
6okm.pdb	6okm_HL_R_RR61Q.pdb	-0.9534873366355896	-0.42570000886917114
6okm.pdb	6okm_HL_R_RR61E.pdb	-1.0648515224456787	-0.4717000126838684
6okm.pdb	6okm_HL_R_RR61G.pdb	-1.0770856142044067	-0.7014999985694885
6okm.pdb	6okm_HL_R_RR61H.pdb	-0.6747254133224487	-0.5368000268936157
6okm.pdb	6okm_HL_R_RR61I.pdb	-0.4792799949645996	2.006700038909912
6okm.pdb	6okm_HL_R_RR61L.pdb	-0.7108994126319885	0.4147000014781952
6okm.pdb	6okm_HL_R_RR61K.pdb	-0.8903630971908569	-0.0015999999595806003
6okm.pdb	6okm_HL_R_RR61M.pdb	-0.3388007879257202	0.9750999808311462
6okm.pdb	6okm_HL_R_RR61F.pdb	-0.22946110367774963	0.5680000185966492
6okm.pdb	6okm_HL_R_RR61P.pdb	-0.5604569315910339	0.4925000071525574
6okm.pdb	6okm_HL_R_RR61S.pdb	-1.1938247680664062	-0.7282000184059143
6okm.pdb	6okm_HL_R_RR61T.pdb	-0.9442226886749268	-0.5498999953269958
6okm.pdb	6okm_HL_R_RR61W.pdb	-0.5467008352279663	0.2766000032424927
6okm.pdb	6okm_HL_R_RR61Y.pdb	-0.5692009329795837	0.17980000376701355
6okm.pdb	6okm_HL_R_RR61V.pdb	-1.100304126739502	-0.9702000021934509
6okm.pdb	6okm_HL_R_ER65A.pdb	-0.45348498225212097	-0.6786999702453613
6okm.pdb	6okm_HL_R_ER65R.pdb	-0.29858213663101196	-0.7386999726295471
6okm.pdb	6okm_HL_R_ER65N.pdb	-0.39133599400520325	-0.5105999708175659
6okm.pdb	6okm_HL_R_ER65D.pdb	-0.4867892265319824	-0.1972000002861023
6okm.pdb	6okm_HL_R_ER65C.pdb	-0.5761629343032837	-0.6539000272750854
6okm.pdb	6okm_HL_R_ER65Q.pdb	-0.44670262932777405	-0.651199996471405
6okm.pdb	6okm_HL_R_ER65G.pdb	-0.46169257164001465	-0.7016000151634216
6okm.pdb	6okm_HL_R_ER65H.pdb	-0.06798267364501953	-0.5512999892234802
6okm.pdb	6okm_HL_R_ER65I.pdb	-0.3263968229293823	-0.5939000248908997
6okm.pdb	6okm_HL_R_ER65L.pdb	-0.33434247970581055	-0.527400016784668
6okm.pdb	6okm_HL_R_ER65K.pdb	-0.37080562114715576	-0.7348999977111816
6okm.pdb	6okm_HL_R_ER65M.pdb	-0.3893379867076874	-0.6583999991416931
6okm.pdb	6okm_HL_R_ER65F.pdb	-0.4855246841907501	-0.5881999731063843
6okm.pdb	6okm_HL_R_ER65P.pdb	-0.1978146731853485	-0.6758999824523926
6okm.pdb	6okm_HL_R_ER65S.pdb	-0.633267879486084	-0.6902999877929688
6okm.pdb	6okm_HL_R_ER65T.pdb	-0.4651029109954834	-0.6741999983787537
6okm.pdb	6okm_HL_R_ER65W.pdb	0.013268738985061646	-0.36149999499320984
6okm.pdb	6okm_HL_R_ER65Y.pdb	-0.511928915977478	-0.6590999960899353
6okm.pdb	6okm_HL_R_ER65V.pdb	-0.2943282723426819	-0.6520000100135803
6okm.pdb	6okm_HL_R_RR66A.pdb	-1.325226068496704	-3.6967999935150146
6okm.pdb	6okm_HL_R_RR66N.pdb	-1.2813055515289307	-2.7818000316619873
6okm.pdb	6okm_HL_R_RR66D.pdb	-1.2477121353149414	-1.9465999603271484
6okm.pdb	6okm_HL_R_RR66C.pdb	-1.2498153448104858	-3.487299919128418
6okm.pdb	6okm_HL_R_RR66Q.pdb	-1.2688184976577759	-3.2548000812530518
6okm.pdb	6okm_HL_R_RR66E.pdb	-1.1760400533676147	-1.8472000360488892
6okm.pdb	6okm_HL_R_RR66G.pdb	-1.4471896886825562	-4.2104997634887695
6okm.pdb	6okm_HL_R_RR66H.pdb	-0.9941082000732422	-2.0206000804901123
6okm.pdb	6okm_HL_R_RR66I.pdb	-1.127571702003479	-3.1347999572753906
6okm.pdb	6okm_HL_R_RR66L.pdb	-1.2958993911743164	-2.611599922180176
6okm.pdb	6okm_HL_R_RR66K.pdb	-0.703783392906189	-1.792799949645996
6okm.pdb	6okm_HL_R_RR66M.pdb	-1.0699131488800049	-2.1184000968933105
6okm.pdb	6okm_HL_R_RR66F.pdb	-1.1155904531478882	-2.1693999767303467
6okm.pdb	6okm_HL_R_RR66P.pdb	-0.8378602862358093	-3.648400068283081
6okm.pdb	6okm_HL_R_RR66S.pdb	-1.2898584604263306	-3.908600091934204
6okm.pdb	6okm_HL_R_RR66T.pdb	-1.1258447170257568	-2.6789000034332275
6okm.pdb	6okm_HL_R_RR66W.pdb	-0.45389124751091003	-1.42739999294281
6okm.pdb	6okm_HL_R_RR66Y.pdb	-1.02657949924469	-4.196599960327148
6okm.pdb	6okm_HL_R_RR66V.pdb	-1.2577736377716064	-2.359600067138672
6okm.pdb	6okm_HL_R_KR67A.pdb	-0.45076578855514526	-0.042500000447034836
6okm.pdb	6okm_HL_R_KR67R.pdb	-0.39735516905784607	-0.06870000064373016
6okm.pdb	6okm_HL_R_KR67N.pdb	-0.5389059782028198	0.013000000268220901
6okm.pdb	6okm_HL_R_KR67D.pdb	-0.5488843321800232	0.05079999938607216
6okm.pdb	6okm_HL_R_KR67C.pdb	-0.4920841157436371	-0.010300000198185444
6okm.pdb	6okm_HL_R_KR67Q.pdb	-0.5207558274269104	-0.037700001150369644
6okm.pdb	6okm_HL_R_KR67E.pdb	-0.5699337720870972	0.0608999989926815
6okm.pdb	6okm_HL_R_KR67G.pdb	-0.5470130443572998	-0.005499999970197678
6okm.pdb	6okm_HL_R_KR67H.pdb	-0.37948331236839294	0.04989999905228615
6okm.pdb	6okm_HL_R_KR67I.pdb	-0.4082556664943695	-0.05090000107884407
6okm.pdb	6okm_HL_R_KR67L.pdb	-0.45487260818481445	0.04390000179409981
6okm.pdb	6okm_HL_R_KR67M.pdb	-0.2661917805671692	0.03099999949336052
6okm.pdb	6okm_HL_R_KR67F.pdb	-0.2685624361038208	0.03709999844431877
6okm.pdb	6okm_HL_R_KR67P.pdb	-0.3336389660835266	-0.7580999732017517
6okm.pdb	6okm_HL_R_KR67S.pdb	-0.6412309408187866	-0.025100000202655792
6okm.pdb	6okm_HL_R_KR67T.pdb	-0.6212790012359619	0.016100000590085983
6okm.pdb	6okm_HL_R_KR67W.pdb	-0.2551509141921997	0.028699999675154686
6okm.pdb	6okm_HL_R_KR67Y.pdb	-0.32099205255508423	0.01979999989271164
6okm.pdb	6okm_HL_R_KR67V.pdb	-0.3975216746330261	-0.07419999688863754
6okm.pdb	6okm_HL_R_QR68A.pdb	-0.5056368708610535	0.009800000116229057
6okm.pdb	6okm_HL_R_QR68R.pdb	-0.28397712111473083	-0.1348000019788742
6okm.pdb	6okm_HL_R_QR68N.pdb	-0.449159175157547	0.030700000002980232
6okm.pdb	6okm_HL_R_QR68D.pdb	-0.5526471734046936	-0.05040000006556511
6okm.pdb	6okm_HL_R_QR68C.pdb	-0.4876209497451782	-0.021700000390410423
6okm.pdb	6okm_HL_R_QR68E.pdb	-0.5110101103782654	0.01889999955892563
6okm.pdb	6okm_HL_R_QR68G.pdb	-0.5528609156608582	-0.015399999916553497
6okm.pdb	6okm_HL_R_QR68H.pdb	-0.2675336003303528	0.08079999685287476
6okm.pdb	6okm_HL_R_QR68I.pdb	-0.39732617139816284	-0.04989999905228615
6okm.pdb	6okm_HL_R_QR68L.pdb	-0.44249314069747925	-0.00279999990016222
6okm.pdb	6okm_HL_R_QR68K.pdb	-0.4998549818992615	-0.026799999177455902
6okm.pdb	6okm_HL_R_QR68M.pdb	-0.4190019965171814	0.011699999682605267
6okm.pdb	6okm_HL_R_QR68F.pdb	-0.3405499756336212	0.05480000004172325
6okm.pdb	6okm_HL_R_QR68P.pdb	-0.09689182043075562	-0.14300000667572021
6okm.pdb	6okm_HL_R_QR68S.pdb	-0.6188762187957764	0.05849999934434891
6okm.pdb	6okm_HL_R_QR68T.pdb	-0.5898858904838562	-0.5418999791145325
6okm.pdb	6okm_HL_R_QR68W.pdb	-0.29113373160362244	0.010400000028312206
6okm.pdb	6okm_HL_R_QR68Y.pdb	-0.3571462035179138	0.14100000262260437
6okm.pdb	6okm_HL_R_QR68V.pdb	-0.3990974426269531	-0.04809999838471413
6okm.pdb	6okm_HL_R_LR69A.pdb	-1.4757215976715088	-1.5586999654769897
6okm.pdb	6okm_HL_R_LR69R.pdb	-1.4390990734100342	-2.147700071334839
6okm.pdb	6okm_HL_R_LR69N.pdb	-1.664188027381897	-2.0559000968933105
6okm.pdb	6okm_HL_R_LR69D.pdb	-1.6751073598861694	-1.4296000003814697
6okm.pdb	6okm_HL_R_LR69C.pdb	-1.5390310287475586	-1.3102999925613403
6okm.pdb	6okm_HL_R_LR69Q.pdb	-1.5559989213943481	-2.4093000888824463
6okm.pdb	6okm_HL_R_LR69E.pdb	-1.6622698307037354	-2.642699956893921
6okm.pdb	6okm_HL_R_LR69G.pdb	-1.53113853931427	-2.0165998935699463
6okm.pdb	6okm_HL_R_LR69H.pdb	-1.4190438985824585	-1.9466999769210815
6okm.pdb	6okm_HL_R_LR69I.pdb	-0.8910058736801147	-0.49729999899864197
6okm.pdb	6okm_HL_R_LR69K.pdb	-1.2493903636932373	-2.0873000621795654
6okm.pdb	6okm_HL_R_LR69M.pdb	-0.45796144008636475	0.30809998512268066
6okm.pdb	6okm_HL_R_LR69F.pdb	-1.3619390726089478	-1.7381000518798828
6okm.pdb	6okm_HL_R_LR69P.pdb	-1.2454134225845337	-1.315000057220459
6okm.pdb	6okm_HL_R_LR69S.pdb	-1.7072590589523315	-1.9486000537872314
6okm.pdb	6okm_HL_R_LR69T.pdb	-1.5968502759933472	-2.0357000827789307
6okm.pdb	6okm_HL_R_LR69W.pdb	-1.1349070072174072	-1.753999948501587
6okm.pdb	6okm_HL_R_LR69Y.pdb	-1.3887646198272705	-1.6916999816894531
6okm.pdb	6okm_HL_R_LR69V.pdb	-1.3839517831802368	-1.1962000131607056
5fhc.pdb	5fhc_AB_J_SA99A.pdb	-0.2336193025112152	0.30395999550819397
5fhc.pdb	5fhc_AB_J_SA99R.pdb	-1.5639797449111938	-4.305699825286865
5fhc.pdb	5fhc_AB_J_SA99N.pdb	-0.6715150475502014	-0.023970000445842743
5fhc.pdb	5fhc_AB_J_SA99D.pdb	-0.3435550034046173	0.455269992351532
5fhc.pdb	5fhc_AB_J_SA99C.pdb	-0.4930818974971771	0.2851400077342987
5fhc.pdb	5fhc_AB_J_SA99Q.pdb	-2.8822576999664307	-5.55364990234375
5fhc.pdb	5fhc_AB_J_SA99E.pdb	-2.023179769515991	-4.231540203094482
5fhc.pdb	5fhc_AB_J_SA99G.pdb	-0.44718417525291443	-0.2914400100708008
5fhc.pdb	5fhc_AB_J_SA99H.pdb	-3.380625009536743	-4.140960216522217
5fhc.pdb	5fhc_AB_J_SA99I.pdb	-1.931567907333374	-1.3912689685821533
5fhc.pdb	5fhc_AB_J_SA99L.pdb	-2.8974087238311768	-2.112816095352173
5fhc.pdb	5fhc_AB_J_SA99K.pdb	-3.1936371326446533	-7.204090118408203
5fhc.pdb	5fhc_AB_J_SA99M.pdb	-0.1731054186820984	-1.093222975730896
5fhc.pdb	5fhc_AB_J_SA99F.pdb	-4.207330226898193	-2.0292398929595947
5fhc.pdb	5fhc_AB_J_SA99P.pdb	-0.09948095679283142	0.22801999747753143
5fhc.pdb	5fhc_AB_J_SA99T.pdb	-0.4960329532623291	-0.05649000033736229
5fhc.pdb	5fhc_AB_J_SA99W.pdb	-15.546260833740234	-29.367000579833984
5fhc.pdb	5fhc_AB_J_SA99Y.pdb	-5.315367221832275	-4.885680198669434
5fhc.pdb	5fhc_AB_J_SA99V.pdb	-0.07202330231666565	0.6094300150871277
5fhc.pdb	5fhc_AB_J_RA100A.pdb	-0.6783256530761719	0.05992000177502632
5fhc.pdb	5fhc_AB_J_RA100N.pdb	-0.7308996319770813	0.007519999984651804
5fhc.pdb	5fhc_AB_J_RA100D.pdb	-0.686151385307312	0.053950000554323196
5fhc.pdb	5fhc_AB_J_RA100C.pdb	-0.868894100189209	0.010809999890625477
5fhc.pdb	5fhc_AB_J_RA100Q.pdb	-0.71170574426651	0.010470000095665455
5fhc.pdb	5fhc_AB_J_RA100E.pdb	-0.7614303827285767	-0.008449999615550041
5fhc.pdb	5fhc_AB_J_RA100G.pdb	-0.8451890349388123	0.10780999809503555
5fhc.pdb	5fhc_AB_J_RA100H.pdb	-0.7872719764709473	-0.21963000297546387
5fhc.pdb	5fhc_AB_J_RA100I.pdb	-0.6752031445503235	-0.20555999875068665
5fhc.pdb	5fhc_AB_J_RA100L.pdb	-0.7008152604103088	-0.1907999962568283
5fhc.pdb	5fhc_AB_J_RA100K.pdb	-0.6225152611732483	0.09502000361680984
5fhc.pdb	5fhc_AB_J_RA100M.pdb	-0.4974272549152374	0.02457999996840954
5fhc.pdb	5fhc_AB_J_RA100F.pdb	-0.6056684255599976	-0.13917000591754913
5fhc.pdb	5fhc_AB_J_RA100P.pdb	-0.5105800032615662	0.1330299973487854
5fhc.pdb	5fhc_AB_J_RA100S.pdb	-1.0426971912384033	0.13977999985218048
5fhc.pdb	5fhc_AB_J_RA100T.pdb	-0.9005964994430542	0.10467000305652618
5fhc.pdb	5fhc_AB_J_RA100W.pdb	-0.6268059015274048	-0.17747999727725983
5fhc.pdb	5fhc_AB_J_RA100Y.pdb	-0.899444580078125	-0.4759500026702881
5fhc.pdb	5fhc_AB_J_RA100V.pdb	-0.7228356599807739	-0.06923999637365341
5fhc.pdb	5fhc_AB_J_SA101A.pdb	-0.3236128091812134	0.6222100257873535
5fhc.pdb	5fhc_AB_J_SA101R.pdb	-1.4902586936950684	-0.9237909913063049
5fhc.pdb	5fhc_AB_J_SA101N.pdb	-1.472638726234436	-0.768733024597168
5fhc.pdb	5fhc_AB_J_SA101D.pdb	-1.3651058673858643	-1.2972455024719238
5fhc.pdb	5fhc_AB_J_SA101C.pdb	-0.6461224555969238	-0.1637900024652481
5fhc.pdb	5fhc_AB_J_SA101Q.pdb	-1.5248297452926636	-0.974016010761261
5fhc.pdb	5fhc_AB_J_SA101E.pdb	-1.1618541479110718	-1.3419090509414673
5fhc.pdb	5fhc_AB_J_SA101G.pdb	-0.19001120328903198	1.1193900108337402
5fhc.pdb	5fhc_AB_J_SA101H.pdb	-1.3050405979156494	-0.8461130261421204
5fhc.pdb	5fhc_AB_J_SA101I.pdb	-1.4790796041488647	-1.286313772201538
5fhc.pdb	5fhc_AB_J_SA101L.pdb	-1.2966629266738892	-1.5963740348815918
5fhc.pdb	5fhc_AB_J_SA101K.pdb	-1.1114083528518677	-0.8017200231552124
5fhc.pdb	5fhc_AB_J_SA101M.pdb	-0.20735961198806763	0.38857999444007874
5fhc.pdb	5fhc_AB_J_SA101F.pdb	-1.327848196029663	-1.153908610343933
5fhc.pdb	5fhc_AB_J_SA101P.pdb	-0.012108325958251953	0.3106600046157837
5fhc.pdb	5fhc_AB_J_SA101T.pdb	-0.45262810587882996	-0.32468700408935547
5fhc.pdb	5fhc_AB_J_SA101W.pdb	-1.352982997894287	-1.0080629587173462
5fhc.pdb	5fhc_AB_J_SA101Y.pdb	-1.2298036813735962	-0.8226860165596008
5fhc.pdb	5fhc_AB_J_SA101V.pdb	-0.665031909942627	-0.13210999965667725
5fhc.pdb	5fhc_AB_J_TA110A.pdb	0.056536704301834106	0.2831000089645386
5fhc.pdb	5fhc_AB_J_TA110R.pdb	-0.10413843393325806	-1.3476760387420654
5fhc.pdb	5fhc_AB_J_TA110N.pdb	-0.08099812269210815	-0.2541239857673645
5fhc.pdb	5fhc_AB_J_TA110D.pdb	-0.13279300928115845	-0.5299789905548096
5fhc.pdb	5fhc_AB_J_TA110C.pdb	-0.21330147981643677	0.04450000077486038
5fhc.pdb	5fhc_AB_J_TA110Q.pdb	-0.12421867251396179	-1.1480692625045776
5fhc.pdb	5fhc_AB_J_TA110E.pdb	-0.23414963483810425	-0.8935840129852295
5fhc.pdb	5fhc_AB_J_TA110G.pdb	0.020453184843063354	-0.2676219940185547
5fhc.pdb	5fhc_AB_J_TA110H.pdb	0.08562168478965759	-0.5732669830322266
5fhc.pdb	5fhc_AB_J_TA110I.pdb	0.23804572224617004	0.3325900137424469
5fhc.pdb	5fhc_AB_J_TA110L.pdb	0.16657671332359314	0.3171299993991852
5fhc.pdb	5fhc_AB_J_TA110K.pdb	-0.531396746635437	-0.8820819854736328
5fhc.pdb	5fhc_AB_J_TA110M.pdb	0.5109935998916626	0.15580999851226807
5fhc.pdb	5fhc_AB_J_TA110F.pdb	0.1738940179347992	-0.39676499366760254
5fhc.pdb	5fhc_AB_J_TA110P.pdb	0.16859403252601624	-0.5230919718742371
5fhc.pdb	5fhc_AB_J_TA110S.pdb	-0.2852773666381836	0.10919000208377838
5fhc.pdb	5fhc_AB_J_TA110W.pdb	-1.1781312227249146	-1.9367040395736694
5fhc.pdb	5fhc_AB_J_TA110Y.pdb	-9.563790321350098	-12.86989974975586
5fhc.pdb	5fhc_AB_J_TA110V.pdb	-0.11427375674247742	0.36757999658584595
5fhc.pdb	5fhc_AB_J_YB47A.pdb	-0.5542412996292114	-1.5367039442062378
5fhc.pdb	5fhc_AB_J_YB47R.pdb	-0.9575903415679932	-1.8916490077972412
5fhc.pdb	5fhc_AB_J_YB47N.pdb	-0.5164157152175903	-1.5688350200653076
5fhc.pdb	5fhc_AB_J_YB47D.pdb	-0.7272756695747375	-2.0370609760284424
5fhc.pdb	5fhc_AB_J_YB47C.pdb	-0.648767352104187	-1.4073699712753296
5fhc.pdb	5fhc_AB_J_YB47Q.pdb	-0.7633582353591919	-1.6237050294876099
5fhc.pdb	5fhc_AB_J_YB47E.pdb	-0.827400803565979	-2.334199905395508
5fhc.pdb	5fhc_AB_J_YB47G.pdb	-0.5956947207450867	-1.5400290489196777
5fhc.pdb	5fhc_AB_J_YB47H.pdb	-0.45053213834762573	-1.3520029783248901
5fhc.pdb	5fhc_AB_J_YB47I.pdb	-0.4946000576019287	-1.089521050453186
5fhc.pdb	5fhc_AB_J_YB47L.pdb	-0.5046060085296631	-0.8892719745635986
5fhc.pdb	5fhc_AB_J_YB47K.pdb	-0.6623986959457397	-1.9147629737854004
5fhc.pdb	5fhc_AB_J_YB47M.pdb	-0.4657314717769623	-0.941087007522583
5fhc.pdb	5fhc_AB_J_YB47F.pdb	-0.47515198588371277	-0.6005499958992004
5fhc.pdb	5fhc_AB_J_YB47P.pdb	-0.3476022183895111	-1.4890819787979126
5fhc.pdb	5fhc_AB_J_YB47S.pdb	-0.6870863437652588	-1.5826120376586914
5fhc.pdb	5fhc_AB_J_YB47T.pdb	-0.6583796739578247	-1.3055411577224731
5fhc.pdb	5fhc_AB_J_YB47W.pdb	-2.4051640033721924	-2.9730100631713867
5fhc.pdb	5fhc_AB_J_YB47V.pdb	-0.5183505415916443	-1.4940249919891357
5fhc.pdb	5fhc_AB_J_GJ23A.pdb	-2.647777795791626	-2.481379985809326
5fhc.pdb	5fhc_AB_J_GJ23R.pdb	-3.7514936923980713	-6.1724700927734375
5fhc.pdb	5fhc_AB_J_GJ23N.pdb	-1.9016774892807007	-1.5853060483932495
5fhc.pdb	5fhc_AB_J_GJ23D.pdb	-3.1930410861968994	-4.30810022354126
5fhc.pdb	5fhc_AB_J_GJ23C.pdb	-3.1152424812316895	-3.869719982147217
5fhc.pdb	5fhc_AB_J_GJ23Q.pdb	-3.1633639335632324	-5.102759838104248
5fhc.pdb	5fhc_AB_J_GJ23E.pdb	-3.1094467639923096	-6.045229911804199
5fhc.pdb	5fhc_AB_J_GJ23H.pdb	-1.4811487197875977	-3.1877400875091553
5fhc.pdb	5fhc_AB_J_GJ23I.pdb	-2.846168279647827	-5.87568998336792
5fhc.pdb	5fhc_AB_J_GJ23L.pdb	-5.855956554412842	-8.807889938354492
5fhc.pdb	5fhc_AB_J_GJ23K.pdb	-2.089728355407715	-3.6434199810028076
5fhc.pdb	5fhc_AB_J_GJ23M.pdb	-3.5614607334136963	-4.8155598640441895
5fhc.pdb	5fhc_AB_J_GJ23F.pdb	-4.11940336227417	-4.398429870605469
5fhc.pdb	5fhc_AB_J_GJ23P.pdb	-2.758464813232422	-3.1283600330352783
5fhc.pdb	5fhc_AB_J_GJ23S.pdb	-3.118924617767334	-4.795340061187744
5fhc.pdb	5fhc_AB_J_GJ23T.pdb	-2.3986687660217285	-3.4596500396728516
5fhc.pdb	5fhc_AB_J_GJ23W.pdb	-5.079765319824219	-6.775519847869873
5fhc.pdb	5fhc_AB_J_GJ23Y.pdb	-4.3483734130859375	-5.458330154418945
5fhc.pdb	5fhc_AB_J_GJ23V.pdb	-2.846853017807007	-5.61460018157959
5fhc.pdb	5fhc_AB_J_AJ25R.pdb	-0.3173389434814453	-0.7709810137748718
5fhc.pdb	5fhc_AB_J_AJ25N.pdb	-0.5905043482780457	-0.41597801446914673
5fhc.pdb	5fhc_AB_J_AJ25D.pdb	-0.8220124244689941	-1.147341251373291
5fhc.pdb	5fhc_AB_J_AJ25C.pdb	-0.4444771409034729	0.6881700158119202
5fhc.pdb	5fhc_AB_J_AJ25Q.pdb	-0.35568004846572876	-0.2226569950580597
5fhc.pdb	5fhc_AB_J_AJ25E.pdb	-1.1464554071426392	-0.5267760157585144
5fhc.pdb	5fhc_AB_J_AJ25G.pdb	-0.5076730847358704	0.7735499739646912
5fhc.pdb	5fhc_AB_J_AJ25H.pdb	-0.38063955307006836	-0.42745599150657654
5fhc.pdb	5fhc_AB_J_AJ25I.pdb	-1.4461959600448608	-0.5867589712142944
5fhc.pdb	5fhc_AB_J_AJ25L.pdb	-0.6129313707351685	-0.8041599988937378
5fhc.pdb	5fhc_AB_J_AJ25K.pdb	-0.373852401971817	-1.253495693206787
5fhc.pdb	5fhc_AB_J_AJ25M.pdb	0.006392925977706909	1.6012799739837646
5fhc.pdb	5fhc_AB_J_AJ25F.pdb	-1.1014549732208252	-0.6128950119018555
5fhc.pdb	5fhc_AB_J_AJ25P.pdb	-0.3063734173774719	0.09397999942302704
5fhc.pdb	5fhc_AB_J_AJ25S.pdb	-0.9016745090484619	-0.5632849931716919
5fhc.pdb	5fhc_AB_J_AJ25T.pdb	-1.4637439250946045	-1.6283910274505615
5fhc.pdb	5fhc_AB_J_AJ25W.pdb	-0.30098649859428406	-0.5707119703292847
5fhc.pdb	5fhc_AB_J_AJ25Y.pdb	-1.4107105731964111	-0.818356990814209
5fhc.pdb	5fhc_AB_J_AJ25V.pdb	-0.9254941344261169	-0.5701349973678589
5fhc.pdb	5fhc_AB_J_IJ26A.pdb	-0.7991020083427429	-1.2534433603286743
5fhc.pdb	5fhc_AB_J_IJ26R.pdb	-0.26115626096725464	-0.7138990163803101
5fhc.pdb	5fhc_AB_J_IJ26N.pdb	-0.44399213790893555	-1.107583999633789
5fhc.pdb	5fhc_AB_J_IJ26D.pdb	-0.32098960876464844	0.05144000053405762
5fhc.pdb	5fhc_AB_J_IJ26C.pdb	-0.6509048342704773	-0.7269390225410461
5fhc.pdb	5fhc_AB_J_IJ26Q.pdb	-0.33742305636405945	-0.012409999966621399
5fhc.pdb	5fhc_AB_J_IJ26E.pdb	-0.8428713083267212	-1.9149659872055054
5fhc.pdb	5fhc_AB_J_IJ26G.pdb	-0.8242311477661133	-1.5193899869918823
5fhc.pdb	5fhc_AB_J_IJ26H.pdb	-0.426874041557312	-1.155949592590332
5fhc.pdb	5fhc_AB_J_IJ26L.pdb	-0.24270421266555786	0.6811000108718872
5fhc.pdb	5fhc_AB_J_IJ26K.pdb	-0.3146732449531555	-1.5894509553909302
5fhc.pdb	5fhc_AB_J_IJ26M.pdb	-0.024370670318603516	1.1090199947357178
5fhc.pdb	5fhc_AB_J_IJ26F.pdb	-0.6060611605644226	-0.8061869740486145
5fhc.pdb	5fhc_AB_J_IJ26P.pdb	-0.7280818223953247	-1.3449690341949463
5fhc.pdb	5fhc_AB_J_IJ26S.pdb	-0.7619746923446655	-0.7418400049209595
5fhc.pdb	5fhc_AB_J_IJ26T.pdb	-0.46706143021583557	-0.4005259871482849
5fhc.pdb	5fhc_AB_J_IJ26W.pdb	-0.2030521035194397	-0.8380810022354126
5fhc.pdb	5fhc_AB_J_IJ26Y.pdb	-0.5436885356903076	-0.9083920121192932
5fhc.pdb	5fhc_AB_J_IJ26V.pdb	-0.5826258063316345	-0.5677909851074219
3j8v.pdb	3j8v_FJ_D_WJ32A.pdb	0.07557806372642517	1.3022199869155884
3j8v.pdb	3j8v_FJ_D_WJ32R.pdb	0.4346511662006378	2.2753500938415527
3j8v.pdb	3j8v_FJ_D_WJ32N.pdb	0.10685423016548157	0.7646700143814087
3j8v.pdb	3j8v_FJ_D_WJ32D.pdb	0.030334681272506714	0.8037700057029724
3j8v.pdb	3j8v_FJ_D_WJ32C.pdb	-0.001387089490890503	1.1952199935913086
3j8v.pdb	3j8v_FJ_D_WJ32Q.pdb	0.02803221344947815	0.897409975528717
3j8v.pdb	3j8v_FJ_D_WJ32E.pdb	0.04746893048286438	0.8995299935340881
3j8v.pdb	3j8v_FJ_D_WJ32G.pdb	-0.004439443349838257	1.3719099760055542
3j8v.pdb	3j8v_FJ_D_WJ32H.pdb	0.2983733117580414	1.8101500272750854
3j8v.pdb	3j8v_FJ_D_WJ32I.pdb	0.11776795983314514	1.0123399496078491
3j8v.pdb	3j8v_FJ_D_WJ32L.pdb	0.10531249642372131	1.609779953956604
3j8v.pdb	3j8v_FJ_D_WJ32K.pdb	0.24802842736244202	0.8133400082588196
3j8v.pdb	3j8v_FJ_D_WJ32M.pdb	-0.04007348418235779	1.628059983253479
3j8v.pdb	3j8v_FJ_D_WJ32F.pdb	0.4113534390926361	1.825719952583313
3j8v.pdb	3j8v_FJ_D_WJ32P.pdb	0.09959188103675842	1.0370099544525146
3j8v.pdb	3j8v_FJ_D_WJ32S.pdb	-0.018575340509414673	1.0995800495147705
3j8v.pdb	3j8v_FJ_D_WJ32T.pdb	0.17010757327079773	2.519979953765869
3j8v.pdb	3j8v_FJ_D_WJ32Y.pdb	0.43123647570610046	0.6579499840736389
3j8v.pdb	3j8v_FJ_D_WJ32V.pdb	0.2368110716342926	1.025480031967163
3j8v.pdb	3j8v_FJ_D_WJ92A.pdb	0.6304892301559448	3.08774995803833
3j8v.pdb	3j8v_FJ_D_WJ92R.pdb	1.349472999572754	4.010280132293701
3j8v.pdb	3j8v_FJ_D_WJ92N.pdb	1.268418550491333	3.5237200260162354
3j8v.pdb	3j8v_FJ_D_WJ92D.pdb	1.2768290042877197	4.581439971923828
3j8v.pdb	3j8v_FJ_D_WJ92C.pdb	0.9109997749328613	3.0650699138641357
3j8v.pdb	3j8v_FJ_D_WJ92Q.pdb	0.8627783060073853	2.8251700401306152
3j8v.pdb	3j8v_FJ_D_WJ92E.pdb	0.954321026802063	2.8508899211883545
3j8v.pdb	3j8v_FJ_D_WJ92G.pdb	0.6455585956573486	3.005229949951172
3j8v.pdb	3j8v_FJ_D_WJ92H.pdb	0.4888305366039276	2.327630043029785
3j8v.pdb	3j8v_FJ_D_WJ92I.pdb	0.7593433856964111	3.3977699279785156
3j8v.pdb	3j8v_FJ_D_WJ92L.pdb	1.020107388496399	3.0592100620269775
3j8v.pdb	3j8v_FJ_D_WJ92K.pdb	0.9101964235305786	2.292609930038452
3j8v.pdb	3j8v_FJ_D_WJ92M.pdb	1.045403003692627	3.1631898880004883
3j8v.pdb	3j8v_FJ_D_WJ92F.pdb	-0.1274910271167755	1.7290199995040894
3j8v.pdb	3j8v_FJ_D_WJ92P.pdb	0.9173063039779663	2.944849967956543
3j8v.pdb	3j8v_FJ_D_WJ92S.pdb	0.5456087589263916	4.985060214996338
3j8v.pdb	3j8v_FJ_D_WJ92T.pdb	0.8260657787322998	2.9538800716400146
3j8v.pdb	3j8v_FJ_D_WJ92Y.pdb	-1.0719660520553589	1.0707999467849731
3j8v.pdb	3j8v_FJ_D_WJ92V.pdb	0.7431145906448364	3.402060031890869
3j8v.pdb	3j8v_FJ_D_GF52A.pdb	-0.3678928315639496	2.3178999423980713
3j8v.pdb	3j8v_FJ_D_GF52R.pdb	-0.10014370083808899	4.551159858703613
3j8v.pdb	3j8v_FJ_D_GF52N.pdb	-0.5473677515983582	2.449429988861084
3j8v.pdb	3j8v_FJ_D_GF52D.pdb	-0.5301542282104492	1.883270025253296
3j8v.pdb	3j8v_FJ_D_GF52C.pdb	-0.4184412658214569	2.583739995956421
3j8v.pdb	3j8v_FJ_D_GF52Q.pdb	-0.3205501437187195	2.299949884414673
3j8v.pdb	3j8v_FJ_D_GF52E.pdb	-0.313018262386322	1.5679899454116821
3j8v.pdb	3j8v_FJ_D_GF52H.pdb	-0.3492637872695923	2.3336501121520996
3j8v.pdb	3j8v_FJ_D_GF52I.pdb	-0.22543996572494507	2.5790200233459473
3j8v.pdb	3j8v_FJ_D_GF52L.pdb	-0.30261942744255066	2.715290069580078
3j8v.pdb	3j8v_FJ_D_GF52K.pdb	-0.3522636890411377	2.335750102996826
3j8v.pdb	3j8v_FJ_D_GF52M.pdb	-0.4594525396823883	3.140120029449463
3j8v.pdb	3j8v_FJ_D_GF52F.pdb	-0.21691083908081055	3.11286997795105
3j8v.pdb	3j8v_FJ_D_GF52P.pdb	-0.28774958848953247	1.984410047531128
3j8v.pdb	3j8v_FJ_D_GF52S.pdb	-0.6201406121253967	2.5345098972320557
3j8v.pdb	3j8v_FJ_D_GF52T.pdb	-0.37527787685394287	2.5487399101257324
3j8v.pdb	3j8v_FJ_D_GF52W.pdb	0.1191660463809967	2.843709945678711
3j8v.pdb	3j8v_FJ_D_GF52Y.pdb	0.04720953106880188	3.454780101776123
3j8v.pdb	3j8v_FJ_D_GF52V.pdb	-0.30034196376800537	2.484189987182617
3j8v.pdb	3j8v_FJ_D_KF72A.pdb	0.39194348454475403	2.3340699672698975
3j8v.pdb	3j8v_FJ_D_KF72R.pdb	0.5085625648498535	2.0435800552368164
3j8v.pdb	3j8v_FJ_D_KF72N.pdb	0.4342012107372284	2.5226399898529053
3j8v.pdb	3j8v_FJ_D_KF72D.pdb	0.35779765248298645	2.1768798828125
3j8v.pdb	3j8v_FJ_D_KF72C.pdb	0.49587711691856384	2.207350015640259
3j8v.pdb	3j8v_FJ_D_KF72Q.pdb	0.3627537190914154	2.301539897918701
3j8v.pdb	3j8v_FJ_D_KF72E.pdb	0.35902562737464905	2.11122989654541
3j8v.pdb	3j8v_FJ_D_KF72G.pdb	0.3604404032230377	2.4731600284576416
3j8v.pdb	3j8v_FJ_D_KF72H.pdb	0.6695024967193604	2.2332499027252197
3j8v.pdb	3j8v_FJ_D_KF72I.pdb	0.6326968669891357	2.6987900733947754
3j8v.pdb	3j8v_FJ_D_KF72L.pdb	0.5795356035232544	2.2467100620269775
3j8v.pdb	3j8v_FJ_D_KF72M.pdb	0.6267281770706177	2.3563599586486816
3j8v.pdb	3j8v_FJ_D_KF72F.pdb	0.8248974084854126	3.98009991645813
3j8v.pdb	3j8v_FJ_D_KF72P.pdb	0.6212246417999268	2.485879898071289
3j8v.pdb	3j8v_FJ_D_KF72S.pdb	0.3311300575733185	2.2111499309539795
3j8v.pdb	3j8v_FJ_D_KF72T.pdb	0.3656802475452423	2.2699201107025146
3j8v.pdb	3j8v_FJ_D_KF72W.pdb	1.0037620067596436	3.0260798931121826
3j8v.pdb	3j8v_FJ_D_KF72Y.pdb	0.7464209794998169	3.5673699378967285
3j8v.pdb	3j8v_FJ_D_KF72V.pdb	0.5418484210968018	2.528330087661743
3j8v.pdb	3j8v_FJ_D_DF101A.pdb	-0.3885763883590698	0.37749001383781433
3j8v.pdb	3j8v_FJ_D_DF101R.pdb	-0.1700412631034851	1.4338200092315674
3j8v.pdb	3j8v_FJ_D_DF101N.pdb	-0.3846179246902466	0.2257000058889389
3j8v.pdb	3j8v_FJ_D_DF101C.pdb	-0.3230353593826294	0.33142000436782837
3j8v.pdb	3j8v_FJ_D_DF101Q.pdb	-0.310724139213562	0.33059000968933105
3j8v.pdb	3j8v_FJ_D_DF101E.pdb	-0.3617285490036011	0.12801000475883484
3j8v.pdb	3j8v_FJ_D_DF101G.pdb	-0.3796917796134949	0.48120999336242676
3j8v.pdb	3j8v_FJ_D_DF101H.pdb	0.07364395260810852	-0.012839999981224537
3j8v.pdb	3j8v_FJ_D_DF101I.pdb	-0.2542582154273987	0.3059000074863434
3j8v.pdb	3j8v_FJ_D_DF101L.pdb	-0.3116096258163452	0.4391399919986725
3j8v.pdb	3j8v_FJ_D_DF101K.pdb	-0.3076554834842682	0.21063999831676483
3j8v.pdb	3j8v_FJ_D_DF101M.pdb	0.11186841130256653	0.3081200122833252
3j8v.pdb	3j8v_FJ_D_DF101F.pdb	0.27802273631095886	0.46689000725746155
3j8v.pdb	3j8v_FJ_D_DF101P.pdb	-0.17029711604118347	0.28867000341415405
3j8v.pdb	3j8v_FJ_D_DF101S.pdb	-0.3834225833415985	0.2452699989080429
3j8v.pdb	3j8v_FJ_D_DF101T.pdb	-0.4583936333656311	0.07835999876260757
3j8v.pdb	3j8v_FJ_D_DF101W.pdb	0.02534201741218567	1.0106500387191772
3j8v.pdb	3j8v_FJ_D_DF101Y.pdb	0.05938425660133362	0.0844699963927269
3j8v.pdb	3j8v_FJ_D_DF101V.pdb	-0.21573147177696228	0.24601000547409058
3j8v.pdb	3j8v_FJ_D_YF105A.pdb	-0.4705915153026581	0.03448000177741051
3j8v.pdb	3j8v_FJ_D_YF105R.pdb	-0.26793092489242554	0.03212999925017357
3j8v.pdb	3j8v_FJ_D_YF105N.pdb	-0.3621805012226105	0.08530999720096588
3j8v.pdb	3j8v_FJ_D_YF105D.pdb	-0.47668012976646423	0.04733999818563461
3j8v.pdb	3j8v_FJ_D_YF105C.pdb	-0.5719573497772217	0.09646999835968018
3j8v.pdb	3j8v_FJ_D_YF105Q.pdb	-0.3620513677597046	0.10253000259399414
3j8v.pdb	3j8v_FJ_D_YF105E.pdb	-0.4230574071407318	0.10175000131130219
3j8v.pdb	3j8v_FJ_D_YF105G.pdb	-0.4791885018348694	0.005539999809116125
3j8v.pdb	3j8v_FJ_D_YF105H.pdb	-0.36871862411499023	0.0412600003182888
3j8v.pdb	3j8v_FJ_D_YF105I.pdb	-0.2757158577442169	0.10213000327348709
3j8v.pdb	3j8v_FJ_D_YF105L.pdb	-0.3942965269088745	0.08823999762535095
3j8v.pdb	3j8v_FJ_D_YF105K.pdb	-0.371293842792511	0.07778000086545944
3j8v.pdb	3j8v_FJ_D_YF105M.pdb	-0.4697650969028473	0.09085000306367874
3j8v.pdb	3j8v_FJ_D_YF105F.pdb	-0.4217948317527771	0.11276999861001968
3j8v.pdb	3j8v_FJ_D_YF105P.pdb	-0.4655344784259796	0.12402000278234482
3j8v.pdb	3j8v_FJ_D_YF105S.pdb	-0.6079707741737366	0.03821999952197075
3j8v.pdb	3j8v_FJ_D_YF105T.pdb	-0.6471965312957764	0.06491000205278397
3j8v.pdb	3j8v_FJ_D_YF105W.pdb	-0.37489646673202515	0.008220000192523003
3j8v.pdb	3j8v_FJ_D_YF105V.pdb	-0.3192501366138458	0.08640000224113464
3j8v.pdb	3j8v_FJ_D_ND119A.pdb	-0.20277303457260132	0.0488400012254715
3j8v.pdb	3j8v_FJ_D_ND119R.pdb	-0.4976997971534729	-0.22202999889850616
3j8v.pdb	3j8v_FJ_D_ND119D.pdb	-0.40976694226264954	0.0932300016283989
3j8v.pdb	3j8v_FJ_D_ND119C.pdb	-0.31951314210891724	0.01809000037610531
3j8v.pdb	3j8v_FJ_D_ND119Q.pdb	-0.23866131901741028	0.4925599992275238
3j8v.pdb	3j8v_FJ_D_ND119E.pdb	-0.4967568814754486	-0.02800999954342842
3j8v.pdb	3j8v_FJ_D_ND119G.pdb	-0.2924964725971222	0.06548000127077103
3j8v.pdb	3j8v_FJ_D_ND119H.pdb	-0.17339801788330078	-0.3805899918079376
3j8v.pdb	3j8v_FJ_D_ND119I.pdb	-0.13455158472061157	0.0951400026679039
3j8v.pdb	3j8v_FJ_D_ND119L.pdb	-0.23618154227733612	0.25870001316070557
3j8v.pdb	3j8v_FJ_D_ND119K.pdb	-0.23065482079982758	2.118799924850464
3j8v.pdb	3j8v_FJ_D_ND119M.pdb	-0.07921874523162842	0.5955899953842163
3j8v.pdb	3j8v_FJ_D_ND119F.pdb	-0.21057361364364624	0.45949000120162964
3j8v.pdb	3j8v_FJ_D_ND119P.pdb	-0.13235363364219666	0.07710999995470047
3j8v.pdb	3j8v_FJ_D_ND119S.pdb	-0.40170878171920776	-0.0004400000034365803
3j8v.pdb	3j8v_FJ_D_ND119T.pdb	-0.34390485286712646	-0.17962999641895294
3j8v.pdb	3j8v_FJ_D_ND119W.pdb	-0.258585661649704	1.848039984703064
3j8v.pdb	3j8v_FJ_D_ND119Y.pdb	-0.23011359572410583	-0.2718999981880188
3j8v.pdb	3j8v_FJ_D_ND119V.pdb	-0.13830885291099548	-0.022280000150203705
3j8v.pdb	3j8v_FJ_D_QD162A.pdb	1.0397915840148926	2.7310800552368164
3j8v.pdb	3j8v_FJ_D_QD162R.pdb	-0.5349223017692566	0.19131000339984894
3j8v.pdb	3j8v_FJ_D_QD162N.pdb	1.084688663482666	2.4984800815582275
3j8v.pdb	3j8v_FJ_D_QD162D.pdb	0.946632981300354	1.9875099658966064
3j8v.pdb	3j8v_FJ_D_QD162C.pdb	1.0358245372772217	2.442239999771118
3j8v.pdb	3j8v_FJ_D_QD162E.pdb	0.9014749526977539	2.226490020751953
3j8v.pdb	3j8v_FJ_D_QD162G.pdb	0.978230357170105	2.6356399059295654
3j8v.pdb	3j8v_FJ_D_QD162H.pdb	1.2994471788406372	2.3836300373077393
3j8v.pdb	3j8v_FJ_D_QD162I.pdb	1.1613558530807495	3.079900026321411
3j8v.pdb	3j8v_FJ_D_QD162L.pdb	1.2022091150283813	2.924259901046753
3j8v.pdb	3j8v_FJ_D_QD162K.pdb	-0.4373646080493927	0.4363600015640259
3j8v.pdb	3j8v_FJ_D_QD162M.pdb	-0.4045925438404083	0.8982099890708923
3j8v.pdb	3j8v_FJ_D_QD162F.pdb	1.450506329536438	2.928030014038086
3j8v.pdb	3j8v_FJ_D_QD162P.pdb	1.272800326347351	2.8055999279022217
3j8v.pdb	3j8v_FJ_D_QD162S.pdb	0.9194111824035645	2.4241299629211426
3j8v.pdb	3j8v_FJ_D_QD162T.pdb	1.0008739233016968	2.5199599266052246
3j8v.pdb	3j8v_FJ_D_QD162W.pdb	1.436139464378357	3.487920045852661
3j8v.pdb	3j8v_FJ_D_QD162Y.pdb	1.29799222946167	3.1319499015808105
3j8v.pdb	3j8v_FJ_D_QD162V.pdb	1.2330546379089355	2.86217999458313
3j8v.pdb	3j8v_FJ_D_PD163A.pdb	0.4824353754520416	2.5822300910949707
3j8v.pdb	3j8v_FJ_D_PD163R.pdb	0.6343001127243042	2.434420108795166
3j8v.pdb	3j8v_FJ_D_PD163N.pdb	0.4701482951641083	2.707710027694702
3j8v.pdb	3j8v_FJ_D_PD163D.pdb	0.37463757395744324	2.53164005279541
3j8v.pdb	3j8v_FJ_D_PD163C.pdb	-0.47838467359542847	-0.4196299910545349
3j8v.pdb	3j8v_FJ_D_PD163Q.pdb	0.49476733803749084	2.751960039138794
3j8v.pdb	3j8v_FJ_D_PD163E.pdb	0.5957945585250854	2.5068199634552
3j8v.pdb	3j8v_FJ_D_PD163G.pdb	0.4357605278491974	2.576740026473999
3j8v.pdb	3j8v_FJ_D_PD163H.pdb	0.678518533706665	2.6817500591278076
3j8v.pdb	3j8v_FJ_D_PD163I.pdb	0.5163877010345459	2.27731990814209
3j8v.pdb	3j8v_FJ_D_PD163L.pdb	0.5369307994842529	2.0438599586486816
3j8v.pdb	3j8v_FJ_D_PD163K.pdb	0.5003039836883545	2.2980399131774902
3j8v.pdb	3j8v_FJ_D_PD163M.pdb	0.612696647644043	1.697160005569458
3j8v.pdb	3j8v_FJ_D_PD163F.pdb	0.6789966821670532	2.310080051422119
3j8v.pdb	3j8v_FJ_D_PD163S.pdb	0.3265891969203949	2.0752298831939697
3j8v.pdb	3j8v_FJ_D_PD163T.pdb	0.36958858370780945	1.9361200332641602
3j8v.pdb	3j8v_FJ_D_PD163W.pdb	0.7416344881057739	2.5285699367523193
3j8v.pdb	3j8v_FJ_D_PD163Y.pdb	0.6146279573440552	2.651129961013794
3j8v.pdb	3j8v_FJ_D_PD163V.pdb	0.5679936408996582	1.9746299982070923
3j8v.pdb	3j8v_FJ_D_TD247A.pdb	-0.17664870619773865	0.12744000554084778
3j8v.pdb	3j8v_FJ_D_TD247R.pdb	-0.31301289796829224	-0.47095000743865967
3j8v.pdb	3j8v_FJ_D_TD247N.pdb	-0.2142392098903656	0.48267999291419983
3j8v.pdb	3j8v_FJ_D_TD247D.pdb	-0.3632359206676483	-0.4816100001335144
3j8v.pdb	3j8v_FJ_D_TD247C.pdb	-0.18939149379730225	2.1289799213409424
3j8v.pdb	3j8v_FJ_D_TD247Q.pdb	-0.1707039773464203	0.12255000323057175
3j8v.pdb	3j8v_FJ_D_TD247E.pdb	-0.4424628019332886	-0.9813100099563599
3j8v.pdb	3j8v_FJ_D_TD247G.pdb	-0.1806023120880127	0.2358500063419342
3j8v.pdb	3j8v_FJ_D_TD247H.pdb	-0.012143939733505249	0.12681999802589417
3j8v.pdb	3j8v_FJ_D_TD247I.pdb	-0.10073748230934143	0.10097000002861023
3j8v.pdb	3j8v_FJ_D_TD247L.pdb	-0.17708620429039001	0.5306699872016907
3j8v.pdb	3j8v_FJ_D_TD247K.pdb	0.07431480288505554	-0.04050999879837036
3j8v.pdb	3j8v_FJ_D_TD247M.pdb	0.20968618988990784	0.1143300011754036
3j8v.pdb	3j8v_FJ_D_TD247F.pdb	-0.2547852396965027	-0.3750700056552887
3j8v.pdb	3j8v_FJ_D_TD247P.pdb	-0.009948164224624634	0.18110999464988708
3j8v.pdb	3j8v_FJ_D_TD247S.pdb	-0.34588104486465454	0.15368999540805817
3j8v.pdb	3j8v_FJ_D_TD247W.pdb	-2.2481348514556885	-2.1513800621032715
3j8v.pdb	3j8v_FJ_D_TD247Y.pdb	-0.08585599064826965	1.4305100440979004
3j8v.pdb	3j8v_FJ_D_TD247V.pdb	-0.119585782289505	0.09505999833345413
3j8v.pdb	3j8v_FJ_D_SD261A.pdb	-0.23020091652870178	0.641290009021759
3j8v.pdb	3j8v_FJ_D_SD261R.pdb	-0.15393772721290588	-0.9415199756622314
3j8v.pdb	3j8v_FJ_D_SD261N.pdb	-0.3009953498840332	0.04413999989628792
3j8v.pdb	3j8v_FJ_D_SD261D.pdb	-0.2001541554927826	0.3420700132846832
3j8v.pdb	3j8v_FJ_D_SD261C.pdb	-0.32539433240890503	0.16162000596523285
3j8v.pdb	3j8v_FJ_D_SD261Q.pdb	0.1753622591495514	0.18328000605106354
3j8v.pdb	3j8v_FJ_D_SD261E.pdb	0.042474597692489624	-0.22926999628543854
3j8v.pdb	3j8v_FJ_D_SD261G.pdb	-1.0032414197921753	0.9066900014877319
3j8v.pdb	3j8v_FJ_D_SD261H.pdb	-0.8113473653793335	-1.102720022201538
3j8v.pdb	3j8v_FJ_D_SD261I.pdb	-0.5941911339759827	-0.7556399703025818
3j8v.pdb	3j8v_FJ_D_SD261L.pdb	-0.003590494394302368	-0.32846999168395996
3j8v.pdb	3j8v_FJ_D_SD261K.pdb	-0.1853521168231964	-1.010040044784546
3j8v.pdb	3j8v_FJ_D_SD261M.pdb	-0.13378819823265076	-0.5147200226783752
3j8v.pdb	3j8v_FJ_D_SD261F.pdb	-1.420491099357605	-2.201479911804199
3j8v.pdb	3j8v_FJ_D_SD261P.pdb	0.3510200083255768	0.800849974155426
3j8v.pdb	3j8v_FJ_D_SD261T.pdb	-1.33144211769104	-1.652459979057312
3j8v.pdb	3j8v_FJ_D_SD261W.pdb	-2.719984292984009	-6.111879825592041
3j8v.pdb	3j8v_FJ_D_SD261Y.pdb	-1.3093515634536743	-2.4905800819396973
3j8v.pdb	3j8v_FJ_D_SD261V.pdb	-0.5892773270606995	-2.5378799438476562
3j8v.pdb	3j8v_FJ_D_GD262A.pdb	-0.4804637134075165	-0.17472000420093536
3j8v.pdb	3j8v_FJ_D_GD262R.pdb	-0.5839645862579346	-1.4516899585723877
3j8v.pdb	3j8v_FJ_D_GD262N.pdb	-0.6704483032226562	-0.8147600293159485
3j8v.pdb	3j8v_FJ_D_GD262D.pdb	-0.03975480794906616	-0.41437000036239624
3j8v.pdb	3j8v_FJ_D_GD262C.pdb	0.2422943413257599	1.8475799560546875
3j8v.pdb	3j8v_FJ_D_GD262Q.pdb	-0.9055707454681396	-1.2101999521255493
3j8v.pdb	3j8v_FJ_D_GD262E.pdb	-0.6562648415565491	-1.3015300035476685
3j8v.pdb	3j8v_FJ_D_GD262H.pdb	-0.5050985217094421	-0.9408000111579895
3j8v.pdb	3j8v_FJ_D_GD262I.pdb	-0.5011522769927979	-1.3511099815368652
3j8v.pdb	3j8v_FJ_D_GD262L.pdb	-0.6418011784553528	-1.2593300342559814
3j8v.pdb	3j8v_FJ_D_GD262K.pdb	-0.4872545301914215	-1.517799973487854
3j8v.pdb	3j8v_FJ_D_GD262M.pdb	0.33578142523765564	1.4672900438308716
3j8v.pdb	3j8v_FJ_D_GD262F.pdb	0.6689460277557373	1.462090015411377
3j8v.pdb	3j8v_FJ_D_GD262P.pdb	-3.044044017791748	0.340939998626709
3j8v.pdb	3j8v_FJ_D_GD262S.pdb	-0.4825250208377838	-1.0569299459457397
3j8v.pdb	3j8v_FJ_D_GD262T.pdb	-0.500765860080719	-1.5614700317382812
3j8v.pdb	3j8v_FJ_D_GD262W.pdb	0.8093111515045166	0.8822199702262878
3j8v.pdb	3j8v_FJ_D_GD262Y.pdb	0.7566181421279907	1.5868500471115112
3j8v.pdb	3j8v_FJ_D_GD262V.pdb	-0.4328397810459137	-1.1163699626922607
5usf.pdb	5usf_D_A_SD30A.pdb	-0.24616241455078125	0.04749999940395355
5usf.pdb	5usf_D_A_SD30R.pdb	-0.3429539203643799	0.6316999793052673
5usf.pdb	5usf_D_A_SD30N.pdb	-0.5181465148925781	-0.08609999716281891
5usf.pdb	5usf_D_A_SD30D.pdb	-0.476117342710495	-0.21639999747276306
5usf.pdb	5usf_D_A_SD30C.pdb	-0.30079618096351624	0.22179999947547913
5usf.pdb	5usf_D_A_SD30Q.pdb	-0.3932693302631378	0.5756000280380249
5usf.pdb	5usf_D_A_SD30E.pdb	-0.46546927094459534	0.24400000274181366
5usf.pdb	5usf_D_A_SD30G.pdb	-0.27305877208709717	0.020899999886751175
5usf.pdb	5usf_D_A_SD30H.pdb	-0.10221752524375916	-0.04769999906420708
5usf.pdb	5usf_D_A_SD30I.pdb	-0.28650909662246704	0.5950000286102295
5usf.pdb	5usf_D_A_SD30L.pdb	-0.20293334126472473	1.0204999446868896
5usf.pdb	5usf_D_A_SD30K.pdb	-0.35433632135391235	0.5156999826431274
5usf.pdb	5usf_D_A_SD30M.pdb	-0.19121357798576355	1.1634000539779663
5usf.pdb	5usf_D_A_SD30F.pdb	0.18950441479682922	1.5407999753952026
5usf.pdb	5usf_D_A_SD30P.pdb	-0.16691726446151733	0.06729999929666519
5usf.pdb	5usf_D_A_SD30T.pdb	-0.5396983623504639	-0.06830000132322311
5usf.pdb	5usf_D_A_SD30W.pdb	-0.032810717821121216	0.04670000076293945
5usf.pdb	5usf_D_A_SD30Y.pdb	0.0026165544986724854	0.6111000180244446
5usf.pdb	5usf_D_A_SD30V.pdb	-0.31276053190231323	0.24269999563694
5usf.pdb	5usf_D_A_ND31A.pdb	-0.6297916769981384	-1.0964000225067139
5usf.pdb	5usf_D_A_ND31R.pdb	-0.44434377551078796	-1.051200032234192
5usf.pdb	5usf_D_A_ND31D.pdb	-0.5106239914894104	-1.4357999563217163
5usf.pdb	5usf_D_A_ND31C.pdb	-0.5527762770652771	-0.31839999556541443
[truncated: 92,127 more rows]
