# Supplementary material for: Investigating the volume and diversity of data needed for generalizable antibody–antigen ΔΔG prediction
Source: Nat Comput Sci. 2025 Jul 8;5(8):635–47. doi: 10.1038/s43588-025-00823-8 (PMC12374841; doi:10.1038/s43588-025-00823-8)
Supplement: Supplementary file 6 — Unprocessed Graphinity model predictions and true values for synthetic ΔΔG values. [file 43588_2025_823_MOESM6_ESM.zip › Figure4/Figure4b-Graphinity_Predictions-Synthetic_FoldX_ddG_942723-Shuffling/Graphinity_predictions_test-noise_robustness-shuffling-50pct.csv]

wt_pdb	mut_pdb	pred_score	true_label
6q18.pdb	6q18_HL_A_SH30A.pdb	-0.44554534554481506	0.17110000550746918
6q18.pdb	6q18_HL_A_SH30R.pdb	-0.3468056917190552	0.029500000178813934
6q18.pdb	6q18_HL_A_SH30N.pdb	-0.03430372476577759	0.45730000734329224
6q18.pdb	6q18_HL_A_SH30D.pdb	-0.059599995613098145	0.9986000061035156
6q18.pdb	6q18_HL_A_SH30C.pdb	-0.21240925788879395	0.16169999539852142
6q18.pdb	6q18_HL_A_SH30Q.pdb	-0.3136739730834961	0.1518000066280365
6q18.pdb	6q18_HL_A_SH30E.pdb	-0.41862863302230835	0.20090000331401825
6q18.pdb	6q18_HL_A_SH30G.pdb	-0.49126070737838745	0.09889999777078629
6q18.pdb	6q18_HL_A_SH30H.pdb	-0.996898353099823	-1.299299955368042
6q18.pdb	6q18_HL_A_SH30I.pdb	-0.15477344393730164	0.24250000715255737
6q18.pdb	6q18_HL_A_SH30L.pdb	-0.1956874132156372	0.18639999628067017
6q18.pdb	6q18_HL_A_SH30K.pdb	-0.44901570677757263	0.07039999961853027
6q18.pdb	6q18_HL_A_SH30M.pdb	-0.24917072057724	0.12430000305175781
6q18.pdb	6q18_HL_A_SH30F.pdb	-0.11661732196807861	0.7179999947547913
6q18.pdb	6q18_HL_A_SH30P.pdb	-0.40088507533073425	-0.421999990940094
6q18.pdb	6q18_HL_A_SH30T.pdb	-0.44660282135009766	0.048500001430511475
6q18.pdb	6q18_HL_A_SH30W.pdb	-0.34275534749031067	-0.08720000088214874
6q18.pdb	6q18_HL_A_SH30Y.pdb	-0.03550630807876587	1.2029999494552612
6q18.pdb	6q18_HL_A_SH30V.pdb	-0.1315140724182129	0.24490000307559967
6q18.pdb	6q18_HL_A_SH31A.pdb	-0.33113548159599304	0.5665000081062317
6q18.pdb	6q18_HL_A_SH31R.pdb	-0.653327226638794	-2.1814000606536865
6q18.pdb	6q18_HL_A_SH31N.pdb	-0.4497719705104828	-2.422499895095825
6q18.pdb	6q18_HL_A_SH31D.pdb	-0.4709179401397705	-0.6661999821662903
6q18.pdb	6q18_HL_A_SH31C.pdb	-0.3282085061073303	-0.3847000002861023
6q18.pdb	6q18_HL_A_SH31Q.pdb	-2.381150007247925	-5.445499897003174
6q18.pdb	6q18_HL_A_SH31E.pdb	-0.722657322883606	-2.403599977493286
6q18.pdb	6q18_HL_A_SH31G.pdb	-0.6950307488441467	-0.8729000091552734
6q18.pdb	6q18_HL_A_SH31H.pdb	-0.7816122770309448	-1.8973000049591064
6q18.pdb	6q18_HL_A_SH31I.pdb	-0.3805062472820282	-1.239400029182434
6q18.pdb	6q18_HL_A_SH31L.pdb	-0.32396912574768066	-0.9702000021934509
6q18.pdb	6q18_HL_A_SH31K.pdb	-0.8654680252075195	-1.3028000593185425
6q18.pdb	6q18_HL_A_SH31M.pdb	-0.1545122265815735	-0.3172999918460846
6q18.pdb	6q18_HL_A_SH31F.pdb	-1.0231343507766724	-4.185999870300293
6q18.pdb	6q18_HL_A_SH31P.pdb	0.01260465383529663	0.3508000075817108
6q18.pdb	6q18_HL_A_SH31T.pdb	-0.4894586205482483	-0.04470000043511391
6q18.pdb	6q18_HL_A_SH31W.pdb	-2.5909807682037354	-7.334400177001953
6q18.pdb	6q18_HL_A_SH31Y.pdb	-3.9489381313323975	-7.277299880981445
6q18.pdb	6q18_HL_A_SH31V.pdb	-0.2379630208015442	-0.41780000925064087
6q18.pdb	6q18_HL_A_SH32A.pdb	-0.3183515667915344	-0.05299999937415123
6q18.pdb	6q18_HL_A_SH32R.pdb	-1.8451007604599	-5.63040018081665
6q18.pdb	6q18_HL_A_SH32N.pdb	-0.4569986164569855	-1.973099946975708
6q18.pdb	6q18_HL_A_SH32D.pdb	-2.12451171875	-4.6890997886657715
6q18.pdb	6q18_HL_A_SH32C.pdb	-0.06389904022216797	0.4453999996185303
6q18.pdb	6q18_HL_A_SH32Q.pdb	-2.6655211448669434	-6.711400032043457
6q18.pdb	6q18_HL_A_SH32E.pdb	-1.124126672744751	-1.033400058746338
6q18.pdb	6q18_HL_A_SH32G.pdb	-0.34422868490219116	-0.8580999970436096
6q18.pdb	6q18_HL_A_SH32H.pdb	-7.593266487121582	-13.350600242614746
6q18.pdb	6q18_HL_A_SH32I.pdb	-1.8478074073791504	-4.067399978637695
6q18.pdb	6q18_HL_A_SH32L.pdb	-1.1497254371643066	-3.787400007247925
6q18.pdb	6q18_HL_A_SH32K.pdb	-2.814901113510132	-6.450099945068359
6q18.pdb	6q18_HL_A_SH32M.pdb	-1.177185297012329	-1.8163000345230103
6q18.pdb	6q18_HL_A_SH32F.pdb	-8.550771713256836	-15.732250213623047
6q18.pdb	6q18_HL_A_SH32P.pdb	-1.0377153158187866	-0.07320000231266022
6q18.pdb	6q18_HL_A_SH32T.pdb	-1.142005205154419	-0.5734000205993652
6q18.pdb	6q18_HL_A_SH32W.pdb	-16.06598472595215	-27.68260955810547
6q18.pdb	6q18_HL_A_SH32Y.pdb	-9.425889015197754	-17.638219833374023
6q18.pdb	6q18_HL_A_SH32V.pdb	-0.5599851608276367	-1.20169997215271
6q18.pdb	6q18_HL_A_NH33A.pdb	-0.5184366106987	-0.833299994468689
6q18.pdb	6q18_HL_A_NH33R.pdb	-0.7436604499816895	-2.2469000816345215
6q18.pdb	6q18_HL_A_NH33D.pdb	-0.5956244468688965	-1.3967000246047974
6q18.pdb	6q18_HL_A_NH33C.pdb	-0.463931143283844	-1.1895999908447266
6q18.pdb	6q18_HL_A_NH33Q.pdb	-0.6692641377449036	-1.7956000566482544
6q18.pdb	6q18_HL_A_NH33E.pdb	-0.6088790893554688	-1.7098000049591064
6q18.pdb	6q18_HL_A_NH33G.pdb	-0.5817568898200989	-1.0848000049591064
6q18.pdb	6q18_HL_A_NH33H.pdb	-1.5545363426208496	-3.6791999340057373
6q18.pdb	6q18_HL_A_NH33I.pdb	-0.36414796113967896	-0.050999999046325684
6q18.pdb	6q18_HL_A_NH33L.pdb	-0.28621944785118103	-0.20559999346733093
6q18.pdb	6q18_HL_A_NH33K.pdb	-0.2837165594100952	0.34130001068115234
6q18.pdb	6q18_HL_A_NH33M.pdb	-0.3240239918231964	-0.5965999960899353
6q18.pdb	6q18_HL_A_NH33F.pdb	-2.3050413131713867	-3.6394999027252197
6q18.pdb	6q18_HL_A_NH33P.pdb	-1.3433021306991577	-3.4565000534057617
6q18.pdb	6q18_HL_A_NH33S.pdb	-0.5709037184715271	-0.8309000134468079
6q18.pdb	6q18_HL_A_NH33T.pdb	-0.47337663173675537	-0.7592999935150146
6q18.pdb	6q18_HL_A_NH33W.pdb	-5.784995079040527	-10.734399795532227
6q18.pdb	6q18_HL_A_NH33Y.pdb	-2.5476200580596924	-3.5915000438690186
6q18.pdb	6q18_HL_A_NH33V.pdb	-0.5026233792304993	-0.96670001745224
6q18.pdb	6q18_HL_A_QH53A.pdb	-0.7081341743469238	-1.7373000383377075
6q18.pdb	6q18_HL_A_QH53R.pdb	-0.5586656332015991	-2.0861001014709473
6q18.pdb	6q18_HL_A_QH53N.pdb	-0.5979738235473633	-0.3882000148296356
6q18.pdb	6q18_HL_A_QH53D.pdb	-0.4582914710044861	0.36910000443458557
6q18.pdb	6q18_HL_A_QH53C.pdb	-0.678859531879425	-1.6140999794006348
6q18.pdb	6q18_HL_A_QH53E.pdb	-0.3581137955188751	-0.05700000002980232
6q18.pdb	6q18_HL_A_QH53G.pdb	-0.6604106426239014	-1.3894000053405762
6q18.pdb	6q18_HL_A_QH53H.pdb	-0.6478779315948486	-1.8669999837875366
6q18.pdb	6q18_HL_A_QH53I.pdb	-0.6462391018867493	-1.31659996509552
6q18.pdb	6q18_HL_A_QH53L.pdb	-0.6427754759788513	-1.472000002861023
6q18.pdb	6q18_HL_A_QH53K.pdb	-0.6817777156829834	-2.1152000427246094
6q18.pdb	6q18_HL_A_QH53M.pdb	-0.5497998595237732	-1.2496000528335571
6q18.pdb	6q18_HL_A_QH53F.pdb	-3.1567025184631348	-6.84660005569458
6q18.pdb	6q18_HL_A_QH53P.pdb	-0.7147102355957031	-1.8996000289916992
6q18.pdb	6q18_HL_A_QH53S.pdb	-0.46366506814956665	-1.2829999923706055
6q18.pdb	6q18_HL_A_QH53T.pdb	-0.8207932710647583	-1.676800012588501
6q18.pdb	6q18_HL_A_QH53W.pdb	-0.8999197483062744	-2.889899969100952
6q18.pdb	6q18_HL_A_QH53Y.pdb	-3.1965980529785156	-7.981500148773193
6q18.pdb	6q18_HL_A_QH53V.pdb	-0.7054378390312195	-1.5194000005722046
6q18.pdb	6q18_HL_A_HH54A.pdb	-0.5275473594665527	-0.01720000058412552
6q18.pdb	6q18_HL_A_HH54R.pdb	-0.5372609496116638	-0.020099999383091927
6q18.pdb	6q18_HL_A_HH54N.pdb	-0.5477478504180908	0.07509999722242355
6q18.pdb	6q18_HL_A_HH54D.pdb	-0.6176658868789673	0.3043000102043152
6q18.pdb	6q18_HL_A_HH54C.pdb	-0.5680656433105469	-0.03269999846816063
6q18.pdb	6q18_HL_A_HH54Q.pdb	-0.6048392057418823	0.08619999885559082
6q18.pdb	6q18_HL_A_HH54E.pdb	-0.6185002326965332	0.3411000072956085
6q18.pdb	6q18_HL_A_HH54G.pdb	-0.5898696184158325	-0.21170000731945038
6q18.pdb	6q18_HL_A_HH54I.pdb	-0.2576507031917572	-0.13179999589920044
6q18.pdb	6q18_HL_A_HH54L.pdb	-0.4268348217010498	0.06210000067949295
6q18.pdb	6q18_HL_A_HH54K.pdb	-0.5762757062911987	0.057999998331069946
6q18.pdb	6q18_HL_A_HH54M.pdb	-0.40275025367736816	0.0877000018954277
6q18.pdb	6q18_HL_A_HH54F.pdb	-0.4555056095123291	0.14090000092983246
6q18.pdb	6q18_HL_A_HH54P.pdb	-0.3891172409057617	0.09539999812841415
6q18.pdb	6q18_HL_A_HH54S.pdb	-0.5987590551376343	0.36910000443458557
6q18.pdb	6q18_HL_A_HH54T.pdb	-0.5717540383338928	0.42500001192092896
6q18.pdb	6q18_HL_A_HH54W.pdb	-0.4887009263038635	0.1573999971151352
6q18.pdb	6q18_HL_A_HH54Y.pdb	-0.5292351245880127	0.03530000150203705
6q18.pdb	6q18_HL_A_HH54V.pdb	-0.44506701827049255	0.0722000002861023
6q18.pdb	6q18_HL_A_GH55A.pdb	-0.6176071763038635	-1.635599970817566
6q18.pdb	6q18_HL_A_GH55R.pdb	-0.4802892208099365	-1.440500020980835
6q18.pdb	6q18_HL_A_GH55N.pdb	-0.6745883822441101	-1.7604000568389893
6q18.pdb	6q18_HL_A_GH55D.pdb	-0.7660250663757324	-1.4250999689102173
6q18.pdb	6q18_HL_A_GH55C.pdb	-0.47759175300598145	-1.5917999744415283
6q18.pdb	6q18_HL_A_GH55Q.pdb	-0.5341899394989014	-1.4730000495910645
6q18.pdb	6q18_HL_A_GH55E.pdb	-0.6401013731956482	-1.0709999799728394
6q18.pdb	6q18_HL_A_GH55H.pdb	-0.31102657318115234	-0.6796000003814697
6q18.pdb	6q18_HL_A_GH55I.pdb	-1.4315054416656494	-1.6983000040054321
6q18.pdb	6q18_HL_A_GH55L.pdb	-0.2054486870765686	-0.3601999878883362
6q18.pdb	6q18_HL_A_GH55K.pdb	-0.5251922607421875	-1.4455000162124634
6q18.pdb	6q18_HL_A_GH55M.pdb	-0.4886638820171356	-1.3171000480651855
6q18.pdb	6q18_HL_A_GH55F.pdb	-0.22419166564941406	-0.8327000141143799
6q18.pdb	6q18_HL_A_GH55P.pdb	-0.5745806097984314	-1.0988999605178833
6q18.pdb	6q18_HL_A_GH55S.pdb	-0.6590546369552612	-1.86489999294281
6q18.pdb	6q18_HL_A_GH55T.pdb	-0.6496849656105042	-1.954200029373169
6q18.pdb	6q18_HL_A_GH55W.pdb	-0.24078983068466187	-0.5436000227928162
6q18.pdb	6q18_HL_A_GH55Y.pdb	-0.5240981578826904	-1.0391000509262085
6q18.pdb	6q18_HL_A_GH55V.pdb	-0.5739449858665466	-1.0449999570846558
6q18.pdb	6q18_HL_A_GH56A.pdb	-0.23155319690704346	-1.6776000261306763
6q18.pdb	6q18_HL_A_GH56R.pdb	-0.17991873621940613	-3.101599931716919
6q18.pdb	6q18_HL_A_GH56N.pdb	-0.6874369978904724	-2.760699987411499
6q18.pdb	6q18_HL_A_GH56D.pdb	-0.3307335674762726	-1.8539999723434448
6q18.pdb	6q18_HL_A_GH56C.pdb	-0.36942610144615173	-2.065500020980835
6q18.pdb	6q18_HL_A_GH56Q.pdb	-0.09014242887496948	-2.2146999835968018
6q18.pdb	6q18_HL_A_GH56E.pdb	-0.0445559024810791	-1.010599970817566
6q18.pdb	6q18_HL_A_GH56H.pdb	-0.9772822260856628	-3.420099973678589
6q18.pdb	6q18_HL_A_GH56I.pdb	-1.2790985107421875	-3.0208001136779785
6q18.pdb	6q18_HL_A_GH56L.pdb	-0.6222838163375854	-1.8557000160217285
6q18.pdb	6q18_HL_A_GH56K.pdb	-0.5831044316291809	-3.471100091934204
6q18.pdb	6q18_HL_A_GH56M.pdb	-0.8865969181060791	-1.645900011062622
6q18.pdb	6q18_HL_A_GH56F.pdb	-0.38023027777671814	-3.644700050354004
6q18.pdb	6q18_HL_A_GH56P.pdb	-0.9407452940940857	-2.540600061416626
6q18.pdb	6q18_HL_A_GH56S.pdb	-0.2763778567314148	-2.3794000148773193
6q18.pdb	6q18_HL_A_GH56T.pdb	-2.0747547149658203	-2.786099910736084
6q18.pdb	6q18_HL_A_GH56W.pdb	-2.349836587905884	-5.762599945068359
6q18.pdb	6q18_HL_A_GH56Y.pdb	-0.4224148988723755	-1.829300045967102
6q18.pdb	6q18_HL_A_GH56V.pdb	-0.7241189479827881	-1.944700002670288
6q18.pdb	6q18_HL_A_PH101A.pdb	-0.9804477691650391	-0.807699978351593
6q18.pdb	6q18_HL_A_PH101R.pdb	-4.472076416015625	-5.316999912261963
6q18.pdb	6q18_HL_A_PH101N.pdb	-1.1854355335235596	-3.944000005722046
6q18.pdb	6q18_HL_A_PH101D.pdb	-2.140709400177002	-7.422500133514404
6q18.pdb	6q18_HL_A_PH101C.pdb	-1.1111732721328735	-2.118000030517578
6q18.pdb	6q18_HL_A_PH101Q.pdb	-4.245606422424316	-5.521200180053711
6q18.pdb	6q18_HL_A_PH101E.pdb	-1.880026936531067	-5.662799835205078
6q18.pdb	6q18_HL_A_PH101G.pdb	-1.2649402618408203	-1.4652999639511108
6q18.pdb	6q18_HL_A_PH101H.pdb	-13.54467487335205	-16.847959518432617
6q18.pdb	6q18_HL_A_PH101I.pdb	-3.6187543869018555	-5.081200122833252
6q18.pdb	6q18_HL_A_PH101L.pdb	-5.699907302856445	-6.602200031280518
6q18.pdb	6q18_HL_A_PH101K.pdb	-4.511457443237305	-6.839799880981445
6q18.pdb	6q18_HL_A_PH101M.pdb	-3.923574686050415	-3.9072000980377197
6q18.pdb	6q18_HL_A_PH101F.pdb	-13.850937843322754	-18.499540328979492
6q18.pdb	6q18_HL_A_PH101S.pdb	-1.2028615474700928	-0.4657999873161316
6q18.pdb	6q18_HL_A_PH101T.pdb	-1.6660585403442383	-1.489300012588501
6q18.pdb	6q18_HL_A_PH101W.pdb	-5.0702314376831055	-15.667490005493164
6q18.pdb	6q18_HL_A_PH101Y.pdb	-14.674002647399902	-21.56817054748535
6q18.pdb	6q18_HL_A_PH101V.pdb	-3.9461100101470947	-4.176599979400635
6q18.pdb	6q18_HL_A_YH102A.pdb	-0.4233115315437317	0.4059999883174896
6q18.pdb	6q18_HL_A_YH102R.pdb	-0.7404575943946838	-0.3215999901294708
6q18.pdb	6q18_HL_A_YH102N.pdb	-0.7273166179656982	0.24950000643730164
6q18.pdb	6q18_HL_A_YH102D.pdb	-0.7864753603935242	0.7056999802589417
6q18.pdb	6q18_HL_A_YH102C.pdb	-0.4937887191772461	0.4178999960422516
6q18.pdb	6q18_HL_A_YH102Q.pdb	-0.4626014232635498	0.2924000024795532
6q18.pdb	6q18_HL_A_YH102E.pdb	-0.21327078342437744	1.6996999979019165
6q18.pdb	6q18_HL_A_YH102G.pdb	-0.8788497447967529	-0.22100000083446503
6q18.pdb	6q18_HL_A_YH102H.pdb	-0.5840637683868408	0.6437000036239624
6q18.pdb	6q18_HL_A_YH102I.pdb	-0.42392492294311523	0.6026999950408936
6q18.pdb	6q18_HL_A_YH102L.pdb	-0.45199376344680786	0.2662000060081482
6q18.pdb	6q18_HL_A_YH102K.pdb	-0.681585431098938	0.6051999926567078
6q18.pdb	6q18_HL_A_YH102M.pdb	-0.40531715750694275	0.90829998254776
6q18.pdb	6q18_HL_A_YH102F.pdb	-0.4451780319213867	0.06030000001192093
6q18.pdb	6q18_HL_A_YH102P.pdb	-0.2172979712486267	0.9739999771118164
6q18.pdb	6q18_HL_A_YH102S.pdb	-0.6170222163200378	0.2053000032901764
6q18.pdb	6q18_HL_A_YH102T.pdb	-0.5370332598686218	0.04839999973773956
6q18.pdb	6q18_HL_A_YH102W.pdb	-0.4696614742279053	0.897599995136261
6q18.pdb	6q18_HL_A_YH102V.pdb	-0.32013648748397827	0.36660000681877136
6q18.pdb	6q18_HL_A_CH103A.pdb	-0.13233959674835205	-0.3828999996185303
6q18.pdb	6q18_HL_A_CH103R.pdb	-7.381651878356934	-12.205699920654297
6q18.pdb	6q18_HL_A_CH103N.pdb	-0.8774293661117554	-2.8410000801086426
6q18.pdb	6q18_HL_A_CH103D.pdb	-0.5830628871917725	-4.607600212097168
6q18.pdb	6q18_HL_A_CH103Q.pdb	-1.6108763217926025	-4.5665998458862305
6q18.pdb	6q18_HL_A_CH103E.pdb	-3.10060715675354	-7.988500118255615
6q18.pdb	6q18_HL_A_CH103G.pdb	-0.5162503123283386	-1.3040000200271606
6q18.pdb	6q18_HL_A_CH103H.pdb	-4.634163856506348	-7.980400085449219
6q18.pdb	6q18_HL_A_CH103I.pdb	-2.919602155685425	-4.433599948883057
6q18.pdb	6q18_HL_A_CH103L.pdb	-0.502327561378479	-2.9123001098632812
6q18.pdb	6q18_HL_A_CH103K.pdb	-3.678022623062134	-5.871300220489502
6q18.pdb	6q18_HL_A_CH103M.pdb	-1.8550382852554321	-3.8297998905181885
6q18.pdb	6q18_HL_A_CH103F.pdb	-7.518658638000488	-13.117500305175781
6q18.pdb	6q18_HL_A_CH103P.pdb	0.02157771587371826	-0.9557999968528748
6q18.pdb	6q18_HL_A_CH103S.pdb	-0.8789039254188538	-2.344099998474121
6q18.pdb	6q18_HL_A_CH103T.pdb	-0.5221908092498779	-0.22040000557899475
6q18.pdb	6q18_HL_A_CH103W.pdb	-11.921747207641602	-17.29482078552246
6q18.pdb	6q18_HL_A_CH103Y.pdb	-8.777318954467773	-18.08264923095703
6q18.pdb	6q18_HL_A_CH103V.pdb	-0.2191406488418579	-2.103100061416626
6q18.pdb	6q18_HL_A_TH104A.pdb	-0.5160144567489624	-0.6586999893188477
6q18.pdb	6q18_HL_A_TH104R.pdb	-0.18728893995285034	0.008799999952316284
6q18.pdb	6q18_HL_A_TH104N.pdb	-0.5199226140975952	-0.4309999942779541
6q18.pdb	6q18_HL_A_TH104D.pdb	-0.4995538592338562	0.11550000309944153
6q18.pdb	6q18_HL_A_TH104C.pdb	-0.3309471607208252	-0.3050000071525574
6q18.pdb	6q18_HL_A_TH104Q.pdb	-0.3640344738960266	-0.5468999743461609
6q18.pdb	6q18_HL_A_TH104E.pdb	-0.3486908972263336	-0.23890000581741333
6q18.pdb	6q18_HL_A_TH104G.pdb	-0.5325839519500732	-1.0540000200271606
6q18.pdb	6q18_HL_A_TH104H.pdb	-0.9495319128036499	-0.5250999927520752
6q18.pdb	6q18_HL_A_TH104I.pdb	-0.17403095960617065	1.4639999866485596
6q18.pdb	6q18_HL_A_TH104L.pdb	-0.3558870553970337	-0.04050000011920929
6q18.pdb	6q18_HL_A_TH104K.pdb	-0.26503193378448486	0.14380000531673431
6q18.pdb	6q18_HL_A_TH104M.pdb	-0.15093475580215454	1.226199984550476
6q18.pdb	6q18_HL_A_TH104F.pdb	-0.4382342994213104	-0.4819999933242798
6q18.pdb	6q18_HL_A_TH104P.pdb	-0.5701384544372559	-1.7539000511169434
6q18.pdb	6q18_HL_A_TH104S.pdb	-0.5898555517196655	0.774399995803833
6q18.pdb	6q18_HL_A_TH104W.pdb	-0.4635087847709656	-0.4343999922275543
6q18.pdb	6q18_HL_A_TH104Y.pdb	-0.5684342384338379	-0.46700000762939453
6q18.pdb	6q18_HL_A_TH104V.pdb	-0.32241272926330566	0.6366999745368958
6q18.pdb	6q18_HL_A_SH105A.pdb	-0.9270949363708496	-2.337899923324585
6q18.pdb	6q18_HL_A_SH105R.pdb	-0.8723630905151367	-1.6438000202178955
6q18.pdb	6q18_HL_A_SH105N.pdb	-0.5630849003791809	-2.022700071334839
6q18.pdb	6q18_HL_A_SH105D.pdb	-0.9606930017471313	-3.1142001152038574
6q18.pdb	6q18_HL_A_SH105C.pdb	-0.5360438823699951	-2.427500009536743
6q18.pdb	6q18_HL_A_SH105Q.pdb	-0.8260490894317627	-2.039299964904785
6q18.pdb	6q18_HL_A_SH105E.pdb	-0.7338913679122925	-3.8673999309539795
6q18.pdb	6q18_HL_A_SH105G.pdb	-1.0056482553482056	-3.325700044631958
6q18.pdb	6q18_HL_A_SH105H.pdb	-0.8617926836013794	-0.8781999945640564
6q18.pdb	6q18_HL_A_SH105I.pdb	-0.6301112174987793	-1.7355999946594238
6q18.pdb	6q18_HL_A_SH105L.pdb	-0.34178560972213745	-1.5157999992370605
6q18.pdb	6q18_HL_A_SH105K.pdb	-0.9213292002677917	-0.9864000082015991
6q18.pdb	6q18_HL_A_SH105M.pdb	-0.5158157348632812	-1.4996999502182007
6q18.pdb	6q18_HL_A_SH105F.pdb	-0.3451007008552551	-0.9350000023841858
6q18.pdb	6q18_HL_A_SH105P.pdb	-1.030973196029663	-1.954200029373169
6q18.pdb	6q18_HL_A_SH105T.pdb	-0.8572083711624146	-0.8500000238418579
6q18.pdb	6q18_HL_A_SH105W.pdb	-0.7116708755493164	-3.1623001098632812
6q18.pdb	6q18_HL_A_SH105Y.pdb	-0.3848465085029602	-1.20169997215271
6q18.pdb	6q18_HL_A_SH105V.pdb	-0.5253487825393677	-1.6718000173568726
6q18.pdb	6q18_HL_A_AH106R.pdb	-0.3666144609451294	-0.9380000233650208
6q18.pdb	6q18_HL_A_AH106N.pdb	-0.4754871129989624	-0.08429999649524689
6q18.pdb	6q18_HL_A_AH106D.pdb	-0.6065167784690857	-1.5628999471664429
6q18.pdb	6q18_HL_A_AH106C.pdb	-0.4235263764858246	-0.6570000052452087
6q18.pdb	6q18_HL_A_AH106Q.pdb	-0.4659121334552765	0.02889999933540821
6q18.pdb	6q18_HL_A_AH106E.pdb	-0.32786524295806885	-0.3698999881744385
6q18.pdb	6q18_HL_A_AH106G.pdb	-0.5860648155212402	-1.125
6q18.pdb	6q18_HL_A_AH106H.pdb	-0.44163447618484497	0.382999986410141
6q18.pdb	6q18_HL_A_AH106I.pdb	-0.7508583664894104	0.1891999989748001
6q18.pdb	6q18_HL_A_AH106L.pdb	-0.2137923538684845	0.2125999927520752
6q18.pdb	6q18_HL_A_AH106K.pdb	-0.41425320506095886	-0.041600000113248825
6q18.pdb	6q18_HL_A_AH106M.pdb	-0.3023509979248047	0.06419999897480011
6q18.pdb	6q18_HL_A_AH106F.pdb	-0.04545938968658447	-0.2515000104904175
6q18.pdb	6q18_HL_A_AH106P.pdb	-0.5264960527420044	-1.149399995803833
6q18.pdb	6q18_HL_A_AH106S.pdb	-0.7695986032485962	-0.9731000065803528
6q18.pdb	6q18_HL_A_AH106T.pdb	-0.5726726055145264	0.5695000290870667
6q18.pdb	6q18_HL_A_AH106W.pdb	-0.4653193950653076	-0.6043999791145325
6q18.pdb	6q18_HL_A_AH106Y.pdb	-0.12023985385894775	-0.16459999978542328
6q18.pdb	6q18_HL_A_AH106V.pdb	-0.793869137763977	-0.10490000247955322
6q18.pdb	6q18_HL_A_SH107A.pdb	-0.7038581371307373	-0.729200005531311
6q18.pdb	6q18_HL_A_SH107R.pdb	-7.47305965423584	-17.717269897460938
6q18.pdb	6q18_HL_A_SH107N.pdb	-1.7962397336959839	-3.9769999980926514
6q18.pdb	6q18_HL_A_SH107D.pdb	-1.8866397142410278	-7.926300048828125
6q18.pdb	6q18_HL_A_SH107C.pdb	-1.1942379474639893	-2.831199884414673
6q18.pdb	6q18_HL_A_SH107Q.pdb	-4.436354160308838	-6.316400051116943
6q18.pdb	6q18_HL_A_SH107E.pdb	-4.360771179199219	-7.066500186920166
6q18.pdb	6q18_HL_A_SH107G.pdb	-0.7886672019958496	-1.7544000148773193
6q18.pdb	6q18_HL_A_SH107H.pdb	-10.586915969848633	-19.166889190673828
6q18.pdb	6q18_HL_A_SH107I.pdb	-2.4243645668029785	-5.270599842071533
6q18.pdb	6q18_HL_A_SH107L.pdb	-2.7593190670013428	-5.738900184631348
6q18.pdb	6q18_HL_A_SH107K.pdb	-7.784994125366211	-13.976300239562988
6q18.pdb	6q18_HL_A_SH107M.pdb	-1.7548108100891113	-4.054800033569336
6q18.pdb	6q18_HL_A_SH107F.pdb	-6.626011848449707	-15.014900207519531
6q18.pdb	6q18_HL_A_SH107P.pdb	-0.9153546094894409	-2.262200117111206
6q18.pdb	6q18_HL_A_SH107T.pdb	-1.6951818466186523	-4.053199768066406
6q18.pdb	6q18_HL_A_SH107W.pdb	-18.215526580810547	-32.704689025878906
6q18.pdb	6q18_HL_A_SH107Y.pdb	-8.209931373596191	-18.34217071533203
6q18.pdb	6q18_HL_A_SH107V.pdb	-0.923913836479187	-2.694700002670288
6q18.pdb	6q18_HL_A_CH108A.pdb	-0.2746499478816986	-0.7128000259399414
6q18.pdb	6q18_HL_A_CH108R.pdb	-8.182442665100098	-16.547639846801758
6q18.pdb	6q18_HL_A_CH108N.pdb	-2.1651837825775146	-5.44950008392334
6q18.pdb	6q18_HL_A_CH108D.pdb	-2.6448094844818115	-7.771200180053711
6q18.pdb	6q18_HL_A_CH108Q.pdb	-0.7110857963562012	-2.935800075531006
6q18.pdb	6q18_HL_A_CH108E.pdb	-0.651268720626831	-4.68310022354126
6q18.pdb	6q18_HL_A_CH108G.pdb	-0.7722656726837158	-0.8047000169754028
6q18.pdb	6q18_HL_A_CH108H.pdb	-5.9495086669921875	-11.077099800109863
6q18.pdb	6q18_HL_A_CH108I.pdb	-2.9774041175842285	-4.1203999519348145
6q18.pdb	6q18_HL_A_CH108L.pdb	-1.5649062395095825	-1.3524999618530273
6q18.pdb	6q18_HL_A_CH108K.pdb	-3.344576120376587	-5.281199932098389
6q18.pdb	6q18_HL_A_CH108M.pdb	-1.7600055932998657	-2.9820001125335693
6q18.pdb	6q18_HL_A_CH108F.pdb	-13.07289981842041	-19.800840377807617
6q18.pdb	6q18_HL_A_CH108P.pdb	-0.2028409242630005	-2.4816999435424805
6q18.pdb	6q18_HL_A_CH108S.pdb	-0.5146977305412292	-0.8485000133514404
6q18.pdb	6q18_HL_A_CH108T.pdb	-0.38960203528404236	-0.7138000130653381
6q18.pdb	6q18_HL_A_CH108W.pdb	-18.301252365112305	-28.29623031616211
6q18.pdb	6q18_HL_A_CH108Y.pdb	-11.157352447509766	-25.425701141357422
6q18.pdb	6q18_HL_A_CH108V.pdb	-1.5942554473876953	-3.48580002784729
6q18.pdb	6q18_HL_A_PH109A.pdb	-0.9826913475990295	-1.788599967956543
6q18.pdb	6q18_HL_A_PH109R.pdb	-0.9157458543777466	-3.8150999546051025
6q18.pdb	6q18_HL_A_PH109N.pdb	-0.8625690937042236	-3.0404000282287598
6q18.pdb	6q18_HL_A_PH109D.pdb	-3.214036464691162	-6.519599914550781
6q18.pdb	6q18_HL_A_PH109C.pdb	-1.0010279417037964	-2.3089001178741455
6q18.pdb	6q18_HL_A_PH109Q.pdb	-0.894508421421051	-4.019499778747559
6q18.pdb	6q18_HL_A_PH109E.pdb	-1.0800471305847168	-4.3597002029418945
6q18.pdb	6q18_HL_A_PH109G.pdb	-1.1103005409240723	-2.7016000747680664
6q18.pdb	6q18_HL_A_PH109H.pdb	-8.7059907913208	-14.199899673461914
6q18.pdb	6q18_HL_A_PH109I.pdb	-0.5684029459953308	-1.5119999647140503
6q18.pdb	6q18_HL_A_PH109L.pdb	-0.6603658199310303	-1.9169000387191772
6q18.pdb	6q18_HL_A_PH109K.pdb	-1.6063987016677856	-4.8618998527526855
6q18.pdb	6q18_HL_A_PH109M.pdb	-0.6494584083557129	-2.2046000957489014
6q18.pdb	6q18_HL_A_PH109F.pdb	-5.899789810180664	-12.129500389099121
6q18.pdb	6q18_HL_A_PH109S.pdb	-0.8092368841171265	-1.9773999452590942
6q18.pdb	6q18_HL_A_PH109T.pdb	-1.0000853538513184	-2.267199993133545
6q18.pdb	6q18_HL_A_PH109W.pdb	-5.885251998901367	-10.48069953918457
6q18.pdb	6q18_HL_A_PH109Y.pdb	-5.558319091796875	-9.708800315856934
6q18.pdb	6q18_HL_A_PH109V.pdb	-0.5695475339889526	-1.4967000484466553
6q18.pdb	6q18_HL_A_DH110A.pdb	-0.7578958868980408	-0.7936000227928162
6q18.pdb	6q18_HL_A_DH110R.pdb	-0.6125413775444031	-0.5177000164985657
6q18.pdb	6q18_HL_A_DH110N.pdb	-0.583311915397644	-0.2802000045776367
6q18.pdb	6q18_HL_A_DH110C.pdb	-0.5353497266769409	-0.3228999972343445
6q18.pdb	6q18_HL_A_DH110Q.pdb	-0.4998137652873993	-0.07890000194311142
6q18.pdb	6q18_HL_A_DH110E.pdb	-0.5398009419441223	0.9269000291824341
6q18.pdb	6q18_HL_A_DH110G.pdb	-0.7632956504821777	-1.2711000442504883
6q18.pdb	6q18_HL_A_DH110H.pdb	-0.7301048040390015	-0.46549999713897705
6q18.pdb	6q18_HL_A_DH110I.pdb	-0.5829705595970154	0.2678000032901764
6q18.pdb	6q18_HL_A_DH110L.pdb	-0.5333046913146973	0.17949999868869781
6q18.pdb	6q18_HL_A_DH110K.pdb	-0.6356983780860901	-0.06509999930858612
6q18.pdb	6q18_HL_A_DH110M.pdb	-0.4892570674419403	0.2498999983072281
6q18.pdb	6q18_HL_A_DH110F.pdb	-0.4535312056541443	-0.19329999387264252
6q18.pdb	6q18_HL_A_DH110P.pdb	-2.866464853286743	-4.502999782562256
6q18.pdb	6q18_HL_A_DH110S.pdb	-1.0215909481048584	-0.9995999932289124
6q18.pdb	6q18_HL_A_DH110T.pdb	-1.0038925409317017	-0.5078999996185303
6q18.pdb	6q18_HL_A_DH110W.pdb	-0.5234129428863525	0.4666000008583069
6q18.pdb	6q18_HL_A_DH110Y.pdb	-0.8293617963790894	0.0885000005364418
6q18.pdb	6q18_HL_A_DH110V.pdb	-0.6261955499649048	0.1851000040769577
6q18.pdb	6q18_HL_A_YH112A.pdb	-1.4947326183319092	-4.757999897003174
6q18.pdb	6q18_HL_A_YH112R.pdb	-1.2740644216537476	-3.178999900817871
6q18.pdb	6q18_HL_A_YH112N.pdb	-1.6781340837478638	-4.948699951171875
6q18.pdb	6q18_HL_A_YH112D.pdb	-1.6736788749694824	-6.191500186920166
6q18.pdb	6q18_HL_A_YH112C.pdb	-1.62628173828125	-4.015699863433838
6q18.pdb	6q18_HL_A_YH112Q.pdb	-1.557837724685669	-4.789599895477295
6q18.pdb	6q18_HL_A_YH112E.pdb	-1.671463966369629	-6.125500202178955
6q18.pdb	6q18_HL_A_YH112G.pdb	-1.7805473804473877	-5.218400001525879
6q18.pdb	6q18_HL_A_YH112H.pdb	-1.347467303276062	-3.502700090408325
6q18.pdb	6q18_HL_A_YH112I.pdb	-1.3897441625595093	-4.360599994659424
6q18.pdb	6q18_HL_A_YH112L.pdb	-1.3060187101364136	-3.696500062942505
6q18.pdb	6q18_HL_A_YH112K.pdb	-1.1728382110595703	-2.551800012588501
6q18.pdb	6q18_HL_A_YH112M.pdb	-0.8697500824928284	-3.232300043106079
6q18.pdb	6q18_HL_A_YH112F.pdb	-0.6987494230270386	-1.990399956703186
6q18.pdb	6q18_HL_A_YH112P.pdb	-1.4669908285140991	-4.507299900054932
6q18.pdb	6q18_HL_A_YH112S.pdb	-1.7506606578826904	-4.895199775695801
6q18.pdb	6q18_HL_A_YH112T.pdb	-1.7197140455245972	-4.599400043487549
6q18.pdb	6q18_HL_A_YH112W.pdb	-1.1503393650054932	-3.6324000358581543
6q18.pdb	6q18_HL_A_YH112V.pdb	-1.689844012260437	-4.311999797821045
6q18.pdb	6q18_HL_A_YA44A.pdb	-0.5849528312683105	0.20229999721050262
6q18.pdb	6q18_HL_A_YA44R.pdb	-0.43091753125190735	0.04390000179409981
6q18.pdb	6q18_HL_A_YA44N.pdb	-0.6117541790008545	0.24549999833106995
6q18.pdb	6q18_HL_A_YA44D.pdb	-0.6842453479766846	0.053199999034404755
6q18.pdb	6q18_HL_A_YA44C.pdb	-0.6423416137695312	0.17710000276565552
6q18.pdb	6q18_HL_A_YA44Q.pdb	-0.4012397229671478	0.15539999306201935
6q18.pdb	6q18_HL_A_YA44E.pdb	-0.7983971834182739	-0.4941999912261963
6q18.pdb	6q18_HL_A_YA44G.pdb	-0.6517988443374634	0.2087000012397766
6q18.pdb	6q18_HL_A_YA44H.pdb	-0.5844289064407349	0.1720999926328659
6q18.pdb	6q18_HL_A_YA44I.pdb	-0.5595305562019348	0.125900000333786
6q18.pdb	6q18_HL_A_YA44L.pdb	-0.6601097583770752	0.32679998874664307
6q18.pdb	6q18_HL_A_YA44K.pdb	-0.5634874105453491	0.38690000772476196
6q18.pdb	6q18_HL_A_YA44M.pdb	-0.26881152391433716	0.48100000619888306
6q18.pdb	6q18_HL_A_YA44F.pdb	-0.5083264112472534	0.10450000315904617
6q18.pdb	6q18_HL_A_YA44P.pdb	-0.558324933052063	0.4352000057697296
6q18.pdb	6q18_HL_A_YA44S.pdb	-0.6834043860435486	0.2282000035047531
6q18.pdb	6q18_HL_A_YA44T.pdb	-0.6734234690666199	0.25200000405311584
6q18.pdb	6q18_HL_A_YA44W.pdb	-0.4909602403640747	0.40230000019073486
6q18.pdb	6q18_HL_A_YA44V.pdb	-0.5658341646194458	0.1899999976158142
6q18.pdb	6q18_HL_A_VA84A.pdb	-0.5786891579627991	-0.428600013256073
6q18.pdb	6q18_HL_A_VA84R.pdb	-0.47882869839668274	-0.06319999694824219
6q18.pdb	6q18_HL_A_VA84N.pdb	-0.6783511638641357	-0.32100000977516174
6q18.pdb	6q18_HL_A_VA84D.pdb	-0.6650065183639526	-0.7253000140190125
6q18.pdb	6q18_HL_A_VA84C.pdb	-0.6375473737716675	-0.33160001039505005
6q18.pdb	6q18_HL_A_VA84Q.pdb	-0.6316709518432617	-0.5306000113487244
6q18.pdb	6q18_HL_A_VA84E.pdb	-0.699429988861084	-0.6309999823570251
6q18.pdb	6q18_HL_A_VA84G.pdb	-0.5917057394981384	-0.45989999175071716
6q18.pdb	6q18_HL_A_VA84H.pdb	-0.496679425239563	-0.2651999890804291
6q18.pdb	6q18_HL_A_VA84I.pdb	-0.4995925724506378	-0.04650000110268593
6q18.pdb	6q18_HL_A_VA84L.pdb	-0.4974400997161865	-0.16920000314712524
6q18.pdb	6q18_HL_A_VA84K.pdb	-0.6754379272460938	0.21480000019073486
6q18.pdb	6q18_HL_A_VA84M.pdb	-0.3823496103286743	0.4433000087738037
6q18.pdb	6q18_HL_A_VA84F.pdb	-0.12208470702171326	0.6310999989509583
6q18.pdb	6q18_HL_A_VA84P.pdb	-0.3986676335334778	0.9261000156402588
6q18.pdb	6q18_HL_A_VA84S.pdb	-0.7517789602279663	-0.2515999972820282
6q18.pdb	6q18_HL_A_VA84T.pdb	-0.6657658815383911	-0.45820000767707825
6q18.pdb	6q18_HL_A_VA84W.pdb	-0.5900092124938965	-0.2612999975681305
6q18.pdb	6q18_HL_A_VA84Y.pdb	0.048336148262023926	1.8013999462127686
6q18.pdb	6q18_HL_A_TA85A.pdb	-0.2904711067676544	0.26649999618530273
6q18.pdb	6q18_HL_A_TA85R.pdb	-0.5695914030075073	0.7940000295639038
6q18.pdb	6q18_HL_A_TA85N.pdb	-0.730777382850647	1.0555000305175781
6q18.pdb	6q18_HL_A_TA85D.pdb	-0.9066760540008545	-1.601699948310852
6q18.pdb	6q18_HL_A_TA85C.pdb	-0.3384180963039398	0.14380000531673431
6q18.pdb	6q18_HL_A_TA85Q.pdb	-0.9701803922653198	-0.5152000188827515
6q18.pdb	6q18_HL_A_TA85E.pdb	-0.4742416739463806	-3.2465999126434326
6q18.pdb	6q18_HL_A_TA85G.pdb	-0.6085814237594604	0.15940000116825104
6q18.pdb	6q18_HL_A_TA85H.pdb	-0.8148803114891052	0.09640000015497208
6q18.pdb	6q18_HL_A_TA85I.pdb	-0.375058650970459	0.9341999888420105
6q18.pdb	6q18_HL_A_TA85L.pdb	-1.0879473686218262	-0.866100013256073
6q18.pdb	6q18_HL_A_TA85K.pdb	-0.06823629140853882	1.226699948310852
6q18.pdb	6q18_HL_A_TA85M.pdb	-0.4089747667312622	1.4917999505996704
6q18.pdb	6q18_HL_A_TA85F.pdb	-0.37719786167144775	-1.7742999792099
6q18.pdb	6q18_HL_A_TA85P.pdb	-0.2105860710144043	0.4975999891757965
6q18.pdb	6q18_HL_A_TA85S.pdb	-0.5509106516838074	-0.00930000003427267
6q18.pdb	6q18_HL_A_TA85W.pdb	-1.556227207183838	-3.842099905014038
6q18.pdb	6q18_HL_A_TA85Y.pdb	-1.0581371784210205	-1.0729000568389893
6q18.pdb	6q18_HL_A_TA85V.pdb	-0.3307536840438843	0.42399999499320984
6q18.pdb	6q18_HL_A_AA86R.pdb	-0.2182680070400238	0.930400013923645
6q18.pdb	6q18_HL_A_AA86N.pdb	-0.6324830055236816	0.2621999979019165
6q18.pdb	6q18_HL_A_AA86D.pdb	-0.8579034805297852	-1.2446999549865723
6q18.pdb	6q18_HL_A_AA86C.pdb	-0.48375847935676575	0.45809999108314514
6q18.pdb	6q18_HL_A_AA86Q.pdb	-0.3760320246219635	0.9416000247001648
6q18.pdb	6q18_HL_A_AA86E.pdb	-0.8504064083099365	-0.001500000013038516
6q18.pdb	6q18_HL_A_AA86G.pdb	-0.7322742938995361	0.1737000048160553
6q18.pdb	6q18_HL_A_AA86H.pdb	-0.6229358315467834	0.5813999772071838
6q18.pdb	6q18_HL_A_AA86I.pdb	-0.3634655773639679	0.35440000891685486
6q18.pdb	6q18_HL_A_AA86L.pdb	-0.5324384570121765	0.16459999978542328
6q18.pdb	6q18_HL_A_AA86K.pdb	-0.4482472538948059	0.05660000070929527
6q18.pdb	6q18_HL_A_AA86M.pdb	-0.46562260389328003	0.5857999920845032
6q18.pdb	6q18_HL_A_AA86F.pdb	-0.280611515045166	0.7889999747276306
6q18.pdb	6q18_HL_A_AA86P.pdb	-0.27246180176734924	0.5565000176429749
6q18.pdb	6q18_HL_A_AA86S.pdb	-0.6660000085830688	0.358599990606308
6q18.pdb	6q18_HL_A_AA86T.pdb	-0.6881006956100464	-0.06729999929666519
6q18.pdb	6q18_HL_A_AA86W.pdb	-0.4500063359737396	-0.007300000172108412
6q18.pdb	6q18_HL_A_AA86Y.pdb	-0.4643499255180359	0.026100000366568565
6q18.pdb	6q18_HL_A_AA86V.pdb	-0.3784579634666443	0.23680000007152557
6q18.pdb	6q18_HL_A_SA94A.pdb	-0.7070972919464111	-0.30250000953674316
6q18.pdb	6q18_HL_A_SA94R.pdb	-0.7274298667907715	-0.826200008392334
6q18.pdb	6q18_HL_A_SA94N.pdb	-0.7157416939735413	-0.6489999890327454
6q18.pdb	6q18_HL_A_SA94D.pdb	-0.7207297086715698	-1.7877999544143677
6q18.pdb	6q18_HL_A_SA94C.pdb	-0.6141451597213745	-0.29109999537467957
6q18.pdb	6q18_HL_A_SA94Q.pdb	-0.6438393592834473	-0.7802000045776367
6q18.pdb	6q18_HL_A_SA94E.pdb	-0.8228192925453186	-1.7868000268936157
6q18.pdb	6q18_HL_A_SA94G.pdb	-0.8734067678451538	-0.6050999760627747
6q18.pdb	6q18_HL_A_SA94H.pdb	-0.5171133279800415	-0.4083999991416931
6q18.pdb	6q18_HL_A_SA94I.pdb	-0.6482895612716675	-0.24799999594688416
6q18.pdb	6q18_HL_A_SA94L.pdb	-0.4531893730163574	-0.054499998688697815
6q18.pdb	6q18_HL_A_SA94K.pdb	-0.7046788334846497	-0.7221999764442444
6q18.pdb	6q18_HL_A_SA94M.pdb	-0.7972121238708496	-0.15629999339580536
6q18.pdb	6q18_HL_A_SA94F.pdb	-0.42328062653541565	0.4072999954223633
6q18.pdb	6q18_HL_A_SA94P.pdb	-0.3985655605792999	-0.2973000109195709
6q18.pdb	6q18_HL_A_SA94T.pdb	-0.8185229897499084	-0.4196999967098236
6q18.pdb	6q18_HL_A_SA94W.pdb	-0.47050195932388306	-0.1941000074148178
6q18.pdb	6q18_HL_A_SA94Y.pdb	-0.36260610818862915	0.33709999918937683
6q18.pdb	6q18_HL_A_SA94V.pdb	-0.6098558902740479	-0.03920000046491623
6q18.pdb	6q18_HL_A_WA102A.pdb	-1.215634822845459	-2.3519999980926514
6q18.pdb	6q18_HL_A_WA102R.pdb	-0.7927695512771606	-1.628000020980835
6q18.pdb	6q18_HL_A_WA102N.pdb	-1.3421194553375244	-2.095900058746338
6q18.pdb	6q18_HL_A_WA102D.pdb	-1.394472360610962	-2.3749001026153564
6q18.pdb	6q18_HL_A_WA102C.pdb	-1.298224925994873	-1.9474999904632568
6q18.pdb	6q18_HL_A_WA102Q.pdb	-1.2469375133514404	-1.9443999528884888
6q18.pdb	6q18_HL_A_WA102E.pdb	-1.3747004270553589	-2.3303000926971436
6q18.pdb	6q18_HL_A_WA102G.pdb	-1.2833014726638794	-2.3278000354766846
6q18.pdb	6q18_HL_A_WA102H.pdb	-1.1574606895446777	-1.6017999649047852
6q18.pdb	6q18_HL_A_WA102I.pdb	-1.302445411682129	-1.55239999294281
6q18.pdb	6q18_HL_A_WA102L.pdb	-1.0388623476028442	-1.264299988746643
6q18.pdb	6q18_HL_A_WA102K.pdb	-1.0419892072677612	-1.7828999757766724
6q18.pdb	6q18_HL_A_WA102M.pdb	-0.9675266742706299	-1.0023000240325928
6q18.pdb	6q18_HL_A_WA102F.pdb	-1.0977797508239746	-1.347100019454956
6q18.pdb	6q18_HL_A_WA102P.pdb	-0.986991822719574	-2.247299909591675
6q18.pdb	6q18_HL_A_WA102S.pdb	-1.3994227647781372	-2.352400064468384
6q18.pdb	6q18_HL_A_WA102T.pdb	-1.3626937866210938	-1.874500036239624
6q18.pdb	6q18_HL_A_WA102Y.pdb	-0.840826153755188	-1.3371000289916992
6q18.pdb	6q18_HL_A_WA102V.pdb	-1.2258086204528809	-1.5497000217437744
6q18.pdb	6q18_HL_A_TA104A.pdb	-0.7579758167266846	-0.8460999727249146
6q18.pdb	6q18_HL_A_TA104R.pdb	-1.0098395347595215	-0.9646999835968018
6q18.pdb	6q18_HL_A_TA104N.pdb	-0.674898624420166	-0.9829000234603882
6q18.pdb	6q18_HL_A_TA104D.pdb	-0.8840154409408569	-1.7174999713897705
6q18.pdb	6q18_HL_A_TA104C.pdb	-0.670859694480896	-0.7200999855995178
6q18.pdb	6q18_HL_A_TA104Q.pdb	-0.7502032518386841	-1.198099970817566
6q18.pdb	6q18_HL_A_TA104E.pdb	-0.7374969124794006	-1.9855999946594238
6q18.pdb	6q18_HL_A_TA104G.pdb	-0.8488867282867432	-1.1629999876022339
6q18.pdb	6q18_HL_A_TA104H.pdb	-1.117178201675415	-2.211199998855591
6q18.pdb	6q18_HL_A_TA104I.pdb	-0.47671249508857727	-0.2393999993801117
6q18.pdb	6q18_HL_A_TA104L.pdb	-0.39941418170928955	-1.5541000366210938
6q18.pdb	6q18_HL_A_TA104K.pdb	-0.5750643610954285	-0.45730000734329224
6q18.pdb	6q18_HL_A_TA104M.pdb	-0.5440343022346497	-0.9301000237464905
6q18.pdb	6q18_HL_A_TA104F.pdb	-0.5522192120552063	-0.9689000248908997
6q18.pdb	6q18_HL_A_TA104P.pdb	-0.551012396812439	-0.7576000094413757
6q18.pdb	6q18_HL_A_TA104S.pdb	-0.8572908639907837	-1.107699990272522
6q18.pdb	6q18_HL_A_TA104W.pdb	-1.8823519945144653	-4.0767998695373535
6q18.pdb	6q18_HL_A_TA104Y.pdb	-0.7025848627090454	-1.375
6q18.pdb	6q18_HL_A_TA104V.pdb	-0.5913541316986084	-0.15569999814033508
6q18.pdb	6q18_HL_A_EA105A.pdb	-0.7566219568252563	-2.603600025177002
6q18.pdb	6q18_HL_A_EA105R.pdb	-1.3341262340545654	-5.088500022888184
6q18.pdb	6q18_HL_A_EA105N.pdb	-0.39936792850494385	-1.8758000135421753
6q18.pdb	6q18_HL_A_EA105D.pdb	-0.36432379484176636	-0.6913999915122986
6q18.pdb	6q18_HL_A_EA105C.pdb	-0.580101728439331	-2.2067999839782715
6q18.pdb	6q18_HL_A_EA105Q.pdb	-0.8240830898284912	-2.6117000579833984
6q18.pdb	6q18_HL_A_EA105G.pdb	-0.7776852250099182	-2.7627999782562256
6q18.pdb	6q18_HL_A_EA105H.pdb	-2.1531403064727783	-6.157599925994873
6q18.pdb	6q18_HL_A_EA105I.pdb	-0.6849876642227173	-1.7943999767303467
6q18.pdb	6q18_HL_A_EA105L.pdb	-0.44966763257980347	-3.4082999229431152
6q18.pdb	6q18_HL_A_EA105K.pdb	-1.0669130086898804	-5.2835001945495605
6q18.pdb	6q18_HL_A_EA105M.pdb	-0.7810449600219727	-2.545300006866455
6q18.pdb	6q18_HL_A_EA105F.pdb	-1.5000617504119873	-6.259200096130371
6q18.pdb	6q18_HL_A_EA105P.pdb	-1.2601697444915771	-4.113100051879883
6q18.pdb	6q18_HL_A_EA105S.pdb	-0.9974920749664307	-2.7054998874664307
6q18.pdb	6q18_HL_A_EA105T.pdb	-0.9007214903831482	-2.710900068283081
6q18.pdb	6q18_HL_A_EA105W.pdb	-2.4973859786987305	-8.369799613952637
6q18.pdb	6q18_HL_A_EA105Y.pdb	-2.548794746398926	-6.556600093841553
6q18.pdb	6q18_HL_A_EA105V.pdb	-0.7184431552886963	-2.069000005722046
6q18.pdb	6q18_HL_A_NA107A.pdb	-0.5040761828422546	0.16329999268054962
6q18.pdb	6q18_HL_A_NA107R.pdb	-0.45323771238327026	-0.4366999864578247
6q18.pdb	6q18_HL_A_NA107D.pdb	-0.5860394239425659	-0.12300000339746475
6q18.pdb	6q18_HL_A_NA107C.pdb	-0.4398643672466278	0.11060000211000443
6q18.pdb	6q18_HL_A_NA107Q.pdb	-0.35866159200668335	0.23409999907016754
6q18.pdb	6q18_HL_A_NA107E.pdb	-0.525178074836731	-0.15719999372959137
6q18.pdb	6q18_HL_A_NA107G.pdb	-0.6028443574905396	0.38260000944137573
6q18.pdb	6q18_HL_A_NA107H.pdb	-0.4278583526611328	-0.28760001063346863
6q18.pdb	6q18_HL_A_NA107I.pdb	-1.056117296218872	0.671999990940094
6q18.pdb	6q18_HL_A_NA107L.pdb	-0.23940661549568176	0.4803999960422516
6q18.pdb	6q18_HL_A_NA107K.pdb	-0.5081494450569153	0.15919999778270721
6q18.pdb	6q18_HL_A_NA107M.pdb	-0.3429343104362488	0.5001999735832214
6q18.pdb	6q18_HL_A_NA107F.pdb	-0.36004865169525146	-0.01889999955892563
6q18.pdb	6q18_HL_A_NA107P.pdb	-0.5267632603645325	1.006500005722046
6q18.pdb	6q18_HL_A_NA107S.pdb	-0.662018895149231	-0.07519999891519547
6q18.pdb	6q18_HL_A_NA107T.pdb	-0.6309747099876404	-0.38999998569488525
6q18.pdb	6q18_HL_A_NA107W.pdb	-0.4088789224624634	-0.06949999928474426
6q18.pdb	6q18_HL_A_NA107Y.pdb	-0.4917525053024292	-0.15690000355243683
6q18.pdb	6q18_HL_A_NA107V.pdb	-0.9510069489479065	-0.3111000061035156
6q18.pdb	6q18_HL_A_GA108A.pdb	-3.511115074157715	-4.842800140380859
6q18.pdb	6q18_HL_A_GA108R.pdb	-13.829917907714844	-23.503019332885742
6q18.pdb	6q18_HL_A_GA108N.pdb	-11.403599739074707	-15.880880355834961
6q18.pdb	6q18_HL_A_GA108D.pdb	-10.166374206542969	-15.407529830932617
6q18.pdb	6q18_HL_A_GA108C.pdb	-5.226174354553223	-9.214099884033203
6q18.pdb	6q18_HL_A_GA108Q.pdb	-4.060426712036133	-9.747599601745605
6q18.pdb	6q18_HL_A_GA108E.pdb	-10.414833068847656	-17.374849319458008
6q18.pdb	6q18_HL_A_GA108H.pdb	-9.791090965270996	-22.23834991455078
6q18.pdb	6q18_HL_A_GA108I.pdb	-4.166758060455322	-7.717800140380859
6q18.pdb	6q18_HL_A_GA108L.pdb	-7.6353607177734375	-12.343600273132324
6q18.pdb	6q18_HL_A_GA108K.pdb	-10.637626647949219	-18.254539489746094
6q18.pdb	6q18_HL_A_GA108M.pdb	-2.801388740539551	-4.974699974060059
6q18.pdb	6q18_HL_A_GA108F.pdb	-14.242951393127441	-20.91250991821289
6q18.pdb	6q18_HL_A_GA108P.pdb	-10.094956398010254	-13.808300018310547
6q18.pdb	6q18_HL_A_GA108S.pdb	-4.939142227172852	-10.185600280761719
6q18.pdb	6q18_HL_A_GA108T.pdb	-7.828334808349609	-14.105899810791016
6q18.pdb	6q18_HL_A_GA108W.pdb	-16.837343215942383	-23.840410232543945
6q18.pdb	6q18_HL_A_GA108Y.pdb	-6.656174659729004	-12.38479995727539
6q18.pdb	6q18_HL_A_GA108V.pdb	-3.873082160949707	-5.345399856567383
6q18.pdb	6q18_HL_A_LA109A.pdb	-0.7578481435775757	-0.6126999855041504
6q18.pdb	6q18_HL_A_LA109R.pdb	-0.6985081434249878	-0.7096999883651733
6q18.pdb	6q18_HL_A_LA109N.pdb	-0.7889463901519775	-0.27079999446868896
6q18.pdb	6q18_HL_A_LA109D.pdb	-0.7793475389480591	-0.6886000037193298
6q18.pdb	6q18_HL_A_LA109C.pdb	-0.7045027613639832	-0.6462000012397766
6q18.pdb	6q18_HL_A_LA109Q.pdb	-0.7835557460784912	-0.6876999735832214
6q18.pdb	6q18_HL_A_LA109E.pdb	-0.835718035697937	-0.6682999730110168
6q18.pdb	6q18_HL_A_LA109G.pdb	-0.8735120296478271	-0.6100999712944031
6q18.pdb	6q18_HL_A_LA109H.pdb	-0.6237858533859253	-0.7468000054359436
6q18.pdb	6q18_HL_A_LA109I.pdb	-0.5068759918212891	-0.32899999618530273
6q18.pdb	6q18_HL_A_LA109K.pdb	-0.7436622381210327	-0.6793000102043152
6q18.pdb	6q18_HL_A_LA109M.pdb	-0.6034455299377441	-0.6344000101089478
6q18.pdb	6q18_HL_A_LA109F.pdb	-0.5264086723327637	-0.7224000096321106
6q18.pdb	6q18_HL_A_LA109P.pdb	-0.7476602792739868	-1.4735000133514404
6q18.pdb	6q18_HL_A_LA109S.pdb	-0.9200553297996521	-0.5618000030517578
6q18.pdb	6q18_HL_A_LA109T.pdb	-0.8375591039657593	-0.33390000462532043
6q18.pdb	6q18_HL_A_LA109W.pdb	-0.5305794477462769	-0.7479000091552734
6q18.pdb	6q18_HL_A_LA109Y.pdb	-0.5992878079414368	-0.6789000034332275
6q18.pdb	6q18_HL_A_LA109V.pdb	-0.5748226642608643	-0.462799996137619
6q18.pdb	6q18_HL_A_HA132A.pdb	-0.9887640476226807	-0.8784000277519226
6q18.pdb	6q18_HL_A_HA132R.pdb	-0.4468574523925781	-2.1849000453948975
6q18.pdb	6q18_HL_A_HA132N.pdb	-0.6742666959762573	-0.9144999980926514
6q18.pdb	6q18_HL_A_HA132D.pdb	-1.0555784702301025	-1.0835000276565552
6q18.pdb	6q18_HL_A_HA132C.pdb	-1.0008597373962402	-0.8677999973297119
6q18.pdb	6q18_HL_A_HA132Q.pdb	-0.7071041464805603	-0.9197999835014343
6q18.pdb	6q18_HL_A_HA132E.pdb	-1.1183124780654907	-1.4020999670028687
6q18.pdb	6q18_HL_A_HA132G.pdb	-0.9153522849082947	-0.8884999752044678
6q18.pdb	6q18_HL_A_HA132I.pdb	-0.902189314365387	-0.8400999903678894
6q18.pdb	6q18_HL_A_HA132L.pdb	-0.8477292060852051	-1.0360000133514404
6q18.pdb	6q18_HL_A_HA132K.pdb	-1.155970811843872	-2.3993000984191895
6q18.pdb	6q18_HL_A_HA132M.pdb	-0.8905090093612671	-0.9164999723434448
6q18.pdb	6q18_HL_A_HA132F.pdb	-1.5036078691482544	-2.6226999759674072
6q18.pdb	6q18_HL_A_HA132P.pdb	-0.8164147138595581	-0.8871999979019165
6q18.pdb	6q18_HL_A_HA132S.pdb	-1.1679117679595947	-0.8921999931335449
6q18.pdb	6q18_HL_A_HA132T.pdb	-1.145910382270813	-0.8446999788284302
6q18.pdb	6q18_HL_A_HA132W.pdb	-2.977306842803955	-5.957499980926514
6q18.pdb	6q18_HL_A_HA132Y.pdb	-4.007262229919434	-6.7393999099731445
6q18.pdb	6q18_HL_A_HA132V.pdb	-0.888668417930603	-0.8148999810218811
6q18.pdb	6q18_HL_A_PA134A.pdb	-0.7488529682159424	0.27639999985694885
6q18.pdb	6q18_HL_A_PA134R.pdb	-6.911137580871582	-10.343199729919434
6q18.pdb	6q18_HL_A_PA134N.pdb	-0.5573807954788208	-0.5612999796867371
6q18.pdb	6q18_HL_A_PA134D.pdb	-0.8050951957702637	-1.3032000064849854
6q18.pdb	6q18_HL_A_PA134C.pdb	-0.6067506074905396	-0.15279999375343323
6q18.pdb	6q18_HL_A_PA134Q.pdb	-1.2700319290161133	-2.4727001190185547
6q18.pdb	6q18_HL_A_PA134E.pdb	-0.7857953906059265	-1.86080002784729
6q18.pdb	6q18_HL_A_PA134G.pdb	-0.77700275182724	0.07039999961853027
6q18.pdb	6q18_HL_A_PA134H.pdb	-2.722574234008789	-4.436500072479248
6q18.pdb	6q18_HL_A_PA134I.pdb	-0.6340442299842834	-0.24529999494552612
6q18.pdb	6q18_HL_A_PA134L.pdb	-0.4874892234802246	-0.14010000228881836
6q18.pdb	6q18_HL_A_PA134K.pdb	-0.6735784411430359	-1.0595999956130981
6q18.pdb	6q18_HL_A_PA134M.pdb	-0.8231459856033325	-2.0994999408721924
6q18.pdb	6q18_HL_A_PA134F.pdb	-3.499911069869995	-4.985199928283691
6q18.pdb	6q18_HL_A_PA134S.pdb	-0.7379773259162903	0.0722000002861023
6q18.pdb	6q18_HL_A_PA134T.pdb	-0.7320405840873718	-0.010099999606609344
6q18.pdb	6q18_HL_A_PA134W.pdb	-2.507071018218994	-8.531800270080566
6q18.pdb	6q18_HL_A_PA134Y.pdb	-4.811638832092285	-9.3681001663208
6q18.pdb	6q18_HL_A_PA134V.pdb	-0.6037726998329163	-0.008299999870359898
6q18.pdb	6q18_HL_A_SA135A.pdb	-0.9512893557548523	-0.9307000041007996
6q18.pdb	6q18_HL_A_SA135R.pdb	-0.6474148631095886	-1.7330000400543213
6q18.pdb	6q18_HL_A_SA135N.pdb	-0.9807000160217285	-2.1617000102996826
6q18.pdb	6q18_HL_A_SA135D.pdb	-1.2051513195037842	-2.023900032043457
6q18.pdb	6q18_HL_A_SA135C.pdb	-0.9021584987640381	-1.1532000303268433
6q18.pdb	6q18_HL_A_SA135Q.pdb	-0.9621173143386841	-1.809000015258789
6q18.pdb	6q18_HL_A_SA135E.pdb	-1.2035232782363892	-3.3257999420166016
6q18.pdb	6q18_HL_A_SA135G.pdb	-0.947145938873291	-1.2860000133514404
6q18.pdb	6q18_HL_A_SA135H.pdb	-1.0681692361831665	-1.3935999870300293
6q18.pdb	6q18_HL_A_SA135I.pdb	-0.7830307483673096	-1.4146000146865845
6q18.pdb	6q18_HL_A_SA135L.pdb	-0.6697512269020081	-2.2379000186920166
6q18.pdb	6q18_HL_A_SA135K.pdb	-1.431931972503662	-2.8457000255584717
6q18.pdb	6q18_HL_A_SA135M.pdb	-0.7472217679023743	-1.090499997138977
6q18.pdb	6q18_HL_A_SA135F.pdb	-1.0372109413146973	-2.504699945449829
6q18.pdb	6q18_HL_A_SA135P.pdb	-2.712097406387329	-5.144499778747559
6q18.pdb	6q18_HL_A_SA135T.pdb	-1.0575889348983765	-1.317199945449829
6q18.pdb	6q18_HL_A_SA135W.pdb	-3.1000213623046875	-5.638999938964844
6q18.pdb	6q18_HL_A_SA135Y.pdb	-10.342716217041016	-15.59080982208252
6q18.pdb	6q18_HL_A_SA135V.pdb	-0.7678894996643066	-1.0117000341415405
6q18.pdb	6q18_HL_A_NA136A.pdb	-0.8831279277801514	0.8539999723434448
6q18.pdb	6q18_HL_A_NA136R.pdb	-0.31070446968078613	0.30730000138282776
6q18.pdb	6q18_HL_A_NA136D.pdb	-1.0326517820358276	-0.7317000031471252
6q18.pdb	6q18_HL_A_NA136C.pdb	-0.1930077075958252	-0.22269999980926514
6q18.pdb	6q18_HL_A_NA136Q.pdb	-0.9094719886779785	-0.41990000009536743
6q18.pdb	6q18_HL_A_NA136E.pdb	-1.0162866115570068	-0.5428000092506409
6q18.pdb	6q18_HL_A_NA136G.pdb	-0.9792239665985107	-0.839900016784668
6q18.pdb	6q18_HL_A_NA136H.pdb	-0.8358452320098877	-0.5685999989509583
6q18.pdb	6q18_HL_A_NA136I.pdb	-0.24727493524551392	-0.16369999945163727
6q18.pdb	6q18_HL_A_NA136L.pdb	-0.7284569144248962	-0.5856999754905701
6q18.pdb	6q18_HL_A_NA136K.pdb	-0.1431538462638855	0.3449000120162964
6q18.pdb	6q18_HL_A_NA136M.pdb	-0.18161940574645996	0.8223000168800354
6q18.pdb	6q18_HL_A_NA136F.pdb	-0.7148427963256836	0.1615999937057495
6q18.pdb	6q18_HL_A_NA136P.pdb	-0.35789966583251953	0.22540000081062317
6q18.pdb	6q18_HL_A_NA136S.pdb	-1.0322496891021729	-0.08669999986886978
6q18.pdb	6q18_HL_A_NA136T.pdb	-0.5315567255020142	-0.23669999837875366
6q18.pdb	6q18_HL_A_NA136W.pdb	-0.7750401496887207	0.05429999902844429
6q18.pdb	6q18_HL_A_NA136Y.pdb	-0.7885058522224426	-0.34040001034736633
6q18.pdb	6q18_HL_A_NA136V.pdb	-0.25228461623191833	0.6485999822616577
6q18.pdb	6q18_HL_A_RA138A.pdb	-0.7945957183837891	-1.434999942779541
6q18.pdb	6q18_HL_A_RA138N.pdb	-0.8842236995697021	-1.0440000295639038
6q18.pdb	6q18_HL_A_RA138D.pdb	-0.895953357219696	-1.1081000566482544
6q18.pdb	6q18_HL_A_RA138C.pdb	-0.8316189050674438	-1.2630000114440918
6q18.pdb	6q18_HL_A_RA138Q.pdb	-0.7025288343429565	-0.7840999960899353
6q18.pdb	6q18_HL_A_RA138E.pdb	-0.8984178900718689	-1.4457000494003296
6q18.pdb	6q18_HL_A_RA138G.pdb	-0.8799121975898743	-1.5456000566482544
6q18.pdb	6q18_HL_A_RA138H.pdb	-0.5479163527488708	-0.4415000081062317
6q18.pdb	6q18_HL_A_RA138I.pdb	-0.7383108139038086	-1.1024999618530273
6q18.pdb	6q18_HL_A_RA138L.pdb	-0.6945284605026245	-1.1016000509262085
6q18.pdb	6q18_HL_A_RA138K.pdb	-0.8249093294143677	-1.4120999574661255
6q18.pdb	6q18_HL_A_RA138M.pdb	-0.668685257434845	-0.032999999821186066
6q18.pdb	6q18_HL_A_RA138F.pdb	-0.3486917018890381	0.914900004863739
6q18.pdb	6q18_HL_A_RA138P.pdb	-0.8769914507865906	-1.8767000436782837
6q18.pdb	6q18_HL_A_RA138S.pdb	-0.9069302082061768	-1.4264999628067017
6q18.pdb	6q18_HL_A_RA138T.pdb	-0.9881770610809326	-1.2670999765396118
6q18.pdb	6q18_HL_A_RA138W.pdb	-0.8578441143035889	-1.7920000553131104
6q18.pdb	6q18_HL_A_RA138Y.pdb	-0.026568591594696045	2.456700086593628
6q18.pdb	6q18_HL_A_RA138V.pdb	-0.723824143409729	-1.0951000452041626
6q18.pdb	6q18_HL_A_DA139A.pdb	-1.4712300300598145	-4.578700065612793
6q18.pdb	6q18_HL_A_DA139R.pdb	-3.388772487640381	-9.822099685668945
6q18.pdb	6q18_HL_A_DA139N.pdb	-1.7388242483139038	-8.703100204467773
6q18.pdb	6q18_HL_A_DA139C.pdb	-1.0827394723892212	-4.579999923706055
6q18.pdb	6q18_HL_A_DA139Q.pdb	-4.556580543518066	-10.8927001953125
6q18.pdb	6q18_HL_A_DA139E.pdb	-1.434272050857544	-6.981100082397461
6q18.pdb	6q18_HL_A_DA139G.pdb	-1.6184574365615845	-4.802599906921387
6q18.pdb	6q18_HL_A_DA139H.pdb	-5.742401123046875	-13.518400192260742
6q18.pdb	6q18_HL_A_DA139I.pdb	-1.8695259094238281	-5.0630998611450195
6q18.pdb	6q18_HL_A_DA139L.pdb	-2.907827854156494	-8.007800102233887
6q18.pdb	6q18_HL_A_DA139K.pdb	-2.142252206802368	-6.040500164031982
6q18.pdb	6q18_HL_A_DA139M.pdb	-1.5444777011871338	-7.269199848175049
6q18.pdb	6q18_HL_A_DA139F.pdb	-4.278971195220947	-8.29539966583252
6q18.pdb	6q18_HL_A_DA139P.pdb	-1.4430519342422485	-3.920799970626831
6q18.pdb	6q18_HL_A_DA139S.pdb	-1.6372770071029663	-4.646699905395508
6q18.pdb	6q18_HL_A_DA139T.pdb	-1.6751149892807007	-3.7783000469207764
6q18.pdb	6q18_HL_A_DA139W.pdb	-7.467174530029297	-20.248899459838867
6q18.pdb	6q18_HL_A_DA139Y.pdb	-10.943575859069824	-19.266759872436523
6q18.pdb	6q18_HL_A_DA139V.pdb	-1.3963483572006226	-3.34879994392395
6q18.pdb	6q18_HL_A_RA141A.pdb	-0.755025327205658	-1.3101999759674072
6q18.pdb	6q18_HL_A_RA141N.pdb	-0.8196347951889038	-1.356600046157837
6q18.pdb	6q18_HL_A_RA141D.pdb	-0.9767181277275085	-3.2630999088287354
6q18.pdb	6q18_HL_A_RA141C.pdb	-0.7521624565124512	-1.377500057220459
6q18.pdb	6q18_HL_A_RA141Q.pdb	-0.8067725300788879	-1.6483999490737915
6q18.pdb	6q18_HL_A_RA141E.pdb	-0.8247993588447571	-1.719099998474121
6q18.pdb	6q18_HL_A_RA141G.pdb	-0.7834950089454651	-1.3624999523162842
6q18.pdb	6q18_HL_A_RA141H.pdb	-0.6879189014434814	-1.5312000513076782
6q18.pdb	6q18_HL_A_RA141I.pdb	-0.6678593158721924	-2.2330000400543213
6q18.pdb	6q18_HL_A_RA141L.pdb	-0.7681294083595276	-1.478600025177002
6q18.pdb	6q18_HL_A_RA141K.pdb	-0.6242755055427551	-0.6248999834060669
6q18.pdb	6q18_HL_A_RA141M.pdb	-0.7042248249053955	-1.1382999420166016
6q18.pdb	6q18_HL_A_RA141F.pdb	0.015936970710754395	-0.7139999866485596
6q18.pdb	6q18_HL_A_RA141P.pdb	-0.875859260559082	-1.416100025177002
6q18.pdb	6q18_HL_A_RA141S.pdb	-0.9034834504127502	-1.4536000490188599
6q18.pdb	6q18_HL_A_RA141T.pdb	-0.8671140670776367	-2.5220999717712402
6q18.pdb	6q18_HL_A_RA141W.pdb	-0.7858741283416748	-1.6138999462127686
6q18.pdb	6q18_HL_A_RA141Y.pdb	0.27615922689437866	-1.0485999584197998
6q18.pdb	6q18_HL_A_RA141V.pdb	-0.6679209470748901	-2.234499931335449
6q18.pdb	6q18_HL_A_AA142R.pdb	-0.7207421064376831	-3.0035998821258545
6q18.pdb	6q18_HL_A_AA142N.pdb	-1.2002737522125244	-3.3447000980377197
6q18.pdb	6q18_HL_A_AA142D.pdb	-1.136741042137146	-1.4805999994277954
6q18.pdb	6q18_HL_A_AA142C.pdb	-0.8668832778930664	-1.023900032043457
6q18.pdb	6q18_HL_A_AA142Q.pdb	-0.4412933588027954	-0.6840999722480774
6q18.pdb	6q18_HL_A_AA142E.pdb	-1.0102858543395996	1.3687000274658203
6q18.pdb	6q18_HL_A_AA142G.pdb	-0.6228871941566467	-0.9315000176429749
6q18.pdb	6q18_HL_A_AA142H.pdb	-7.3401641845703125	-10.617300033569336
6q18.pdb	6q18_HL_A_AA142I.pdb	-2.012331008911133	-0.7511000037193298
6q18.pdb	6q18_HL_A_AA142L.pdb	-0.833573579788208	-0.3465000092983246
6q18.pdb	6q18_HL_A_AA142K.pdb	-0.5570769906044006	-2.000999927520752
6q18.pdb	6q18_HL_A_AA142M.pdb	-0.3079827129840851	0.7055000066757202
6q18.pdb	6q18_HL_A_AA142F.pdb	-1.919587254524231	-1.4544999599456787
6q18.pdb	6q18_HL_A_AA142P.pdb	-0.7426636219024658	-1.0530999898910522
6q18.pdb	6q18_HL_A_AA142S.pdb	-0.42914360761642456	-0.8486999869346619
6q18.pdb	6q18_HL_A_AA142T.pdb	-1.2016563415527344	-0.2379000037908554
6q18.pdb	6q18_HL_A_AA142W.pdb	-1.6472938060760498	-9.754199981689453
6q18.pdb	6q18_HL_A_AA142Y.pdb	-2.2030129432678223	-2.3912999629974365
6q18.pdb	6q18_HL_A_AA142V.pdb	-1.7683604955673218	-0.7408999800682068
6q18.pdb	6q18_HL_A_IA143A.pdb	-0.8753583431243896	-1.544600009918213
6q18.pdb	6q18_HL_A_IA143R.pdb	-1.387116551399231	-4.533899784088135
6q18.pdb	6q18_HL_A_IA143N.pdb	-0.8925641775131226	-1.9979000091552734
6q18.pdb	6q18_HL_A_IA143D.pdb	-0.8973245024681091	-2.872999906539917
6q18.pdb	6q18_HL_A_IA143C.pdb	-0.3178510069847107	0.19519999623298645
6q18.pdb	6q18_HL_A_IA143Q.pdb	-0.473462849855423	-1.5413000583648682
6q18.pdb	6q18_HL_A_IA143E.pdb	-0.9842844605445862	-2.977400064468384
6q18.pdb	6q18_HL_A_IA143G.pdb	-0.9155756235122681	-2.4349000453948975
6q18.pdb	6q18_HL_A_IA143H.pdb	-0.8957718014717102	-2.3629000186920166
6q18.pdb	6q18_HL_A_IA143L.pdb	-0.8124802112579346	-1.1792000532150269
6q18.pdb	6q18_HL_A_IA143K.pdb	-0.8906100392341614	-3.045300006866455
6q18.pdb	6q18_HL_A_IA143M.pdb	-0.8270269632339478	-1.0907000303268433
6q18.pdb	6q18_HL_A_IA143F.pdb	-2.192392110824585	-4.7993998527526855
6q18.pdb	6q18_HL_A_IA143P.pdb	-0.5720956325531006	-1.6370999813079834
6q18.pdb	6q18_HL_A_IA143S.pdb	-0.8769749999046326	-1.0403000116348267
6q18.pdb	6q18_HL_A_IA143T.pdb	-0.6127471923828125	-0.5999000072479248
6q18.pdb	6q18_HL_A_IA143W.pdb	-3.0675177574157715	-9.816200256347656
6q18.pdb	6q18_HL_A_IA143Y.pdb	-1.7100218534469604	-4.112599849700928
6q18.pdb	6q18_HL_A_IA143V.pdb	-0.25321850180625916	-0.13510000705718994
6q18.pdb	6q18_HL_A_HA145A.pdb	-0.6076463460922241	0.10300000011920929
6q18.pdb	6q18_HL_A_HA145R.pdb	-0.37499403953552246	0.4747999906539917
6q18.pdb	6q18_HL_A_HA145N.pdb	-0.9191269874572754	-0.08160000294446945
6q18.pdb	6q18_HL_A_HA145D.pdb	-0.6419938206672668	0.24040000140666962
6q18.pdb	6q18_HL_A_HA145C.pdb	-0.5524585247039795	0.006899999920278788
6q18.pdb	6q18_HL_A_HA145Q.pdb	-0.5345063209533691	0.6793000102043152
6q18.pdb	6q18_HL_A_HA145E.pdb	-0.650455117225647	0.06459999829530716
6q18.pdb	6q18_HL_A_HA145G.pdb	-0.6514005064964294	0.3091000020503998
6q18.pdb	6q18_HL_A_HA145I.pdb	-0.5286376476287842	0.4749999940395355
6q18.pdb	6q18_HL_A_HA145L.pdb	-0.43923044204711914	0.7253000140190125
6q18.pdb	6q18_HL_A_HA145K.pdb	-0.4762532711029053	0.6353999972343445
6q18.pdb	6q18_HL_A_HA145M.pdb	-0.3250843286514282	0.4465000033378601
6q18.pdb	6q18_HL_A_HA145F.pdb	-0.04163271188735962	0.8317999839782715
6q18.pdb	6q18_HL_A_HA145P.pdb	-0.3891215920448303	0.1039000004529953
6q18.pdb	6q18_HL_A_HA145S.pdb	-0.6564631462097168	-0.20260000228881836
6q18.pdb	6q18_HL_A_HA145T.pdb	-0.6405037045478821	0.3125
6q18.pdb	6q18_HL_A_HA145W.pdb	-0.1811581254005432	0.08349999785423279
6q18.pdb	6q18_HL_A_HA145Y.pdb	-0.24960851669311523	0.5164999961853027
6q18.pdb	6q18_HL_A_HA145V.pdb	-0.6122094392776489	0.10029999911785126
6q18.pdb	6q18_HL_A_GA174A.pdb	-0.4449934661388397	-0.06960000097751617
6q18.pdb	6q18_HL_A_GA174R.pdb	-0.31169939041137695	0.4065000116825104
6q18.pdb	6q18_HL_A_GA174N.pdb	-0.41745561361312866	-0.07240000367164612
6q18.pdb	6q18_HL_A_GA174D.pdb	-0.4935532808303833	-0.1542000025510788
6q18.pdb	6q18_HL_A_GA174C.pdb	-0.42119455337524414	-0.07320000231266022
6q18.pdb	6q18_HL_A_GA174Q.pdb	-0.43681561946868896	-0.0007999999797903001
6q18.pdb	6q18_HL_A_GA174E.pdb	-0.4598957300186157	-0.19020000100135803
6q18.pdb	6q18_HL_A_GA174H.pdb	-0.31224870681762695	-0.20469999313354492
6q18.pdb	6q18_HL_A_GA174I.pdb	-0.31399673223495483	-0.16359999775886536
6q18.pdb	6q18_HL_A_GA174L.pdb	-0.22967496514320374	-0.1712000072002411
6q18.pdb	6q18_HL_A_GA174K.pdb	-0.3954681158065796	0.025800000876188278
6q18.pdb	6q18_HL_A_GA174M.pdb	-0.3129078149795532	0.07530000060796738
6q18.pdb	6q18_HL_A_GA174F.pdb	-0.2379513680934906	0.07410000264644623
6q18.pdb	6q18_HL_A_GA174P.pdb	-0.22019168734550476	-0.1014999970793724
6q18.pdb	6q18_HL_A_GA174S.pdb	-0.6047377586364746	-0.07020000368356705
6q18.pdb	6q18_HL_A_GA174T.pdb	-0.5893434286117554	-0.1696999967098236
6q18.pdb	6q18_HL_A_GA174W.pdb	-0.21149900555610657	-0.12520000338554382
6q18.pdb	6q18_HL_A_GA174Y.pdb	-0.24022510647773743	-0.08820000290870667
6q18.pdb	6q18_HL_A_GA174V.pdb	-0.3418474793434143	-0.15489999949932098
6q18.pdb	6q18_HL_A_QA175A.pdb	-0.4525681138038635	0.1761000007390976
6q18.pdb	6q18_HL_A_QA175R.pdb	-0.48628994822502136	0.38269999623298645
6q18.pdb	6q18_HL_A_QA175N.pdb	-0.575498104095459	-0.07580000162124634
6q18.pdb	6q18_HL_A_QA175D.pdb	-0.7491662502288818	-0.34630000591278076
6q18.pdb	6q18_HL_A_QA175C.pdb	-0.5834338665008545	0.05660000070929527
6q18.pdb	6q18_HL_A_QA175E.pdb	-0.6400347948074341	-0.9797999858856201
6q18.pdb	6q18_HL_A_QA175G.pdb	-0.4943864643573761	-0.1574999988079071
6q18.pdb	6q18_HL_A_QA175H.pdb	-0.4577479362487793	0.11500000208616257
6q18.pdb	6q18_HL_A_QA175I.pdb	-0.3910345435142517	0.49559998512268066
6q18.pdb	6q18_HL_A_QA175L.pdb	-0.34429043531417847	0.44859999418258667
6q18.pdb	6q18_HL_A_QA175K.pdb	-0.5080041289329529	-0.02160000056028366
6q18.pdb	6q18_HL_A_QA175M.pdb	-0.41955476999282837	0.38339999318122864
6q18.pdb	6q18_HL_A_QA175F.pdb	-0.5403173565864563	0.09700000286102295
6q18.pdb	6q18_HL_A_QA175P.pdb	-0.5975983142852783	-0.14090000092983246
6q18.pdb	6q18_HL_A_QA175S.pdb	-0.7407609820365906	-0.31949999928474426
6q18.pdb	6q18_HL_A_QA175T.pdb	-0.6814509034156799	0.10830000042915344
6q18.pdb	6q18_HL_A_QA175W.pdb	-0.1665116250514984	1.2598999738693237
6q18.pdb	6q18_HL_A_QA175Y.pdb	-0.62128746509552	-0.6200000047683716
6q18.pdb	6q18_HL_A_QA175V.pdb	-0.4275887608528137	0.30329999327659607
6q18.pdb	6q18_HL_A_EA176A.pdb	-0.591148316860199	-2.154900074005127
6q18.pdb	6q18_HL_A_EA176R.pdb	-0.5371320843696594	-1.8456000089645386
6q18.pdb	6q18_HL_A_EA176N.pdb	-0.8913255929946899	-2.3289999961853027
6q18.pdb	6q18_HL_A_EA176D.pdb	-0.9661051034927368	-2.4093000888824463
6q18.pdb	6q18_HL_A_EA176C.pdb	-0.869522213935852	-2.3921000957489014
6q18.pdb	6q18_HL_A_EA176Q.pdb	-0.4237965941429138	-1.541599988937378
6q18.pdb	6q18_HL_A_EA176G.pdb	-1.3770250082015991	-2.9883999824523926
6q18.pdb	6q18_HL_A_EA176H.pdb	-1.0042123794555664	-2.473099946975708
6q18.pdb	6q18_HL_A_EA176I.pdb	-0.5789278149604797	-1.5425000190734863
6q18.pdb	6q18_HL_A_EA176L.pdb	-0.7353544235229492	-1.7315000295639038
6q18.pdb	6q18_HL_A_EA176K.pdb	-0.6054046750068665	-2.2948999404907227
6q18.pdb	6q18_HL_A_EA176M.pdb	-0.41935163736343384	-1.3712999820709229
6q18.pdb	6q18_HL_A_EA176F.pdb	-0.6686849594116211	-1.5681999921798706
6q18.pdb	6q18_HL_A_EA176P.pdb	-2.41137957572937	-3.9305999279022217
6q18.pdb	6q18_HL_A_EA176S.pdb	-0.9629828929901123	-2.827899932861328
6q18.pdb	6q18_HL_A_EA176T.pdb	-0.56792151927948	-2.930000066757202
6q18.pdb	6q18_HL_A_EA176W.pdb	-0.8098838925361633	-2.0508999824523926
6q18.pdb	6q18_HL_A_EA176Y.pdb	-1.4056726694107056	-2.6491000652313232
6q18.pdb	6q18_HL_A_EA176V.pdb	-0.6148043870925903	-1.6405999660491943
6q18.pdb	6q18_HL_A_GA177A.pdb	-0.26645374298095703	-0.8801000118255615
6q18.pdb	6q18_HL_A_GA177R.pdb	-4.263870716094971	-6.064599990844727
6q18.pdb	6q18_HL_A_GA177N.pdb	-0.6969234943389893	-0.5580999851226807
6q18.pdb	6q18_HL_A_GA177D.pdb	-1.0319006443023682	-1.1007000207901
6q18.pdb	6q18_HL_A_GA177C.pdb	-0.5563429594039917	-1.226099967956543
6q18.pdb	6q18_HL_A_GA177Q.pdb	-7.956531524658203	-12.217599868774414
6q18.pdb	6q18_HL_A_GA177E.pdb	-1.9507564306259155	-5.336599826812744
6q18.pdb	6q18_HL_A_GA177H.pdb	-17.482404708862305	-34.86465072631836
6q18.pdb	6q18_HL_A_GA177I.pdb	-7.686463356018066	-10.740400314331055
6q18.pdb	6q18_HL_A_GA177L.pdb	-9.83091926574707	-11.390299797058105
6q18.pdb	6q18_HL_A_GA177K.pdb	-14.054466247558594	-21.557920455932617
6q18.pdb	6q18_HL_A_GA177M.pdb	-0.5437312126159668	-3.7771999835968018
6q18.pdb	6q18_HL_A_GA177F.pdb	-17.530641555786133	-28.15730094909668
6q18.pdb	6q18_HL_A_GA177P.pdb	-3.8545656204223633	-5.511499881744385
6q18.pdb	6q18_HL_A_GA177S.pdb	-2.1630749702453613	-2.3171000480651855
6q18.pdb	6q18_HL_A_GA177T.pdb	-0.5954701900482178	-1.6181000471115112
6q18.pdb	6q18_HL_A_GA177W.pdb	-15.599342346191406	-28.156490325927734
6q18.pdb	6q18_HL_A_GA177Y.pdb	-20.081045150756836	-34.73244094848633
6q18.pdb	6q18_HL_A_GA177V.pdb	-0.45773905515670776	-0.7483999729156494
6okm.pdb	6okm_HL_R_TH29A.pdb	-0.4762136936187744	0.030400000512599945
6okm.pdb	6okm_HL_R_TH29R.pdb	-0.36130112409591675	-0.048500001430511475
6okm.pdb	6okm_HL_R_TH29N.pdb	-0.45562291145324707	0.04450000077486038
6okm.pdb	6okm_HL_R_TH29D.pdb	-0.48591044545173645	0.11959999799728394
6okm.pdb	6okm_HL_R_TH29C.pdb	-0.39220428466796875	0.01850000023841858
6okm.pdb	6okm_HL_R_TH29Q.pdb	-0.44898998737335205	0.008999999612569809
6okm.pdb	6okm_HL_R_TH29E.pdb	-0.5375588536262512	0.06289999932050705
6okm.pdb	6okm_HL_R_TH29G.pdb	-0.5620471239089966	0.04600000008940697
6okm.pdb	6okm_HL_R_TH29H.pdb	-0.4438532292842865	0.3540000021457672
6okm.pdb	6okm_HL_R_TH29I.pdb	-0.32874321937561035	0.007400000002235174
6okm.pdb	6okm_HL_R_TH29L.pdb	-0.3488505482673645	-0.02070000022649765
6okm.pdb	6okm_HL_R_TH29K.pdb	-0.4605383276939392	-0.025200000032782555
6okm.pdb	6okm_HL_R_TH29M.pdb	-0.33094751834869385	-0.010300000198185444
6okm.pdb	6okm_HL_R_TH29F.pdb	-0.3020610809326172	0.0430000014603138
6okm.pdb	6okm_HL_R_TH29P.pdb	-0.22544169425964355	0.041999999433755875
6okm.pdb	6okm_HL_R_TH29S.pdb	-0.5749941468238831	0.06589999794960022
6okm.pdb	6okm_HL_R_TH29W.pdb	-0.32766419649124146	0.0013000000035390258
6okm.pdb	6okm_HL_R_TH29Y.pdb	-0.3657010793685913	0.10509999841451645
6okm.pdb	6okm_HL_R_TH29V.pdb	-0.3089755177497864	0.007799999788403511
6okm.pdb	6okm_HL_R_NH30A.pdb	-0.4601711332798004	-0.23160000145435333
6okm.pdb	6okm_HL_R_NH30R.pdb	-0.2304781973361969	0.28600001335144043
6okm.pdb	6okm_HL_R_NH30D.pdb	-0.47653651237487793	-0.08229999989271164
6okm.pdb	6okm_HL_R_NH30C.pdb	-0.24702554941177368	0.08349999785423279
6okm.pdb	6okm_HL_R_NH30Q.pdb	-0.38888949155807495	-0.15459999442100525
6okm.pdb	6okm_HL_R_NH30E.pdb	-0.3739446997642517	0.07940000295639038
6okm.pdb	6okm_HL_R_NH30G.pdb	-0.5600311160087585	-0.5422000288963318
6okm.pdb	6okm_HL_R_NH30H.pdb	-0.34418654441833496	0.4221000075340271
6okm.pdb	6okm_HL_R_NH30I.pdb	-0.18759560585021973	-0.10180000215768814
6okm.pdb	6okm_HL_R_NH30L.pdb	-0.14524519443511963	1.0269999504089355
6okm.pdb	6okm_HL_R_NH30K.pdb	-0.13290086388587952	1.5205999612808228
6okm.pdb	6okm_HL_R_NH30M.pdb	-0.23184213042259216	0.6628000140190125
6okm.pdb	6okm_HL_R_NH30F.pdb	-0.15125307440757751	0.5515000224113464
6okm.pdb	6okm_HL_R_NH30P.pdb	-0.8204333782196045	-0.4544999897480011
6okm.pdb	6okm_HL_R_NH30S.pdb	-0.6879498958587646	-0.6402999758720398
6okm.pdb	6okm_HL_R_NH30T.pdb	-0.5540829300880432	0.10509999841451645
6okm.pdb	6okm_HL_R_NH30W.pdb	-0.024005651473999023	0.20080000162124634
6okm.pdb	6okm_HL_R_NH30Y.pdb	0.020085930824279785	0.24169999361038208
6okm.pdb	6okm_HL_R_NH30V.pdb	-0.12855002284049988	0.9678999781608582
6okm.pdb	6okm_HL_R_YH31A.pdb	-0.9991879463195801	-0.9271000027656555
6okm.pdb	6okm_HL_R_YH31R.pdb	-0.8870593309402466	-1.0743999481201172
6okm.pdb	6okm_HL_R_YH31N.pdb	-0.9827467203140259	-1.5378999710083008
6okm.pdb	6okm_HL_R_YH31D.pdb	-1.0692546367645264	-0.15389999747276306
6okm.pdb	6okm_HL_R_YH31C.pdb	-1.0032318830490112	-0.819100022315979
6okm.pdb	6okm_HL_R_YH31Q.pdb	-0.746796727180481	-1.2400000095367432
6okm.pdb	6okm_HL_R_YH31E.pdb	-0.5779668688774109	0.26600000262260437
6okm.pdb	6okm_HL_R_YH31G.pdb	-1.0809606313705444	-1.0081000328063965
6okm.pdb	6okm_HL_R_YH31H.pdb	-0.8288865089416504	-0.9358000159263611
6okm.pdb	6okm_HL_R_YH31I.pdb	-0.6946847438812256	0.02669999934732914
6okm.pdb	6okm_HL_R_YH31L.pdb	-0.6635855436325073	-0.18889999389648438
6okm.pdb	6okm_HL_R_YH31K.pdb	-0.8642034530639648	-1.4326000213623047
6okm.pdb	6okm_HL_R_YH31M.pdb	-0.584725022315979	0.8090999722480774
6okm.pdb	6okm_HL_R_YH31F.pdb	-0.46659618616104126	0.39430001378059387
6okm.pdb	6okm_HL_R_YH31P.pdb	-1.024057149887085	-0.5307000279426575
6okm.pdb	6okm_HL_R_YH31S.pdb	-1.1492210626602173	-1.257699966430664
6okm.pdb	6okm_HL_R_YH31T.pdb	-1.0344467163085938	-0.7954999804496765
6okm.pdb	6okm_HL_R_YH31W.pdb	-0.4284420311450958	1.2760000228881836
6okm.pdb	6okm_HL_R_YH31V.pdb	-0.7533860206604004	-0.4650999903678894
6okm.pdb	6okm_HL_R_LH32A.pdb	-0.9157445430755615	-1.718400001525879
6okm.pdb	6okm_HL_R_LH32R.pdb	-1.4606431722640991	-2.6068999767303467
6okm.pdb	6okm_HL_R_LH32N.pdb	-0.892288863658905	-1.7252000570297241
6okm.pdb	6okm_HL_R_LH32D.pdb	-1.0360941886901855	-2.9247000217437744
6okm.pdb	6okm_HL_R_LH32C.pdb	-0.8079838752746582	-1.4532999992370605
6okm.pdb	6okm_HL_R_LH32Q.pdb	-0.9526990652084351	-2.2916998863220215
6okm.pdb	6okm_HL_R_LH32E.pdb	-0.9028191566467285	-3.2430999279022217
6okm.pdb	6okm_HL_R_LH32G.pdb	-0.929366946220398	-2.0034000873565674
6okm.pdb	6okm_HL_R_LH32H.pdb	-0.5995593070983887	-1.0024000406265259
6okm.pdb	6okm_HL_R_LH32I.pdb	-0.633338212966919	-0.7067999839782715
6okm.pdb	6okm_HL_R_LH32K.pdb	-1.7137569189071655	-1.2759000062942505
6okm.pdb	6okm_HL_R_LH32M.pdb	-0.5584363341331482	0.2897000014781952
6okm.pdb	6okm_HL_R_LH32F.pdb	-0.053569406270980835	1.3717999458312988
6okm.pdb	6okm_HL_R_LH32P.pdb	-0.25606846809387207	-1.579800009727478
6okm.pdb	6okm_HL_R_LH32S.pdb	-0.9646893739700317	-1.9931999444961548
6okm.pdb	6okm_HL_R_LH32T.pdb	-0.9600374698638916	-1.4589999914169312
6okm.pdb	6okm_HL_R_LH32W.pdb	-2.780728816986084	-3.1570000648498535
6okm.pdb	6okm_HL_R_LH32Y.pdb	-0.0019572973251342773	-0.18889999389648438
6okm.pdb	6okm_HL_R_LH32V.pdb	-0.8111578822135925	-1.138200044631958
6okm.pdb	6okm_HL_R_VH49A.pdb	-0.8140378594398499	-0.6279000043869019
6okm.pdb	6okm_HL_R_VH49R.pdb	-0.6901857256889343	-3.5541000366210938
6okm.pdb	6okm_HL_R_VH49N.pdb	-0.741431713104248	-0.7541999816894531
6okm.pdb	6okm_HL_R_VH49D.pdb	-1.076237440109253	-1.6556999683380127
6okm.pdb	6okm_HL_R_VH49C.pdb	-0.6121830940246582	-0.38269999623298645
6okm.pdb	6okm_HL_R_VH49Q.pdb	-0.5624752044677734	-0.8259000182151794
6okm.pdb	6okm_HL_R_VH49E.pdb	-0.7372456789016724	-0.289900004863739
6okm.pdb	6okm_HL_R_VH49G.pdb	-0.8587422370910645	-0.9955999851226807
6okm.pdb	6okm_HL_R_VH49H.pdb	-1.031923770904541	-2.91510009765625
6okm.pdb	6okm_HL_R_VH49I.pdb	-0.5769161581993103	-0.30550000071525574
6okm.pdb	6okm_HL_R_VH49L.pdb	-0.7262811064720154	-0.5182999968528748
6okm.pdb	6okm_HL_R_VH49K.pdb	-0.23375332355499268	-0.1005999967455864
6okm.pdb	6okm_HL_R_VH49M.pdb	-0.28463050723075867	-0.359499990940094
6okm.pdb	6okm_HL_R_VH49F.pdb	-4.540480613708496	-9.661800384521484
6okm.pdb	6okm_HL_R_VH49P.pdb	-0.628720760345459	-0.7324000000953674
6okm.pdb	6okm_HL_R_VH49S.pdb	-1.0611518621444702	-0.8324999809265137
6okm.pdb	6okm_HL_R_VH49T.pdb	-0.853879451751709	-0.44440001249313354
6okm.pdb	6okm_HL_R_VH49W.pdb	-0.8113757967948914	-0.9074000120162964
6okm.pdb	6okm_HL_R_VH49Y.pdb	-0.9534842371940613	-0.8938999772071838
6okm.pdb	6okm_HL_R_NH51A.pdb	-0.3008934557437897	-0.06589999794960022
6okm.pdb	6okm_HL_R_NH51R.pdb	-0.02100914716720581	0.6557000279426575
6okm.pdb	6okm_HL_R_NH51D.pdb	-0.6064990162849426	-0.4997999966144562
6okm.pdb	6okm_HL_R_NH51C.pdb	-0.32522374391555786	0.05460000038146973
6okm.pdb	6okm_HL_R_NH51Q.pdb	-0.2972593307495117	-0.3077000081539154
6okm.pdb	6okm_HL_R_NH51E.pdb	-0.5448152422904968	-0.4221000075340271
6okm.pdb	6okm_HL_R_NH51G.pdb	-0.3268154263496399	-0.3630000054836273
6okm.pdb	6okm_HL_R_NH51H.pdb	-0.502376914024353	0.49140000343322754
6okm.pdb	6okm_HL_R_NH51I.pdb	-0.07256293296813965	0.5938000082969666
6okm.pdb	6okm_HL_R_NH51L.pdb	-0.15875083208084106	0.8881999850273132
6okm.pdb	6okm_HL_R_NH51K.pdb	-0.22565770149230957	0.2513999938964844
6okm.pdb	6okm_HL_R_NH51M.pdb	-0.2344593107700348	1.6816999912261963
6okm.pdb	6okm_HL_R_NH51F.pdb	-1.4186755418777466	-1.4256999492645264
6okm.pdb	6okm_HL_R_NH51P.pdb	-0.7496994733810425	-2.34060001373291
6okm.pdb	6okm_HL_R_NH51S.pdb	-0.4631960988044739	-0.551800012588501
6okm.pdb	6okm_HL_R_NH51T.pdb	-0.42210525274276733	-0.3831000030040741
6okm.pdb	6okm_HL_R_NH51W.pdb	-1.5233651399612427	-0.9484999775886536
6okm.pdb	6okm_HL_R_NH51Y.pdb	-0.24855893850326538	1.107200026512146
6okm.pdb	6okm_HL_R_NH51V.pdb	-0.15898054838180542	0.4803999960422516
6okm.pdb	6okm_HL_R_DH56A.pdb	-0.4819127023220062	0.0024999999441206455
6okm.pdb	6okm_HL_R_DH56R.pdb	-0.36877644062042236	-0.08049999922513962
6okm.pdb	6okm_HL_R_DH56N.pdb	-0.4724974036216736	-0.08299999684095383
6okm.pdb	6okm_HL_R_DH56C.pdb	-0.37914982438087463	0.2768999934196472
6okm.pdb	6okm_HL_R_DH56Q.pdb	-0.509626567363739	-0.02630000002682209
6okm.pdb	6okm_HL_R_DH56E.pdb	-0.5383208990097046	-0.011599999852478504
6okm.pdb	6okm_HL_R_DH56G.pdb	-0.5384880900382996	-0.21979999542236328
6okm.pdb	6okm_HL_R_DH56H.pdb	-0.4101918339729309	-0.10270000249147415
6okm.pdb	6okm_HL_R_DH56I.pdb	-0.3057226240634918	0.39480000734329224
6okm.pdb	6okm_HL_R_DH56L.pdb	-0.1341768205165863	1.0960999727249146
6okm.pdb	6okm_HL_R_DH56K.pdb	-0.3091667890548706	0.6757000088691711
6okm.pdb	6okm_HL_R_DH56M.pdb	-0.27962034940719604	1.2908999919891357
6okm.pdb	6okm_HL_R_DH56F.pdb	-0.04463231563568115	0.9811999797821045
6okm.pdb	6okm_HL_R_DH56P.pdb	-0.3771494925022125	-0.16259999573230743
6okm.pdb	6okm_HL_R_DH56S.pdb	-0.5872112512588501	-0.17589999735355377
6okm.pdb	6okm_HL_R_DH56T.pdb	-0.4752205014228821	-0.13269999623298645
6okm.pdb	6okm_HL_R_DH56W.pdb	-0.13662400841712952	0.878600001335144
6okm.pdb	6okm_HL_R_DH56Y.pdb	-0.12528127431869507	0.7002000212669373
6okm.pdb	6okm_HL_R_DH56V.pdb	-0.2972324788570404	0.3476000130176544
6okm.pdb	6okm_HL_R_YH58A.pdb	-1.020235538482666	-0.5322999954223633
6okm.pdb	6okm_HL_R_YH58R.pdb	-0.5707653164863586	-0.7390999794006348
6okm.pdb	6okm_HL_R_YH58N.pdb	-0.6789530515670776	-0.6557999849319458
6okm.pdb	6okm_HL_R_YH58D.pdb	-0.7810802459716797	-0.8345000147819519
6okm.pdb	6okm_HL_R_YH58C.pdb	-0.6916143894195557	-0.6137999892234802
6okm.pdb	6okm_HL_R_YH58Q.pdb	-0.6605499982833862	-0.640500009059906
6okm.pdb	6okm_HL_R_YH58E.pdb	-0.7183148264884949	-0.5385000109672546
6okm.pdb	6okm_HL_R_YH58G.pdb	-1.1055513620376587	-0.7049000263214111
6okm.pdb	6okm_HL_R_YH58H.pdb	-0.6839115619659424	-0.754800021648407
6okm.pdb	6okm_HL_R_YH58I.pdb	-0.5229801535606384	-0.29190000891685486
6okm.pdb	6okm_HL_R_YH58L.pdb	-0.5248605012893677	-0.4043999910354614
6okm.pdb	6okm_HL_R_YH58K.pdb	-0.6787554621696472	-0.9549999833106995
6okm.pdb	6okm_HL_R_YH58M.pdb	-0.47569167613983154	-0.6394000053405762
6okm.pdb	6okm_HL_R_YH58F.pdb	-0.679162323474884	-0.42879998683929443
6okm.pdb	6okm_HL_R_YH58P.pdb	-0.8994364142417908	-1.1708999872207642
6okm.pdb	6okm_HL_R_YH58S.pdb	-0.8561822175979614	-0.9099000096321106
6okm.pdb	6okm_HL_R_YH58T.pdb	-0.9815003275871277	-0.9876000285148621
6okm.pdb	6okm_HL_R_YH58W.pdb	-0.7305881977081299	-0.5616999864578247
6okm.pdb	6okm_HL_R_YH58V.pdb	-0.5741652250289917	-0.47929999232292175
6okm.pdb	6okm_HL_R_RH97A.pdb	-0.9901845455169678	0.6327000260353088
6okm.pdb	6okm_HL_R_RH97N.pdb	-1.0149710178375244	0.534600019454956
6okm.pdb	6okm_HL_R_RH97D.pdb	-1.087479591369629	0.8967999815940857
6okm.pdb	6okm_HL_R_RH97C.pdb	-0.9868339896202087	0.6133999824523926
6okm.pdb	6okm_HL_R_RH97Q.pdb	-0.7039490938186646	1.3381999731063843
6okm.pdb	6okm_HL_R_RH97E.pdb	-0.8355870246887207	1.6481000185012817
6okm.pdb	6okm_HL_R_RH97G.pdb	-0.9951887130737305	0.557699978351593
6okm.pdb	6okm_HL_R_RH97H.pdb	-0.859246551990509	0.9732000231742859
6okm.pdb	6okm_HL_R_RH97I.pdb	-0.6040602922439575	0.6021000146865845
6okm.pdb	6okm_HL_R_RH97L.pdb	-0.7523918151855469	0.4878999888896942
6okm.pdb	6okm_HL_R_RH97K.pdb	-0.685631513595581	0.26919999718666077
6okm.pdb	6okm_HL_R_RH97M.pdb	-0.7047247886657715	0.6467999815940857
6okm.pdb	6okm_HL_R_RH97F.pdb	-0.930221438407898	0.47540000081062317
6okm.pdb	6okm_HL_R_RH97P.pdb	-0.8225164413452148	1.1261999607086182
6okm.pdb	6okm_HL_R_RH97S.pdb	-0.7893967628479004	1.667099952697754
6okm.pdb	6okm_HL_R_RH97T.pdb	-1.074749231338501	1.242900013923645
6okm.pdb	6okm_HL_R_RH97W.pdb	-0.5413212776184082	2.654900074005127
6okm.pdb	6okm_HL_R_RH97Y.pdb	-0.9427096843719482	0.3212999999523163
6okm.pdb	6okm_HL_R_RH97V.pdb	-0.9571517109870911	1.426800012588501
6okm.pdb	6okm_HL_R_DH98A.pdb	-1.0684683322906494	-2.9110000133514404
6okm.pdb	6okm_HL_R_DH98R.pdb	-0.684826135635376	-5.28980016708374
6okm.pdb	6okm_HL_R_DH98N.pdb	-0.8386913537979126	-0.6128000020980835
6okm.pdb	6okm_HL_R_DH98C.pdb	-1.0123460292816162	-1.9128999710083008
6okm.pdb	6okm_HL_R_DH98Q.pdb	-0.7028535008430481	-1.9012000560760498
6okm.pdb	6okm_HL_R_DH98E.pdb	-0.6489267349243164	-2.021399974822998
6okm.pdb	6okm_HL_R_DH98G.pdb	-1.4115402698516846	-2.0241000652313232
6okm.pdb	6okm_HL_R_DH98H.pdb	-1.0312836170196533	-1.1516000032424927
6okm.pdb	6okm_HL_R_DH98I.pdb	-0.9058679342269897	-1.0716999769210815
6okm.pdb	6okm_HL_R_DH98L.pdb	-1.0255699157714844	-1.3495999574661255
6okm.pdb	6okm_HL_R_DH98K.pdb	-1.5841773748397827	-4.583000183105469
6okm.pdb	6okm_HL_R_DH98M.pdb	-0.812735915184021	-0.9692000150680542
6okm.pdb	6okm_HL_R_DH98F.pdb	-2.0369815826416016	-2.0829999446868896
6okm.pdb	6okm_HL_R_DH98P.pdb	-1.0068714618682861	-3.238100051879883
6okm.pdb	6okm_HL_R_DH98S.pdb	-1.3028976917266846	-2.387700080871582
6okm.pdb	6okm_HL_R_DH98T.pdb	-1.2188009023666382	-1.9639999866485596
6okm.pdb	6okm_HL_R_DH98W.pdb	-4.230777740478516	-6.997200012207031
6okm.pdb	6okm_HL_R_DH98Y.pdb	-1.3472774028778076	-2.9537999629974365
6okm.pdb	6okm_HL_R_DH98V.pdb	-0.972920835018158	-1.5614999532699585
6okm.pdb	6okm_HL_R_RH99A.pdb	-0.8468895554542542	-2.3482000827789307
6okm.pdb	6okm_HL_R_RH99N.pdb	-0.8502768874168396	-2.255199909210205
6okm.pdb	6okm_HL_R_RH99D.pdb	-0.9407923221588135	-3.3726999759674072
6okm.pdb	6okm_HL_R_RH99C.pdb	-0.707931637763977	-1.9154000282287598
6okm.pdb	6okm_HL_R_RH99Q.pdb	-0.5460453033447266	-1.6252000331878662
6okm.pdb	6okm_HL_R_RH99E.pdb	-0.26897868514060974	-2.61929988861084
6okm.pdb	6okm_HL_R_RH99G.pdb	-0.8952690362930298	-2.9458999633789062
6okm.pdb	6okm_HL_R_RH99H.pdb	-0.580461859703064	-2.6061999797821045
6okm.pdb	6okm_HL_R_RH99I.pdb	-0.50718754529953	-0.9937999844551086
6okm.pdb	6okm_HL_R_RH99L.pdb	-0.6083993315696716	-0.8799999952316284
6okm.pdb	6okm_HL_R_RH99K.pdb	-0.5617778301239014	-1.1416000127792358
6okm.pdb	6okm_HL_R_RH99M.pdb	-0.5408129692077637	-0.49410000443458557
6okm.pdb	6okm_HL_R_RH99F.pdb	-2.589571952819824	-4.6722002029418945
6okm.pdb	6okm_HL_R_RH99P.pdb	-0.5078088045120239	-2.1810998916625977
6okm.pdb	6okm_HL_R_RH99S.pdb	-0.9883612990379333	-2.9990999698638916
6okm.pdb	6okm_HL_R_RH99T.pdb	-0.851778507232666	-1.9764000177383423
6okm.pdb	6okm_HL_R_RH99W.pdb	-1.682557225227356	-4.043499946594238
6okm.pdb	6okm_HL_R_RH99Y.pdb	-0.2121790647506714	-1.2063000202178955
6okm.pdb	6okm_HL_R_RH99V.pdb	-0.47959715127944946	-0.3977000117301941
6okm.pdb	6okm_HL_R_YL32A.pdb	-1.3481570482254028	-1.0950000286102295
6okm.pdb	6okm_HL_R_YL32R.pdb	-0.8286253213882446	-1.4240000247955322
6okm.pdb	6okm_HL_R_YL32N.pdb	-1.0649325847625732	-1.1109999418258667
6okm.pdb	6okm_HL_R_YL32D.pdb	-1.17574942111969	-1.4101999998092651
6okm.pdb	6okm_HL_R_YL32C.pdb	-0.9567484855651855	-1.2996000051498413
6okm.pdb	6okm_HL_R_YL32Q.pdb	-0.9998323917388916	-1.280900001525879
6okm.pdb	6okm_HL_R_YL32E.pdb	-1.0755913257598877	-1.232699990272522
6okm.pdb	6okm_HL_R_YL32G.pdb	-1.3375284671783447	-1.7753000259399414
6okm.pdb	6okm_HL_R_YL32H.pdb	-0.7594237327575684	-0.3107999861240387
6okm.pdb	6okm_HL_R_YL32I.pdb	-1.0968278646469116	-2.161099910736084
6okm.pdb	6okm_HL_R_YL32L.pdb	-1.0762503147125244	-0.27869999408721924
6okm.pdb	6okm_HL_R_YL32K.pdb	-0.9623866081237793	-0.9671000242233276
6okm.pdb	6okm_HL_R_YL32M.pdb	-0.8679771423339844	-0.6531000137329102
6okm.pdb	6okm_HL_R_YL32F.pdb	-0.38841190934181213	0.1703999936580658
6okm.pdb	6okm_HL_R_YL32P.pdb	-1.418034553527832	-1.4107999801635742
6okm.pdb	6okm_HL_R_YL32S.pdb	-1.061347246170044	-1.6908999681472778
6okm.pdb	6okm_HL_R_YL32T.pdb	-1.2661014795303345	-1.374500036239624
6okm.pdb	6okm_HL_R_YL32W.pdb	-0.6317769289016724	0.2451000064611435
6okm.pdb	6okm_HL_R_YL32V.pdb	-1.1108129024505615	-1.382699966430664
6okm.pdb	6okm_HL_R_VL34A.pdb	-0.9010026454925537	-0.35830000042915344
6okm.pdb	6okm_HL_R_VL34R.pdb	-0.7902140617370605	-0.6277999877929688
6okm.pdb	6okm_HL_R_VL34N.pdb	-0.9237462282180786	-0.22089999914169312
6okm.pdb	6okm_HL_R_VL34D.pdb	-0.7908464670181274	-0.5091999769210815
6okm.pdb	6okm_HL_R_VL34C.pdb	-0.550541877746582	-0.01119999960064888
6okm.pdb	6okm_HL_R_VL34Q.pdb	-0.834060788154602	-0.31060001254081726
6okm.pdb	6okm_HL_R_VL34E.pdb	-0.9440698027610779	-0.03440000116825104
6okm.pdb	6okm_HL_R_VL34G.pdb	-1.0107078552246094	-0.38909998536109924
6okm.pdb	6okm_HL_R_VL34H.pdb	-0.7981089353561401	-0.42800000309944153
6okm.pdb	6okm_HL_R_VL34I.pdb	-0.504578173160553	0.18140000104904175
6okm.pdb	6okm_HL_R_VL34L.pdb	-0.9039876461029053	-0.28049999475479126
6okm.pdb	6okm_HL_R_VL34K.pdb	-0.8369023203849792	-0.03200000151991844
6okm.pdb	6okm_HL_R_VL34M.pdb	-0.6421990394592285	-0.155799999833107
6okm.pdb	6okm_HL_R_VL34F.pdb	-0.7196244597434998	-0.2709999978542328
6okm.pdb	6okm_HL_R_VL34P.pdb	-0.5943202376365662	-0.5113999843597412
6okm.pdb	6okm_HL_R_VL34S.pdb	-1.0166192054748535	-0.3188000023365021
6okm.pdb	6okm_HL_R_VL34T.pdb	-0.8193848729133606	-0.3984000086784363
6okm.pdb	6okm_HL_R_VL34W.pdb	-0.8212730288505554	-0.9713000059127808
6okm.pdb	6okm_HL_R_VL34Y.pdb	-0.792425274848938	-0.5292999744415283
6okm.pdb	6okm_HL_R_YL49A.pdb	-0.3797193765640259	-0.6273000240325928
6okm.pdb	6okm_HL_R_YL49R.pdb	-0.47747257351875305	-1.579300045967102
6okm.pdb	6okm_HL_R_YL49N.pdb	-0.5154396891593933	-0.5073999762535095
6okm.pdb	6okm_HL_R_YL49D.pdb	-0.5595629811286926	-0.6351000070571899
6okm.pdb	6okm_HL_R_YL49C.pdb	-0.3984343707561493	-0.6571999788284302
6okm.pdb	6okm_HL_R_YL49Q.pdb	-0.4302442669868469	0.08009999990463257
6okm.pdb	6okm_HL_R_YL49E.pdb	-0.44262734055519104	-0.8755999803543091
6okm.pdb	6okm_HL_R_YL49G.pdb	-0.5650047659873962	-0.9830999970436096
6okm.pdb	6okm_HL_R_YL49H.pdb	-0.38615310192108154	-0.7290999889373779
6okm.pdb	6okm_HL_R_YL49I.pdb	-0.26291656494140625	0.03180000185966492
6okm.pdb	6okm_HL_R_YL49L.pdb	-0.14317402243614197	-0.0015999999595806003
6okm.pdb	6okm_HL_R_YL49K.pdb	-0.37212780117988586	-0.7914000153541565
6okm.pdb	6okm_HL_R_YL49M.pdb	-0.33475828170776367	-0.27630001306533813
6okm.pdb	6okm_HL_R_YL49F.pdb	-0.3571171760559082	0.46720001101493835
6okm.pdb	6okm_HL_R_YL49P.pdb	-0.25536513328552246	-0.550000011920929
6okm.pdb	6okm_HL_R_YL49S.pdb	-0.6239750981330872	-0.7423999905586243
6okm.pdb	6okm_HL_R_YL49T.pdb	-0.368097186088562	-0.8998000025749207
6okm.pdb	6okm_HL_R_YL49W.pdb	-0.16769298911094666	1.2451000213623047
6okm.pdb	6okm_HL_R_YL49V.pdb	-0.21011438965797424	0.026200000196695328
6okm.pdb	6okm_HL_R_NL53A.pdb	-0.4912378191947937	0.16920000314712524
6okm.pdb	6okm_HL_R_NL53R.pdb	-0.339122474193573	0.4422999918460846
6okm.pdb	6okm_HL_R_NL53D.pdb	-0.5018337965011597	-0.7038000226020813
6okm.pdb	6okm_HL_R_NL53C.pdb	-0.5423727035522461	0.2581999897956848
6okm.pdb	6okm_HL_R_NL53Q.pdb	-0.4939885437488556	-0.03999999910593033
6okm.pdb	6okm_HL_R_NL53E.pdb	-0.5388113260269165	-0.22280000150203705
6okm.pdb	6okm_HL_R_NL53G.pdb	-0.4617852568626404	0.2639999985694885
6okm.pdb	6okm_HL_R_NL53H.pdb	-0.37279292941093445	0.15150000154972076
6okm.pdb	6okm_HL_R_NL53I.pdb	-0.41950610280036926	-0.20239999890327454
6okm.pdb	6okm_HL_R_NL53L.pdb	-0.4733447730541229	0.37229999899864197
6okm.pdb	6okm_HL_R_NL53K.pdb	-0.40139952301979065	0.42640000581741333
6okm.pdb	6okm_HL_R_NL53M.pdb	-0.3534787595272064	0.7494000196456909
6okm.pdb	6okm_HL_R_NL53F.pdb	-0.24117723107337952	0.18930000066757202
6okm.pdb	6okm_HL_R_NL53P.pdb	-0.3054812550544739	0.17730000615119934
6okm.pdb	6okm_HL_R_NL53S.pdb	-0.6382532119750977	0.1420000046491623
6okm.pdb	6okm_HL_R_NL53T.pdb	-0.6381319165229797	0.26750001311302185
6okm.pdb	6okm_HL_R_NL53W.pdb	-0.2994743883609772	0.12770000100135803
6okm.pdb	6okm_HL_R_NL53Y.pdb	0.030326545238494873	1.7431000471115112
6okm.pdb	6okm_HL_R_NL53V.pdb	-0.34480369091033936	0.6003999710083008
6okm.pdb	6okm_HL_R_LL54A.pdb	-0.7169591188430786	0.35569998621940613
6okm.pdb	6okm_HL_R_LL54R.pdb	-0.7184666395187378	-0.17720000445842743
6okm.pdb	6okm_HL_R_LL54N.pdb	-0.7976968884468079	0.28790000081062317
6okm.pdb	6okm_HL_R_LL54D.pdb	-0.9118457436561584	0.840399980545044
6okm.pdb	6okm_HL_R_LL54C.pdb	-0.772236168384552	0.12939999997615814
6okm.pdb	6okm_HL_R_LL54Q.pdb	-0.8003038167953491	0.37529999017715454
6okm.pdb	6okm_HL_R_LL54E.pdb	-0.7930036783218384	0.5098999738693237
6okm.pdb	6okm_HL_R_LL54G.pdb	-1.0323548316955566	0.3490999937057495
6okm.pdb	6okm_HL_R_LL54H.pdb	-0.6861535310745239	0.35519999265670776
6okm.pdb	6okm_HL_R_LL54I.pdb	-0.4567718803882599	-0.12600000202655792
6okm.pdb	6okm_HL_R_LL54K.pdb	-0.7379767298698425	-0.2508000135421753
6okm.pdb	6okm_HL_R_LL54M.pdb	-0.5280516147613525	-0.06449999660253525
6okm.pdb	6okm_HL_R_LL54F.pdb	-0.6465936899185181	-0.14820000529289246
6okm.pdb	6okm_HL_R_LL54P.pdb	-0.6192635297775269	1.0098999738693237
6okm.pdb	6okm_HL_R_LL54S.pdb	-0.8804892301559448	-0.03370000049471855
6okm.pdb	6okm_HL_R_LL54T.pdb	-1.0554744005203247	-0.19689999520778656
6okm.pdb	6okm_HL_R_LL54W.pdb	-0.7178281545639038	0.20260000228881836
6okm.pdb	6okm_HL_R_LL54Y.pdb	-0.7207317352294922	0.12489999830722809
6okm.pdb	6okm_HL_R_LL54V.pdb	-0.6948847770690918	0.5382999777793884
6okm.pdb	6okm_HL_R_EL55A.pdb	-0.4547591507434845	-0.8600999712944031
6okm.pdb	6okm_HL_R_EL55R.pdb	-0.4557785093784332	-1.011199951171875
6okm.pdb	6okm_HL_R_EL55N.pdb	-0.48225027322769165	-0.7674999833106995
6okm.pdb	6okm_HL_R_EL55D.pdb	-0.6020890474319458	-0.20149999856948853
6okm.pdb	6okm_HL_R_EL55C.pdb	-0.46190011501312256	-0.4514999985694885
6okm.pdb	6okm_HL_R_EL55Q.pdb	-0.5539237260818481	-0.5813999772071838
6okm.pdb	6okm_HL_R_EL55G.pdb	-0.4314066171646118	-1.0160000324249268
6okm.pdb	6okm_HL_R_EL55H.pdb	-0.4197487235069275	-0.6557999849319458
6okm.pdb	6okm_HL_R_EL55I.pdb	-0.45829159021377563	-0.8367999792098999
6okm.pdb	6okm_HL_R_EL55L.pdb	-0.5864753127098083	-2.386899948120117
6okm.pdb	6okm_HL_R_EL55K.pdb	-0.5484725832939148	-1.0490000247955322
6okm.pdb	6okm_HL_R_EL55M.pdb	-0.4805601239204407	-0.9380000233650208
6okm.pdb	6okm_HL_R_EL55F.pdb	-0.4292796850204468	-0.6875
6okm.pdb	6okm_HL_R_EL55P.pdb	-0.5163828134536743	-0.9063000082969666
6okm.pdb	6okm_HL_R_EL55S.pdb	-0.5863890647888184	-0.28139999508857727
6okm.pdb	6okm_HL_R_EL55T.pdb	-0.6893928050994873	-1.0786000490188599
6okm.pdb	6okm_HL_R_EL55W.pdb	-0.479365736246109	-0.48559999465942383
6okm.pdb	6okm_HL_R_EL55Y.pdb	-0.5845972299575806	-1.2470999956130981
6okm.pdb	6okm_HL_R_EL55V.pdb	-0.4595111012458801	-0.8931999802589417
6okm.pdb	6okm_HL_R_SL56A.pdb	-0.36442673206329346	0.34200000762939453
6okm.pdb	6okm_HL_R_SL56R.pdb	-0.2816295027732849	0.08669999986886978
6okm.pdb	6okm_HL_R_SL56N.pdb	-0.30185264348983765	0.3386000096797943
6okm.pdb	6okm_HL_R_SL56D.pdb	-0.3423437178134918	0.9409999847412109
6okm.pdb	6okm_HL_R_SL56C.pdb	-0.14108899235725403	1.0916999578475952
6okm.pdb	6okm_HL_R_SL56Q.pdb	-0.5527379512786865	0.6158999800682068
6okm.pdb	6okm_HL_R_SL56E.pdb	-0.4932810366153717	0.5555999875068665
6okm.pdb	6okm_HL_R_SL56G.pdb	-0.35573649406433105	0.08659999817609787
6okm.pdb	6okm_HL_R_SL56H.pdb	-0.3232385218143463	0.32190001010894775
6okm.pdb	6okm_HL_R_SL56I.pdb	-0.2505587637424469	1.0895999670028687
6okm.pdb	6okm_HL_R_SL56L.pdb	0.01041567325592041	1.079200029373169
6okm.pdb	6okm_HL_R_SL56K.pdb	-0.38681936264038086	0.15189999341964722
6okm.pdb	6okm_HL_R_SL56M.pdb	0.0548853874206543	1.7482999563217163
6okm.pdb	6okm_HL_R_SL56F.pdb	0.20445162057876587	0.9739000201225281
6okm.pdb	6okm_HL_R_SL56P.pdb	-0.0212213397026062	1.636299967765808
6okm.pdb	6okm_HL_R_SL56T.pdb	-0.49585166573524475	0.3702000081539154
6okm.pdb	6okm_HL_R_SL56W.pdb	-0.07343411445617676	0.7142000198364258
6okm.pdb	6okm_HL_R_SL56Y.pdb	-0.2513665556907654	0.6863999962806702
6okm.pdb	6okm_HL_R_SL56V.pdb	-0.04526090621948242	1.1533000469207764
6okm.pdb	6okm_HL_R_VL58A.pdb	-0.46022239327430725	0.009399999864399433
6okm.pdb	6okm_HL_R_VL58R.pdb	-0.5225556492805481	-0.21940000355243683
6okm.pdb	6okm_HL_R_VL58N.pdb	-0.5179954767227173	-0.006099999882280827
6okm.pdb	6okm_HL_R_VL58D.pdb	-0.5387195348739624	1.250100016593933
6okm.pdb	6okm_HL_R_VL58C.pdb	-0.4668135344982147	-0.022299999371170998
6okm.pdb	6okm_HL_R_VL58Q.pdb	-0.5597055554389954	0.298799991607666
6okm.pdb	6okm_HL_R_VL58E.pdb	-0.5470581650733948	0.8507000207901001
6okm.pdb	6okm_HL_R_VL58G.pdb	-0.6126545071601868	0.11630000174045563
6okm.pdb	6okm_HL_R_VL58H.pdb	-0.62038254737854	0.0430000014603138
6okm.pdb	6okm_HL_R_VL58I.pdb	-0.5893011689186096	0.014000000432133675
6okm.pdb	6okm_HL_R_VL58L.pdb	-0.4141296148300171	0.11789999902248383
6okm.pdb	6okm_HL_R_VL58K.pdb	-0.5147644281387329	0.028300000354647636
6okm.pdb	6okm_HL_R_VL58M.pdb	-0.5341254472732544	0.11140000075101852
6okm.pdb	6okm_HL_R_VL58F.pdb	-0.2663170397281647	0.02070000022649765
6okm.pdb	6okm_HL_R_VL58P.pdb	-0.7244110107421875	0.028699999675154686
6okm.pdb	6okm_HL_R_VL58S.pdb	-0.5423034429550171	-0.04639999940991402
6okm.pdb	6okm_HL_R_VL58T.pdb	-0.6114068627357483	-0.017799999564886093
6okm.pdb	6okm_HL_R_VL58W.pdb	-0.7085064649581909	-0.26649999618530273
6okm.pdb	6okm_HL_R_VL58Y.pdb	-0.9728248715400696	-0.583299994468689
6okm.pdb	6okm_HL_R_YL91A.pdb	-1.1372730731964111	-1.7640999555587769
6okm.pdb	6okm_HL_R_YL91R.pdb	-0.803941547870636	-1.0126999616622925
6okm.pdb	6okm_HL_R_YL91N.pdb	-1.0368084907531738	-1.6384999752044678
6okm.pdb	6okm_HL_R_YL91D.pdb	-1.1663753986358643	-1.8961000442504883
6okm.pdb	6okm_HL_R_YL91C.pdb	-1.003761649131775	-1.6739000082015991
6okm.pdb	6okm_HL_R_YL91Q.pdb	-1.2394417524337769	-1.8388999700546265
6okm.pdb	6okm_HL_R_YL91E.pdb	-0.9447503685951233	-2.046999931335449
6okm.pdb	6okm_HL_R_YL91G.pdb	-1.3498756885528564	-2.492500066757202
6okm.pdb	6okm_HL_R_YL91H.pdb	-0.8328756093978882	-0.8356999754905701
6okm.pdb	6okm_HL_R_YL91I.pdb	-0.7736172676086426	-0.6013000011444092
6okm.pdb	6okm_HL_R_YL91L.pdb	-0.7856753468513489	-1.2532999515533447
6okm.pdb	6okm_HL_R_YL91K.pdb	-0.7155053615570068	-1.2200000286102295
6okm.pdb	6okm_HL_R_YL91M.pdb	-0.9479502439498901	-1.3240000009536743
6okm.pdb	6okm_HL_R_YL91F.pdb	-0.5773333311080933	-0.1762000024318695
6okm.pdb	6okm_HL_R_YL91P.pdb	-1.0612815618515015	-1.9500000476837158
6okm.pdb	6okm_HL_R_YL91S.pdb	-1.229696273803711	-2.0201001167297363
6okm.pdb	6okm_HL_R_YL91T.pdb	-1.1615440845489502	-1.9875999689102173
6okm.pdb	6okm_HL_R_YL91W.pdb	-0.6386523246765137	0.8069000244140625
6okm.pdb	6okm_HL_R_YL91V.pdb	-0.9355100393295288	-1.1715999841690063
6okm.pdb	6okm_HL_R_AL92R.pdb	-0.5318160057067871	-0.4235999882221222
6okm.pdb	6okm_HL_R_AL92N.pdb	-0.4383675456047058	-0.07020000368356705
6okm.pdb	6okm_HL_R_AL92D.pdb	-0.5814491510391235	0.18060000240802765
6okm.pdb	6okm_HL_R_AL92C.pdb	-0.48732542991638184	0.03350000083446503
6okm.pdb	6okm_HL_R_AL92Q.pdb	-0.44508033990859985	-0.05050000175833702
6okm.pdb	6okm_HL_R_AL92E.pdb	-0.8250615000724792	0.18860000371932983
6okm.pdb	6okm_HL_R_AL92G.pdb	-0.5765430927276611	-0.02290000021457672
6okm.pdb	6okm_HL_R_AL92H.pdb	-0.3849000930786133	-0.02879999950528145
6okm.pdb	6okm_HL_R_AL92I.pdb	-0.5257186889648438	-0.10670000314712524
6okm.pdb	6okm_HL_R_AL92L.pdb	-0.4386445879936218	-0.3571999967098236
6okm.pdb	6okm_HL_R_AL92K.pdb	-0.5331028699874878	-0.031599998474121094
6okm.pdb	6okm_HL_R_AL92M.pdb	-0.28276506066322327	0.014399999752640724
6okm.pdb	6okm_HL_R_AL92F.pdb	-0.390239953994751	-0.03530000150203705
6okm.pdb	6okm_HL_R_AL92P.pdb	-0.49003514647483826	-0.5485000014305115
6okm.pdb	6okm_HL_R_AL92S.pdb	-0.6059027314186096	-0.10719999670982361
6okm.pdb	6okm_HL_R_AL92T.pdb	-0.6308854818344116	-0.28519999980926514
6okm.pdb	6okm_HL_R_AL92W.pdb	-0.40183258056640625	-0.07689999788999557
6okm.pdb	6okm_HL_R_AL92Y.pdb	-0.4649958908557892	0.017899999395012856
6okm.pdb	6okm_HL_R_AL92V.pdb	-0.49627771973609924	-0.09510000050067902
6okm.pdb	6okm_HL_R_QL93A.pdb	-0.43994617462158203	0.04399999976158142
6okm.pdb	6okm_HL_R_QL93R.pdb	-0.3783574104309082	-0.2784000039100647
6okm.pdb	6okm_HL_R_QL93N.pdb	-0.45509326457977295	0.2110999971628189
6okm.pdb	6okm_HL_R_QL93D.pdb	-0.4888914227485657	0.5564000010490417
6okm.pdb	6okm_HL_R_QL93C.pdb	-0.4107765555381775	0.34389999508857727
6okm.pdb	6okm_HL_R_QL93E.pdb	-0.43770265579223633	0.41190001368522644
6okm.pdb	6okm_HL_R_QL93G.pdb	-0.5245587825775146	0.1340000033378601
6okm.pdb	6okm_HL_R_QL93H.pdb	-0.2276304066181183	0.22609999775886536
6okm.pdb	6okm_HL_R_QL93I.pdb	-0.30513912439346313	0.4171999990940094
6okm.pdb	6okm_HL_R_QL93L.pdb	-0.2982797622680664	-0.045099999755620956
6okm.pdb	6okm_HL_R_QL93K.pdb	-0.43080246448516846	-0.12939999997615814
6okm.pdb	6okm_HL_R_QL93M.pdb	-0.34248900413513184	-0.010499999858438969
6okm.pdb	6okm_HL_R_QL93F.pdb	-0.020695418119430542	0.8719000220298767
6okm.pdb	6okm_HL_R_QL93P.pdb	-0.3773325979709625	0.40049999952316284
6okm.pdb	6okm_HL_R_QL93S.pdb	-0.6218602657318115	0.08309999853372574
6okm.pdb	6okm_HL_R_QL93T.pdb	-0.5930410623550415	-0.18160000443458557
6okm.pdb	6okm_HL_R_QL93W.pdb	-0.07411453127861023	1.370300054550171
6okm.pdb	6okm_HL_R_QL93Y.pdb	-0.2208544909954071	0.6524999737739563
6okm.pdb	6okm_HL_R_QL93V.pdb	-0.3108792006969452	0.03150000050663948
6okm.pdb	6okm_HL_R_FL94A.pdb	-1.1504210233688354	-1.736199975013733
6okm.pdb	6okm_HL_R_FL94R.pdb	-0.91130530834198	-2.5708000659942627
6okm.pdb	6okm_HL_R_FL94N.pdb	-0.968553364276886	-1.4124000072479248
6okm.pdb	6okm_HL_R_FL94D.pdb	-1.2086148262023926	-1.7350000143051147
6okm.pdb	6okm_HL_R_FL94C.pdb	-1.174371361732483	-1.6884000301361084
6okm.pdb	6okm_HL_R_FL94Q.pdb	-1.0152682065963745	-1.5241999626159668
6okm.pdb	6okm_HL_R_FL94E.pdb	-1.192886233329773	-1.5322999954223633
6okm.pdb	6okm_HL_R_FL94G.pdb	-1.2837382555007935	-2.035900115966797
6okm.pdb	6okm_HL_R_FL94H.pdb	-0.8335098028182983	-0.8730999827384949
6okm.pdb	6okm_HL_R_FL94I.pdb	-1.062195897102356	-1.3423000574111938
6okm.pdb	6okm_HL_R_FL94L.pdb	-0.9687783718109131	-0.9577000141143799
6okm.pdb	6okm_HL_R_FL94K.pdb	-0.922166109085083	-0.7860000133514404
6okm.pdb	6okm_HL_R_FL94M.pdb	-0.7630643844604492	-0.33709999918937683
6okm.pdb	6okm_HL_R_FL94P.pdb	-0.727494478225708	-0.9947999715805054
6okm.pdb	6okm_HL_R_FL94S.pdb	-1.2803890705108643	-1.8277000188827515
6okm.pdb	6okm_HL_R_FL94T.pdb	-1.1822359561920166	-1.881500005722046
6okm.pdb	6okm_HL_R_FL94W.pdb	-1.0248075723648071	-1.1548000574111938
6okm.pdb	6okm_HL_R_FL94Y.pdb	-1.6147794723510742	-0.9251000285148621
6okm.pdb	6okm_HL_R_FL94V.pdb	-1.158196210861206	-1.6291999816894531
6okm.pdb	6okm_HL_R_YL96A.pdb	-0.7987635135650635	0.06830000132322311
6okm.pdb	6okm_HL_R_YL96R.pdb	-0.4480130076408386	0.1656000018119812
6okm.pdb	6okm_HL_R_YL96N.pdb	-0.6773967742919922	0.052000001072883606
6okm.pdb	6okm_HL_R_YL96D.pdb	-0.9018983840942383	0.10209999978542328
6okm.pdb	6okm_HL_R_YL96C.pdb	-0.7490314841270447	0.18019999563694
6okm.pdb	6okm_HL_R_YL96Q.pdb	-0.7063506245613098	-0.0032999999821186066
6okm.pdb	6okm_HL_R_YL96E.pdb	-0.8770533800125122	-0.060100000351667404
6okm.pdb	6okm_HL_R_YL96G.pdb	-0.8898530006408691	0.0348999984562397
6okm.pdb	6okm_HL_R_YL96H.pdb	-0.5839730501174927	0.2793999910354614
6okm.pdb	6okm_HL_R_YL96I.pdb	-0.5051566362380981	0.13369999825954437
6okm.pdb	6okm_HL_R_YL96L.pdb	-0.4778856933116913	0.16329999268054962
6okm.pdb	6okm_HL_R_YL96K.pdb	-0.6410349607467651	0.11949999630451202
6okm.pdb	6okm_HL_R_YL96M.pdb	-0.5234454870223999	0.08089999854564667
6okm.pdb	6okm_HL_R_YL96F.pdb	-0.363574355840683	0.14830000698566437
6okm.pdb	6okm_HL_R_YL96P.pdb	-0.40006256103515625	-0.10670000314712524
6okm.pdb	6okm_HL_R_YL96S.pdb	-0.9792205095291138	0.09960000216960907
6okm.pdb	6okm_HL_R_YL96T.pdb	-0.8887691497802734	0.04729999974370003
6okm.pdb	6okm_HL_R_YL96W.pdb	-0.4869764447212219	0.10339999943971634
6okm.pdb	6okm_HL_R_YL96V.pdb	-0.7232998609542847	0.05270000174641609
6okm.pdb	6okm_HL_R_RR36A.pdb	-0.683768630027771	-0.671999990940094
6okm.pdb	6okm_HL_R_RR36N.pdb	-0.6979266405105591	-0.7473999857902527
6okm.pdb	6okm_HL_R_RR36D.pdb	-0.8046200275421143	-0.7513999938964844
6okm.pdb	6okm_HL_R_RR36C.pdb	-0.6836344003677368	-0.6814000010490417
6okm.pdb	6okm_HL_R_RR36Q.pdb	-0.680269181728363	-0.7415000200271606
6okm.pdb	6okm_HL_R_RR36E.pdb	-0.7697416543960571	-0.8429999947547913
6okm.pdb	6okm_HL_R_RR36G.pdb	-0.7756101489067078	-0.7440000176429749
6okm.pdb	6okm_HL_R_RR36H.pdb	-0.584811806678772	-0.6610000133514404
6okm.pdb	6okm_HL_R_RR36I.pdb	-0.6276518106460571	-0.6607999801635742
6okm.pdb	6okm_HL_R_RR36L.pdb	-0.5529928803443909	-0.7473999857902527
6okm.pdb	6okm_HL_R_RR36K.pdb	-0.6711400151252747	-0.6593000292778015
6okm.pdb	6okm_HL_R_RR36M.pdb	-0.6295753717422485	-0.7067999839782715
6okm.pdb	6okm_HL_R_RR36F.pdb	-0.5714611411094666	-0.5521000027656555
6okm.pdb	6okm_HL_R_RR36P.pdb	-0.6645797491073608	-0.7056999802589417
6okm.pdb	6okm_HL_R_RR36S.pdb	-0.7788608074188232	-0.6886000037193298
6okm.pdb	6okm_HL_R_RR36T.pdb	-0.7078249454498291	-0.7214000225067139
6okm.pdb	6okm_HL_R_RR36W.pdb	-0.5540217161178589	-0.7116000056266785
6okm.pdb	6okm_HL_R_RR36Y.pdb	-0.6444992423057556	-0.7473999857902527
6okm.pdb	6okm_HL_R_RR36V.pdb	-0.6280043721199036	-0.6610999703407288
6okm.pdb	6okm_HL_R_GR39A.pdb	-2.359623670578003	-2.6570000648498535
6okm.pdb	6okm_HL_R_GR39R.pdb	-4.945703506469727	-6.9085001945495605
6okm.pdb	6okm_HL_R_GR39N.pdb	-8.090763092041016	-8.5871000289917
6okm.pdb	6okm_HL_R_GR39D.pdb	-6.229079246520996	-6.344399929046631
6okm.pdb	6okm_HL_R_GR39C.pdb	-4.455632209777832	-4.624800205230713
6okm.pdb	6okm_HL_R_GR39Q.pdb	-1.2022669315338135	-1.811900019645691
6okm.pdb	6okm_HL_R_GR39E.pdb	-9.312216758728027	-8.909600257873535
6okm.pdb	6okm_HL_R_GR39H.pdb	-17.677268981933594	-21.661226272583008
6okm.pdb	6okm_HL_R_GR39I.pdb	-8.80674934387207	-11.7252197265625
6okm.pdb	6okm_HL_R_GR39L.pdb	-4.512432098388672	-5.9868998527526855
6okm.pdb	6okm_HL_R_GR39K.pdb	-6.115859031677246	-8.08080005645752
6okm.pdb	6okm_HL_R_GR39M.pdb	-6.360326766967773	-8.659799575805664
6okm.pdb	6okm_HL_R_GR39F.pdb	-7.890031814575195	-12.78499984741211
6okm.pdb	6okm_HL_R_GR39P.pdb	-4.302187442779541	-4.26609992980957
6okm.pdb	6okm_HL_R_GR39S.pdb	-4.45582389831543	-3.9639999866485596
6okm.pdb	6okm_HL_R_GR39T.pdb	-9.781426429748535	-9.837800025939941
6okm.pdb	6okm_HL_R_GR39W.pdb	-5.060695648193359	-9.8996000289917
6okm.pdb	6okm_HL_R_GR39Y.pdb	-5.873099327087402	-11.081899642944336
6okm.pdb	6okm_HL_R_GR39V.pdb	-9.620989799499512	-10.873800277709961
6okm.pdb	6okm_HL_R_PR40A.pdb	-1.0543286800384521	-1.593000054359436
6okm.pdb	6okm_HL_R_PR40R.pdb	-1.2074384689331055	-2.5552000999450684
6okm.pdb	6okm_HL_R_PR40N.pdb	-1.1657307147979736	-2.0350000858306885
6okm.pdb	6okm_HL_R_PR40D.pdb	-1.9881960153579712	-4.617599964141846
6okm.pdb	6okm_HL_R_PR40C.pdb	-0.7486757636070251	-1.6552000045776367
6okm.pdb	6okm_HL_R_PR40Q.pdb	-0.6467102766036987	-1.3157999515533447
6okm.pdb	6okm_HL_R_PR40E.pdb	-0.6538698673248291	-2.4879000186920166
6okm.pdb	6okm_HL_R_PR40G.pdb	-1.2233309745788574	-2.980299949645996
6okm.pdb	6okm_HL_R_PR40H.pdb	-7.27828311920166	-9.649200439453125
6okm.pdb	6okm_HL_R_PR40I.pdb	-2.069728374481201	-2.975600004196167
6okm.pdb	6okm_HL_R_PR40L.pdb	-0.5734391212463379	-0.12950000166893005
6okm.pdb	6okm_HL_R_PR40K.pdb	-0.7740139961242676	-2.029900074005127
6okm.pdb	6okm_HL_R_PR40M.pdb	-0.44123756885528564	-0.5644000172615051
6okm.pdb	6okm_HL_R_PR40F.pdb	-13.904304504394531	-16.388019561767578
6okm.pdb	6okm_HL_R_PR40S.pdb	-1.2966564893722534	-2.95740008354187
6okm.pdb	6okm_HL_R_PR40T.pdb	-1.2771098613739014	-2.3482000827789307
6okm.pdb	6okm_HL_R_PR40W.pdb	-14.339994430541992	-18.26814079284668
6okm.pdb	6okm_HL_R_PR40Y.pdb	-15.32972240447998	-17.368520736694336
6okm.pdb	6okm_HL_R_PR40V.pdb	-1.5788294076919556	-1.0714999437332153
6okm.pdb	6okm_HL_R_GR41A.pdb	-0.5652207136154175	-0.6334999799728394
6okm.pdb	6okm_HL_R_GR41R.pdb	-0.4729318916797638	-0.684499979019165
6okm.pdb	6okm_HL_R_GR41N.pdb	-0.8669854402542114	-0.15889999270439148
6okm.pdb	6okm_HL_R_GR41D.pdb	-0.30850327014923096	-2.3157999515533447
6okm.pdb	6okm_HL_R_GR41C.pdb	-0.4063524901866913	-0.5843999981880188
6okm.pdb	6okm_HL_R_GR41Q.pdb	-0.3260933458805084	-1.0339000225067139
6okm.pdb	6okm_HL_R_GR41E.pdb	-0.0705251693725586	-1.433500051498413
6okm.pdb	6okm_HL_R_GR41H.pdb	-0.9761129021644592	-2.283600091934204
6okm.pdb	6okm_HL_R_GR41I.pdb	-3.2920427322387695	-3.34060001373291
6okm.pdb	6okm_HL_R_GR41L.pdb	-0.9087627530097961	-0.04100000113248825
6okm.pdb	6okm_HL_R_GR41K.pdb	-0.2723226547241211	-0.49939998984336853
6okm.pdb	6okm_HL_R_GR41M.pdb	-0.18280383944511414	0.5928000211715698
6okm.pdb	6okm_HL_R_GR41F.pdb	-2.2789859771728516	-4.066699981689453
6okm.pdb	6okm_HL_R_GR41P.pdb	-4.57856559753418	-4.253499984741211
6okm.pdb	6okm_HL_R_GR41S.pdb	-0.6991643905639648	-1.5640000104904175
6okm.pdb	6okm_HL_R_GR41T.pdb	-1.4566988945007324	-2.84660005569458
6okm.pdb	6okm_HL_R_GR41W.pdb	-1.4730169773101807	-7.831999778747559
6okm.pdb	6okm_HL_R_GR41Y.pdb	-8.416748046875	-13.056039810180664
6okm.pdb	6okm_HL_R_GR41V.pdb	-2.038722515106201	-1.9118000268936157
6okm.pdb	6okm_HL_R_FR42A.pdb	-1.7009754180908203	-2.1013998985290527
6okm.pdb	6okm_HL_R_FR42R.pdb	-1.5462652444839478	-1.7187999486923218
6okm.pdb	6okm_HL_R_FR42N.pdb	-1.3988033533096313	-2.2184998989105225
6okm.pdb	6okm_HL_R_FR42D.pdb	-1.6890554428100586	-2.84689998626709
6okm.pdb	6okm_HL_R_FR42C.pdb	-1.6044018268585205	-1.768399953842163
6okm.pdb	6okm_HL_R_FR42Q.pdb	-1.7329741716384888	-1.4670000076293945
6okm.pdb	6okm_HL_R_FR42E.pdb	-1.7269504070281982	-2.1041998863220215
6okm.pdb	6okm_HL_R_FR42G.pdb	-1.767133116722107	-2.2165000438690186
6okm.pdb	6okm_HL_R_FR42H.pdb	-1.441167950630188	-0.5260999798774719
6okm.pdb	6okm_HL_R_FR42I.pdb	-1.4592711925506592	-1.1866999864578247
6okm.pdb	6okm_HL_R_FR42L.pdb	-1.4066487550735474	-0.9320999979972839
6okm.pdb	6okm_HL_R_FR42K.pdb	-1.2719976902008057	0.9448999762535095
6okm.pdb	6okm_HL_R_FR42M.pdb	-1.179039716720581	-0.6287000179290771
6okm.pdb	6okm_HL_R_FR42P.pdb	-1.552370548248291	-2.194700002670288
6okm.pdb	6okm_HL_R_FR42S.pdb	-1.7273848056793213	-1.8496999740600586
6okm.pdb	6okm_HL_R_FR42T.pdb	-1.649573564529419	-1.3386000394821167
6okm.pdb	6okm_HL_R_FR42W.pdb	-6.14859676361084	-6.531499862670898
6okm.pdb	6okm_HL_R_FR42Y.pdb	-1.2964168787002563	-3.4511001110076904
6okm.pdb	6okm_HL_R_FR42V.pdb	-1.5681613683700562	-1.5465999841690063
6okm.pdb	6okm_HL_R_PR54A.pdb	-1.0270496606826782	-0.34929999709129333
6okm.pdb	6okm_HL_R_PR54R.pdb	-1.0397282838821411	-2.4660000801086426
6okm.pdb	6okm_HL_R_PR54N.pdb	-1.2781785726547241	-2.7797000408172607
6okm.pdb	6okm_HL_R_PR54D.pdb	-1.866617202758789	-3.082200050354004
6okm.pdb	6okm_HL_R_PR54C.pdb	-0.7210372090339661	-0.6115000247955322
6okm.pdb	6okm_HL_R_PR54Q.pdb	-1.4264366626739502	-3.235300064086914
6okm.pdb	6okm_HL_R_PR54E.pdb	-1.940419316291809	-4.40310001373291
6okm.pdb	6okm_HL_R_PR54G.pdb	-1.3242456912994385	-2.5696001052856445
6okm.pdb	6okm_HL_R_PR54H.pdb	-10.187272071838379	-12.54578971862793
6okm.pdb	6okm_HL_R_PR54I.pdb	-0.5448278784751892	-2.229099988937378
6okm.pdb	6okm_HL_R_PR54L.pdb	-1.3395159244537354	-2.269399881362915
6okm.pdb	6okm_HL_R_PR54K.pdb	-1.085089921951294	-1.4607000350952148
6okm.pdb	6okm_HL_R_PR54M.pdb	-0.9399685263633728	-2.0469000339508057
6okm.pdb	6okm_HL_R_PR54F.pdb	-2.2450146675109863	-7.407700061798096
6okm.pdb	6okm_HL_R_PR54S.pdb	-0.9225237369537354	-0.5874000191688538
6okm.pdb	6okm_HL_R_PR54T.pdb	-1.4902986288070679	-0.5666000247001648
6okm.pdb	6okm_HL_R_PR54W.pdb	-6.018461227416992	-6.5106000900268555
6okm.pdb	6okm_HL_R_PR54Y.pdb	-6.345188140869141	-9.390000343322754
6okm.pdb	6okm_HL_R_PR54V.pdb	-1.2846043109893799	0.15049999952316284
6okm.pdb	6okm_HL_R_WR57A.pdb	-1.9487297534942627	-3.6254000663757324
6okm.pdb	6okm_HL_R_WR57R.pdb	-1.6470208168029785	-1.7021000385284424
6okm.pdb	6okm_HL_R_WR57N.pdb	-1.9200917482376099	-3.977299928665161
6okm.pdb	6okm_HL_R_WR57D.pdb	-1.9556312561035156	-4.76800012588501
6okm.pdb	6okm_HL_R_WR57C.pdb	-1.9318535327911377	-3.5090999603271484
6okm.pdb	6okm_HL_R_WR57Q.pdb	-1.6238863468170166	-3.1846001148223877
6okm.pdb	6okm_HL_R_WR57E.pdb	-1.8653240203857422	-3.2904000282287598
6okm.pdb	6okm_HL_R_WR57G.pdb	-2.0939650535583496	-4.059800148010254
6okm.pdb	6okm_HL_R_WR57H.pdb	-1.4120240211486816	-3.5994999408721924
6okm.pdb	6okm_HL_R_WR57I.pdb	-1.8562777042388916	-2.8864998817443848
6okm.pdb	6okm_HL_R_WR57L.pdb	-1.7283515930175781	-1.7001999616622925
6okm.pdb	6okm_HL_R_WR57K.pdb	-1.8483693599700928	-2.7330000400543213
6okm.pdb	6okm_HL_R_WR57M.pdb	-1.2625744342803955	-0.9904999732971191
6okm.pdb	6okm_HL_R_WR57F.pdb	-1.351128101348877	-1.2007999420166016
6okm.pdb	6okm_HL_R_WR57P.pdb	-1.6114667654037476	-3.2444000244140625
6okm.pdb	6okm_HL_R_WR57S.pdb	-2.124908685684204	-4.255899906158447
6okm.pdb	6okm_HL_R_WR57T.pdb	-2.04773211479187	-4.297399997711182
6okm.pdb	6okm_HL_R_WR57Y.pdb	-1.44413161277771	-1.6878000497817993
6okm.pdb	6okm_HL_R_WR57V.pdb	-1.6329444646835327	-3.1110999584198
6okm.pdb	6okm_HL_R_CR58A.pdb	-0.24101188778877258	-0.42910000681877136
6okm.pdb	6okm_HL_R_CR58R.pdb	-1.0346356630325317	-5.803400039672852
6okm.pdb	6okm_HL_R_CR58N.pdb	-0.32994967699050903	-0.6082000136375427
6okm.pdb	6okm_HL_R_CR58D.pdb	-0.1599237024784088	0.5967000126838684
6okm.pdb	6okm_HL_R_CR58Q.pdb	0.15680170059204102	0.8378999829292297
6okm.pdb	6okm_HL_R_CR58E.pdb	0.3623713254928589	2.8854000568389893
6okm.pdb	6okm_HL_R_CR58G.pdb	-0.3205318748950958	-0.10499999672174454
6okm.pdb	6okm_HL_R_CR58H.pdb	-0.21116971969604492	-2.191800117492676
6okm.pdb	6okm_HL_R_CR58I.pdb	-0.2415660321712494	0.2547000050544739
6okm.pdb	6okm_HL_R_CR58L.pdb	-0.3069973587989807	-0.13930000364780426
6okm.pdb	6okm_HL_R_CR58K.pdb	-0.35998499393463135	-6.475299835205078
6okm.pdb	6okm_HL_R_CR58M.pdb	-0.35402482748031616	-0.7716000080108643
6okm.pdb	6okm_HL_R_CR58F.pdb	-0.540399432182312	-1.8798999786376953
6okm.pdb	6okm_HL_R_CR58P.pdb	-0.1652337908744812	0.6348000168800354
6okm.pdb	6okm_HL_R_CR58S.pdb	-0.44557368755340576	-0.4787999987602234
6okm.pdb	6okm_HL_R_CR58T.pdb	-0.4727153778076172	-0.5453000068664551
6okm.pdb	6okm_HL_R_CR58W.pdb	-6.321020126342773	-15.97307014465332
6okm.pdb	6okm_HL_R_CR58Y.pdb	-0.1282147467136383	-2.2939000129699707
6okm.pdb	6okm_HL_R_CR58V.pdb	-0.28523921966552734	0.032099999487400055
6okm.pdb	6okm_HL_R_NR59A.pdb	-0.3461022973060608	0.33970001339912415
6okm.pdb	6okm_HL_R_NR59R.pdb	-0.2772896885871887	1.1378999948501587
6okm.pdb	6okm_HL_R_NR59D.pdb	0.07521653175354004	3.2416000366210938
6okm.pdb	6okm_HL_R_NR59C.pdb	-0.32838645577430725	0.9610000252723694
6okm.pdb	6okm_HL_R_NR59Q.pdb	-0.5199594497680664	-0.024800000712275505
6okm.pdb	6okm_HL_R_NR59E.pdb	0.13348889350891113	0.7738999724388123
6okm.pdb	6okm_HL_R_NR59G.pdb	-0.39038169384002686	0.18119999766349792
6okm.pdb	6okm_HL_R_NR59H.pdb	-0.26825129985809326	-0.17509999871253967
6okm.pdb	6okm_HL_R_NR59I.pdb	-0.33916065096855164	0.5860000252723694
6okm.pdb	6okm_HL_R_NR59L.pdb	-0.21179237961769104	0.6169000267982483
6okm.pdb	6okm_HL_R_NR59K.pdb	-0.3365732431411743	0.7555000185966492
6okm.pdb	6okm_HL_R_NR59M.pdb	-0.3157220780849457	0.6694999933242798
6okm.pdb	6okm_HL_R_NR59F.pdb	-0.05168735980987549	1.3823000192642212
6okm.pdb	6okm_HL_R_NR59P.pdb	-0.18139266967773438	0.25130000710487366
6okm.pdb	6okm_HL_R_NR59S.pdb	-0.5168924331665039	0.9106000065803528
6okm.pdb	6okm_HL_R_NR59T.pdb	-0.5514361262321472	0.3603000044822693
6okm.pdb	6okm_HL_R_NR59W.pdb	-0.3476909101009369	0.43309998512268066
6okm.pdb	6okm_HL_R_NR59Y.pdb	-0.035307228565216064	1.386299967765808
6okm.pdb	6okm_HL_R_NR59V.pdb	-0.3062281310558319	0.7433000206947327
6okm.pdb	6okm_HL_R_LR60A.pdb	-0.6349072456359863	-0.7017999887466431
6okm.pdb	6okm_HL_R_LR60R.pdb	-0.39624208211898804	-0.43059998750686646
6okm.pdb	6okm_HL_R_LR60N.pdb	-0.6579077243804932	-0.79339998960495
6okm.pdb	6okm_HL_R_LR60D.pdb	-0.7811105251312256	-0.8605999946594238
6okm.pdb	6okm_HL_R_LR60C.pdb	-0.5073768496513367	-0.09459999948740005
6okm.pdb	6okm_HL_R_LR60Q.pdb	-0.26470446586608887	-0.6255999803543091
6okm.pdb	6okm_HL_R_LR60E.pdb	-0.15796303749084473	0.6162999868392944
6okm.pdb	6okm_HL_R_LR60G.pdb	-0.6939007043838501	-0.8720999956130981
6okm.pdb	6okm_HL_R_LR60H.pdb	-0.4170438349246979	0.28439998626708984
6okm.pdb	6okm_HL_R_LR60I.pdb	-0.5193673968315125	-0.39089998602867126
6okm.pdb	6okm_HL_R_LR60K.pdb	-0.39982399344444275	-0.4065999984741211
6okm.pdb	6okm_HL_R_LR60M.pdb	-0.5281333327293396	-0.2883000075817108
6okm.pdb	6okm_HL_R_LR60F.pdb	-0.6278058290481567	-1.0081000328063965
6okm.pdb	6okm_HL_R_LR60P.pdb	-0.4359746277332306	-0.3513999879360199
6okm.pdb	6okm_HL_R_LR60S.pdb	-0.8059984445571899	-0.8373000025749207
6okm.pdb	6okm_HL_R_LR60T.pdb	-0.756014347076416	-0.5803999900817871
6okm.pdb	6okm_HL_R_LR60W.pdb	-0.5555429458618164	-0.3617999851703644
6okm.pdb	6okm_HL_R_LR60Y.pdb	-0.47660064697265625	-0.5656999945640564
6okm.pdb	6okm_HL_R_LR60V.pdb	-0.4726535379886627	0.6090999841690063
6okm.pdb	6okm_HL_R_RR61A.pdb	-1.1007126569747925	-0.2563999891281128
6okm.pdb	6okm_HL_R_RR61N.pdb	-1.1108256578445435	-0.6452000141143799
6okm.pdb	6okm_HL_R_RR61D.pdb	-1.2175166606903076	-0.8112000226974487
6okm.pdb	6okm_HL_R_RR61C.pdb	-1.0911099910736084	-0.4580000042915344
6okm.pdb	6okm_HL_R_RR61Q.pdb	-1.0081827640533447	-0.42570000886917114
6okm.pdb	6okm_HL_R_RR61E.pdb	-1.1107157468795776	-0.4717000126838684
6okm.pdb	6okm_HL_R_RR61G.pdb	-1.2393934726715088	-0.7014999985694885
6okm.pdb	6okm_HL_R_RR61H.pdb	-0.9342678785324097	-0.5368000268936157
6okm.pdb	6okm_HL_R_RR61I.pdb	-0.6212253570556641	2.006700038909912
6okm.pdb	6okm_HL_R_RR61L.pdb	-0.7747980356216431	0.4147000014781952
6okm.pdb	6okm_HL_R_RR61K.pdb	-0.993482768535614	-0.0015999999595806003
6okm.pdb	6okm_HL_R_RR61M.pdb	-0.5926014184951782	0.9750999808311462
6okm.pdb	6okm_HL_R_RR61F.pdb	-0.30719074606895447	0.5680000185966492
6okm.pdb	6okm_HL_R_RR61P.pdb	-0.9521994590759277	0.4925000071525574
6okm.pdb	6okm_HL_R_RR61S.pdb	-1.2493666410446167	-0.7282000184059143
6okm.pdb	6okm_HL_R_RR61T.pdb	-1.1226191520690918	-0.5498999953269958
6okm.pdb	6okm_HL_R_RR61W.pdb	-0.8106290698051453	0.2766000032424927
6okm.pdb	6okm_HL_R_RR61Y.pdb	-0.8479970097541809	0.17980000376701355
6okm.pdb	6okm_HL_R_RR61V.pdb	-1.105534553527832	-0.9702000021934509
6okm.pdb	6okm_HL_R_ER65A.pdb	-0.41905152797698975	-0.6786999702453613
6okm.pdb	6okm_HL_R_ER65R.pdb	-0.3052822947502136	-0.7386999726295471
6okm.pdb	6okm_HL_R_ER65N.pdb	-0.37918999791145325	-0.5105999708175659
6okm.pdb	6okm_HL_R_ER65D.pdb	-0.4454333484172821	-0.1972000002861023
6okm.pdb	6okm_HL_R_ER65C.pdb	-0.2947475016117096	-0.6539000272750854
6okm.pdb	6okm_HL_R_ER65Q.pdb	-0.37174078822135925	-0.651199996471405
6okm.pdb	6okm_HL_R_ER65G.pdb	-0.5073796510696411	-0.7016000151634216
6okm.pdb	6okm_HL_R_ER65H.pdb	-0.23981896042823792	-0.5512999892234802
6okm.pdb	6okm_HL_R_ER65I.pdb	-0.24065974354743958	-0.5939000248908997
6okm.pdb	6okm_HL_R_ER65L.pdb	-0.2833297848701477	-0.527400016784668
6okm.pdb	6okm_HL_R_ER65K.pdb	-0.3465040922164917	-0.7348999977111816
6okm.pdb	6okm_HL_R_ER65M.pdb	-0.28210878372192383	-0.6583999991416931
6okm.pdb	6okm_HL_R_ER65F.pdb	-0.2826521694660187	-0.5881999731063843
6okm.pdb	6okm_HL_R_ER65P.pdb	-0.5195858478546143	-0.6758999824523926
6okm.pdb	6okm_HL_R_ER65S.pdb	-0.5028668642044067	-0.6902999877929688
6okm.pdb	6okm_HL_R_ER65T.pdb	-0.44094428420066833	-0.6741999983787537
6okm.pdb	6okm_HL_R_ER65W.pdb	-0.18780803680419922	-0.36149999499320984
6okm.pdb	6okm_HL_R_ER65Y.pdb	-0.3430824279785156	-0.6590999960899353
6okm.pdb	6okm_HL_R_ER65V.pdb	-0.27682605385780334	-0.6520000100135803
6okm.pdb	6okm_HL_R_RR66A.pdb	-1.4605246782302856	-3.6967999935150146
6okm.pdb	6okm_HL_R_RR66N.pdb	-1.3592181205749512	-2.7818000316619873
6okm.pdb	6okm_HL_R_RR66D.pdb	-1.119391918182373	-1.9465999603271484
6okm.pdb	6okm_HL_R_RR66C.pdb	-1.4664151668548584	-3.487299919128418
6okm.pdb	6okm_HL_R_RR66Q.pdb	-1.271855115890503	-3.2548000812530518
6okm.pdb	6okm_HL_R_RR66E.pdb	-0.9933009147644043	-1.8472000360488892
6okm.pdb	6okm_HL_R_RR66G.pdb	-1.5389635562896729	-4.2104997634887695
6okm.pdb	6okm_HL_R_RR66H.pdb	-1.2265164852142334	-2.0206000804901123
6okm.pdb	6okm_HL_R_RR66I.pdb	-1.2295496463775635	-3.1347999572753906
6okm.pdb	6okm_HL_R_RR66L.pdb	-1.2764830589294434	-2.611599922180176
6okm.pdb	6okm_HL_R_RR66K.pdb	-0.8651330471038818	-1.792799949645996
6okm.pdb	6okm_HL_R_RR66M.pdb	-1.2493531703948975	-2.1184000968933105
6okm.pdb	6okm_HL_R_RR66F.pdb	-1.215731143951416	-2.1693999767303467
6okm.pdb	6okm_HL_R_RR66P.pdb	-1.2930176258087158	-3.648400068283081
6okm.pdb	6okm_HL_R_RR66S.pdb	-1.2900886535644531	-3.908600091934204
6okm.pdb	6okm_HL_R_RR66T.pdb	-1.3187763690948486	-2.6789000034332275
6okm.pdb	6okm_HL_R_RR66W.pdb	-0.7246050834655762	-1.42739999294281
6okm.pdb	6okm_HL_R_RR66Y.pdb	-1.2782304286956787	-4.196599960327148
6okm.pdb	6okm_HL_R_RR66V.pdb	-1.3260611295700073	-2.359600067138672
6okm.pdb	6okm_HL_R_KR67A.pdb	-0.533298909664154	-0.042500000447034836
6okm.pdb	6okm_HL_R_KR67R.pdb	-0.46174144744873047	-0.06870000064373016
6okm.pdb	6okm_HL_R_KR67N.pdb	-0.5603981018066406	0.013000000268220901
6okm.pdb	6okm_HL_R_KR67D.pdb	-0.6512531638145447	0.05079999938607216
6okm.pdb	6okm_HL_R_KR67C.pdb	-0.6148401498794556	-0.010300000198185444
6okm.pdb	6okm_HL_R_KR67Q.pdb	-0.6241961121559143	-0.037700001150369644
6okm.pdb	6okm_HL_R_KR67E.pdb	-0.6680229902267456	0.0608999989926815
6okm.pdb	6okm_HL_R_KR67G.pdb	-0.5621646642684937	-0.005499999970197678
6okm.pdb	6okm_HL_R_KR67H.pdb	-0.466833233833313	0.04989999905228615
6okm.pdb	6okm_HL_R_KR67I.pdb	-0.5141475200653076	-0.05090000107884407
6okm.pdb	6okm_HL_R_KR67L.pdb	-0.42872416973114014	0.04390000179409981
6okm.pdb	6okm_HL_R_KR67M.pdb	-0.42110157012939453	0.03099999949336052
6okm.pdb	6okm_HL_R_KR67F.pdb	-0.33634811639785767	0.03709999844431877
6okm.pdb	6okm_HL_R_KR67P.pdb	-0.5397844314575195	-0.7580999732017517
6okm.pdb	6okm_HL_R_KR67S.pdb	-0.7236121296882629	-0.025100000202655792
6okm.pdb	6okm_HL_R_KR67T.pdb	-0.6982321739196777	0.016100000590085983
6okm.pdb	6okm_HL_R_KR67W.pdb	-0.5268900394439697	0.028699999675154686
6okm.pdb	6okm_HL_R_KR67Y.pdb	-0.3833788335323334	0.01979999989271164
6okm.pdb	6okm_HL_R_KR67V.pdb	-0.48243945837020874	-0.07419999688863754
6okm.pdb	6okm_HL_R_QR68A.pdb	-0.557227373123169	0.009800000116229057
6okm.pdb	6okm_HL_R_QR68R.pdb	-0.3661842346191406	-0.1348000019788742
6okm.pdb	6okm_HL_R_QR68N.pdb	-0.5844727158546448	0.030700000002980232
6okm.pdb	6okm_HL_R_QR68D.pdb	-0.5458847880363464	-0.05040000006556511
6okm.pdb	6okm_HL_R_QR68C.pdb	-0.5028858780860901	-0.021700000390410423
6okm.pdb	6okm_HL_R_QR68E.pdb	-0.5715264081954956	0.01889999955892563
6okm.pdb	6okm_HL_R_QR68G.pdb	-0.6457853317260742	-0.015399999916553497
6okm.pdb	6okm_HL_R_QR68H.pdb	-0.45715975761413574	0.08079999685287476
6okm.pdb	6okm_HL_R_QR68I.pdb	-0.4253963828086853	-0.04989999905228615
6okm.pdb	6okm_HL_R_QR68L.pdb	-0.41481849551200867	-0.00279999990016222
6okm.pdb	6okm_HL_R_QR68K.pdb	-0.47527027130126953	-0.026799999177455902
6okm.pdb	6okm_HL_R_QR68M.pdb	-0.4344809651374817	0.011699999682605267
6okm.pdb	6okm_HL_R_QR68F.pdb	-0.3201342225074768	0.05480000004172325
6okm.pdb	6okm_HL_R_QR68P.pdb	-0.5541712641716003	-0.14300000667572021
6okm.pdb	6okm_HL_R_QR68S.pdb	-0.7008240222930908	0.05849999934434891
6okm.pdb	6okm_HL_R_QR68T.pdb	-0.632744550704956	-0.5418999791145325
6okm.pdb	6okm_HL_R_QR68W.pdb	-0.36316514015197754	0.010400000028312206
6okm.pdb	6okm_HL_R_QR68Y.pdb	-0.3765384256839752	0.14100000262260437
6okm.pdb	6okm_HL_R_QR68V.pdb	-0.4230816960334778	-0.04809999838471413
6okm.pdb	6okm_HL_R_LR69A.pdb	-1.6679502725601196	-1.5586999654769897
6okm.pdb	6okm_HL_R_LR69R.pdb	-1.4876208305358887	-2.147700071334839
6okm.pdb	6okm_HL_R_LR69N.pdb	-1.7222940921783447	-2.0559000968933105
6okm.pdb	6okm_HL_R_LR69D.pdb	-1.6006731986999512	-1.4296000003814697
6okm.pdb	6okm_HL_R_LR69C.pdb	-1.5741921663284302	-1.3102999925613403
6okm.pdb	6okm_HL_R_LR69Q.pdb	-1.505566120147705	-2.4093000888824463
6okm.pdb	6okm_HL_R_LR69E.pdb	-1.468536376953125	-2.642699956893921
6okm.pdb	6okm_HL_R_LR69G.pdb	-1.6657124757766724	-2.0165998935699463
6okm.pdb	6okm_HL_R_LR69H.pdb	-1.540800929069519	-1.9466999769210815
6okm.pdb	6okm_HL_R_LR69I.pdb	-0.8703186511993408	-0.49729999899864197
6okm.pdb	6okm_HL_R_LR69K.pdb	-1.3200390338897705	-2.0873000621795654
6okm.pdb	6okm_HL_R_LR69M.pdb	-0.4531250298023224	0.30809998512268066
6okm.pdb	6okm_HL_R_LR69F.pdb	-1.4932862520217896	-1.7381000518798828
6okm.pdb	6okm_HL_R_LR69P.pdb	-1.2038112878799438	-1.315000057220459
6okm.pdb	6okm_HL_R_LR69S.pdb	-1.7898753881454468	-1.9486000537872314
6okm.pdb	6okm_HL_R_LR69T.pdb	-1.687892198562622	-2.0357000827789307
6okm.pdb	6okm_HL_R_LR69W.pdb	-1.16441810131073	-1.753999948501587
6okm.pdb	6okm_HL_R_LR69Y.pdb	-1.3945130109786987	-1.6916999816894531
6okm.pdb	6okm_HL_R_LR69V.pdb	-1.49363112449646	-1.1962000131607056
5fhc.pdb	5fhc_AB_J_SA99A.pdb	-0.20120185613632202	0.30395999550819397
5fhc.pdb	5fhc_AB_J_SA99R.pdb	-1.44895339012146	-4.305699825286865
5fhc.pdb	5fhc_AB_J_SA99N.pdb	-0.47636678814888	-0.023970000445842743
5fhc.pdb	5fhc_AB_J_SA99D.pdb	-0.13578075170516968	0.455269992351532
5fhc.pdb	5fhc_AB_J_SA99C.pdb	-0.22963589429855347	0.2851400077342987
5fhc.pdb	5fhc_AB_J_SA99Q.pdb	-2.9692273139953613	-5.55364990234375
5fhc.pdb	5fhc_AB_J_SA99E.pdb	-1.8807660341262817	-4.231540203094482
5fhc.pdb	5fhc_AB_J_SA99G.pdb	-0.32097500562667847	-0.2914400100708008
5fhc.pdb	5fhc_AB_J_SA99H.pdb	-3.612440347671509	-4.140960216522217
5fhc.pdb	5fhc_AB_J_SA99I.pdb	-1.441321849822998	-1.3912689685821533
5fhc.pdb	5fhc_AB_J_SA99L.pdb	-2.376282215118408	-2.112816095352173
5fhc.pdb	5fhc_AB_J_SA99K.pdb	-3.402148723602295	-7.204090118408203
5fhc.pdb	5fhc_AB_J_SA99M.pdb	-0.07479682564735413	-1.093222975730896
5fhc.pdb	5fhc_AB_J_SA99F.pdb	-3.5623576641082764	-2.0292398929595947
5fhc.pdb	5fhc_AB_J_SA99P.pdb	-0.14185860753059387	0.22801999747753143
5fhc.pdb	5fhc_AB_J_SA99T.pdb	-0.5225245952606201	-0.05649000033736229
5fhc.pdb	5fhc_AB_J_SA99W.pdb	-16.954212188720703	-29.367000579833984
5fhc.pdb	5fhc_AB_J_SA99Y.pdb	-5.232517242431641	-4.885680198669434
5fhc.pdb	5fhc_AB_J_SA99V.pdb	0.05185419321060181	0.6094300150871277
5fhc.pdb	5fhc_AB_J_RA100A.pdb	-0.5640435218811035	0.05992000177502632
5fhc.pdb	5fhc_AB_J_RA100N.pdb	-0.5902041792869568	0.007519999984651804
5fhc.pdb	5fhc_AB_J_RA100D.pdb	-0.6230294704437256	0.053950000554323196
5fhc.pdb	5fhc_AB_J_RA100C.pdb	-0.5752426385879517	0.010809999890625477
5fhc.pdb	5fhc_AB_J_RA100Q.pdb	-0.6843365430831909	0.010470000095665455
5fhc.pdb	5fhc_AB_J_RA100E.pdb	-0.7690796852111816	-0.008449999615550041
5fhc.pdb	5fhc_AB_J_RA100G.pdb	-0.6480346322059631	0.10780999809503555
5fhc.pdb	5fhc_AB_J_RA100H.pdb	-0.4906952977180481	-0.21963000297546387
5fhc.pdb	5fhc_AB_J_RA100I.pdb	-0.5202524662017822	-0.20555999875068665
5fhc.pdb	5fhc_AB_J_RA100L.pdb	-0.5750423669815063	-0.1907999962568283
5fhc.pdb	5fhc_AB_J_RA100K.pdb	-0.5863451957702637	0.09502000361680984
5fhc.pdb	5fhc_AB_J_RA100M.pdb	-0.45212674140930176	0.02457999996840954
5fhc.pdb	5fhc_AB_J_RA100F.pdb	-0.37162989377975464	-0.13917000591754913
5fhc.pdb	5fhc_AB_J_RA100P.pdb	-0.4264149069786072	0.1330299973487854
5fhc.pdb	5fhc_AB_J_RA100S.pdb	-0.7235283851623535	0.13977999985218048
5fhc.pdb	5fhc_AB_J_RA100T.pdb	-0.6341668367385864	0.10467000305652618
5fhc.pdb	5fhc_AB_J_RA100W.pdb	-0.37955164909362793	-0.17747999727725983
5fhc.pdb	5fhc_AB_J_RA100Y.pdb	-0.5314707159996033	-0.4759500026702881
5fhc.pdb	5fhc_AB_J_RA100V.pdb	-0.5550073981285095	-0.06923999637365341
5fhc.pdb	5fhc_AB_J_SA101A.pdb	-0.16951438784599304	0.6222100257873535
5fhc.pdb	5fhc_AB_J_SA101R.pdb	-1.366163730621338	-0.9237909913063049
5fhc.pdb	5fhc_AB_J_SA101N.pdb	-1.3353856801986694	-0.768733024597168
5fhc.pdb	5fhc_AB_J_SA101D.pdb	-1.156814455986023	-1.2972455024719238
5fhc.pdb	5fhc_AB_J_SA101C.pdb	-0.4853587746620178	-0.1637900024652481
5fhc.pdb	5fhc_AB_J_SA101Q.pdb	-1.240828514099121	-0.974016010761261
5fhc.pdb	5fhc_AB_J_SA101E.pdb	-1.1599693298339844	-1.3419090509414673
5fhc.pdb	5fhc_AB_J_SA101G.pdb	0.051192641258239746	1.1193900108337402
5fhc.pdb	5fhc_AB_J_SA101H.pdb	-1.056554913520813	-0.8461130261421204
5fhc.pdb	5fhc_AB_J_SA101I.pdb	-1.458221673965454	-1.286313772201538
5fhc.pdb	5fhc_AB_J_SA101L.pdb	-1.7322019338607788	-1.5963740348815918
5fhc.pdb	5fhc_AB_J_SA101K.pdb	-0.8899437189102173	-0.8017200231552124
5fhc.pdb	5fhc_AB_J_SA101M.pdb	0.050216853618621826	0.38857999444007874
5fhc.pdb	5fhc_AB_J_SA101F.pdb	-1.3335705995559692	-1.153908610343933
5fhc.pdb	5fhc_AB_J_SA101P.pdb	0.014817118644714355	0.3106600046157837
5fhc.pdb	5fhc_AB_J_SA101T.pdb	-0.5547250509262085	-0.32468700408935547
5fhc.pdb	5fhc_AB_J_SA101W.pdb	-1.0748075246810913	-1.0080629587173462
5fhc.pdb	5fhc_AB_J_SA101Y.pdb	-1.0453379154205322	-0.8226860165596008
5fhc.pdb	5fhc_AB_J_SA101V.pdb	-0.4854208827018738	-0.13210999965667725
5fhc.pdb	5fhc_AB_J_TA110A.pdb	-0.13033920526504517	0.2831000089645386
5fhc.pdb	5fhc_AB_J_TA110R.pdb	-0.5334652662277222	-1.3476760387420654
5fhc.pdb	5fhc_AB_J_TA110N.pdb	0.019879817962646484	-0.2541239857673645
5fhc.pdb	5fhc_AB_J_TA110D.pdb	-0.11690986156463623	-0.5299789905548096
5fhc.pdb	5fhc_AB_J_TA110C.pdb	-0.06197446584701538	0.04450000077486038
5fhc.pdb	5fhc_AB_J_TA110Q.pdb	-0.032634228467941284	-1.1480692625045776
5fhc.pdb	5fhc_AB_J_TA110E.pdb	-0.5926311016082764	-0.8935840129852295
5fhc.pdb	5fhc_AB_J_TA110G.pdb	-0.20220178365707397	-0.2676219940185547
5fhc.pdb	5fhc_AB_J_TA110H.pdb	0.146578848361969	-0.5732669830322266
5fhc.pdb	5fhc_AB_J_TA110I.pdb	0.18193918466567993	0.3325900137424469
5fhc.pdb	5fhc_AB_J_TA110L.pdb	0.29959261417388916	0.3171299993991852
5fhc.pdb	5fhc_AB_J_TA110K.pdb	-0.9198215007781982	-0.8820819854736328
5fhc.pdb	5fhc_AB_J_TA110M.pdb	0.15298569202423096	0.15580999851226807
5fhc.pdb	5fhc_AB_J_TA110F.pdb	0.2408297061920166	-0.39676499366760254
5fhc.pdb	5fhc_AB_J_TA110P.pdb	-0.03354918956756592	-0.5230919718742371
5fhc.pdb	5fhc_AB_J_TA110S.pdb	-0.2701302468776703	0.10919000208377838
5fhc.pdb	5fhc_AB_J_TA110W.pdb	-1.0428822040557861	-1.9367040395736694
5fhc.pdb	5fhc_AB_J_TA110Y.pdb	-9.118112564086914	-12.86989974975586
5fhc.pdb	5fhc_AB_J_TA110V.pdb	-0.19254183769226074	0.36757999658584595
5fhc.pdb	5fhc_AB_J_YB47A.pdb	-0.7605806589126587	-1.5367039442062378
5fhc.pdb	5fhc_AB_J_YB47R.pdb	-0.9055177569389343	-1.8916490077972412
5fhc.pdb	5fhc_AB_J_YB47N.pdb	-0.8604918122291565	-1.5688350200653076
5fhc.pdb	5fhc_AB_J_YB47D.pdb	-0.8694911003112793	-2.0370609760284424
5fhc.pdb	5fhc_AB_J_YB47C.pdb	-0.7136825323104858	-1.4073699712753296
5fhc.pdb	5fhc_AB_J_YB47Q.pdb	-0.8871961236000061	-1.6237050294876099
5fhc.pdb	5fhc_AB_J_YB47E.pdb	-0.9436657428741455	-2.334199905395508
5fhc.pdb	5fhc_AB_J_YB47G.pdb	-0.8322082757949829	-1.5400290489196777
5fhc.pdb	5fhc_AB_J_YB47H.pdb	-0.6785842180252075	-1.3520029783248901
5fhc.pdb	5fhc_AB_J_YB47I.pdb	-0.662139892578125	-1.089521050453186
5fhc.pdb	5fhc_AB_J_YB47L.pdb	-0.7700484395027161	-0.8892719745635986
5fhc.pdb	5fhc_AB_J_YB47K.pdb	-0.8389126062393188	-1.9147629737854004
5fhc.pdb	5fhc_AB_J_YB47M.pdb	-0.624312162399292	-0.941087007522583
5fhc.pdb	5fhc_AB_J_YB47F.pdb	-0.5066108107566833	-0.6005499958992004
5fhc.pdb	5fhc_AB_J_YB47P.pdb	-0.6956844329833984	-1.4890819787979126
5fhc.pdb	5fhc_AB_J_YB47S.pdb	-0.9778122901916504	-1.5826120376586914
5fhc.pdb	5fhc_AB_J_YB47T.pdb	-0.941716194152832	-1.3055411577224731
5fhc.pdb	5fhc_AB_J_YB47W.pdb	-2.153047561645508	-2.9730100631713867
5fhc.pdb	5fhc_AB_J_YB47V.pdb	-0.7842973470687866	-1.4940249919891357
5fhc.pdb	5fhc_AB_J_GJ23A.pdb	-2.3296401500701904	-2.481379985809326
5fhc.pdb	5fhc_AB_J_GJ23R.pdb	-2.545167922973633	-6.1724700927734375
5fhc.pdb	5fhc_AB_J_GJ23N.pdb	-1.3106789588928223	-1.5853060483932495
5fhc.pdb	5fhc_AB_J_GJ23D.pdb	-2.6532561779022217	-4.30810022354126
5fhc.pdb	5fhc_AB_J_GJ23C.pdb	-2.6750328540802	-3.869719982147217
5fhc.pdb	5fhc_AB_J_GJ23Q.pdb	-2.2785391807556152	-5.102759838104248
5fhc.pdb	5fhc_AB_J_GJ23E.pdb	-2.312106132507324	-6.045229911804199
5fhc.pdb	5fhc_AB_J_GJ23H.pdb	-1.1069750785827637	-3.1877400875091553
5fhc.pdb	5fhc_AB_J_GJ23I.pdb	-2.3558878898620605	-5.87568998336792
5fhc.pdb	5fhc_AB_J_GJ23L.pdb	-6.177128791809082	-8.807889938354492
5fhc.pdb	5fhc_AB_J_GJ23K.pdb	-1.8913676738739014	-3.6434199810028076
5fhc.pdb	5fhc_AB_J_GJ23M.pdb	-2.7543628215789795	-4.8155598640441895
5fhc.pdb	5fhc_AB_J_GJ23F.pdb	-3.464940071105957	-4.398429870605469
5fhc.pdb	5fhc_AB_J_GJ23P.pdb	-2.105752468109131	-3.1283600330352783
5fhc.pdb	5fhc_AB_J_GJ23S.pdb	-2.608349323272705	-4.795340061187744
5fhc.pdb	5fhc_AB_J_GJ23T.pdb	-2.366340160369873	-3.4596500396728516
5fhc.pdb	5fhc_AB_J_GJ23W.pdb	-5.074200630187988	-6.775519847869873
5fhc.pdb	5fhc_AB_J_GJ23Y.pdb	-3.813727378845215	-5.458330154418945
5fhc.pdb	5fhc_AB_J_GJ23V.pdb	-3.0145914554595947	-5.61460018157959
5fhc.pdb	5fhc_AB_J_AJ25R.pdb	-0.2745528519153595	-0.7709810137748718
5fhc.pdb	5fhc_AB_J_AJ25N.pdb	-0.6973464488983154	-0.41597801446914673
5fhc.pdb	5fhc_AB_J_AJ25D.pdb	-0.7159768342971802	-1.147341251373291
5fhc.pdb	5fhc_AB_J_AJ25C.pdb	-0.364071786403656	0.6881700158119202
5fhc.pdb	5fhc_AB_J_AJ25Q.pdb	-0.09934493899345398	-0.2226569950580597
5fhc.pdb	5fhc_AB_J_AJ25E.pdb	-0.6123373508453369	-0.5267760157585144
5fhc.pdb	5fhc_AB_J_AJ25G.pdb	-0.3024400770664215	0.7735499739646912
5fhc.pdb	5fhc_AB_J_AJ25H.pdb	-0.5493872165679932	-0.42745599150657654
5fhc.pdb	5fhc_AB_J_AJ25I.pdb	-1.027740240097046	-0.5867589712142944
5fhc.pdb	5fhc_AB_J_AJ25L.pdb	-0.6093907356262207	-0.8041599988937378
5fhc.pdb	5fhc_AB_J_AJ25K.pdb	-0.47766807675361633	-1.253495693206787
5fhc.pdb	5fhc_AB_J_AJ25M.pdb	0.04633283615112305	1.6012799739837646
5fhc.pdb	5fhc_AB_J_AJ25F.pdb	-0.9990577697753906	-0.6128950119018555
5fhc.pdb	5fhc_AB_J_AJ25P.pdb	-0.3719097673892975	0.09397999942302704
5fhc.pdb	5fhc_AB_J_AJ25S.pdb	-0.876422643661499	-0.5632849931716919
5fhc.pdb	5fhc_AB_J_AJ25T.pdb	-1.2493271827697754	-1.6283910274505615
5fhc.pdb	5fhc_AB_J_AJ25W.pdb	-0.47084736824035645	-0.5707119703292847
5fhc.pdb	5fhc_AB_J_AJ25Y.pdb	-1.033400535583496	-0.818356990814209
5fhc.pdb	5fhc_AB_J_AJ25V.pdb	-0.6648974418640137	-0.5701349973678589
5fhc.pdb	5fhc_AB_J_IJ26A.pdb	-0.7417764067649841	-1.2534433603286743
5fhc.pdb	5fhc_AB_J_IJ26R.pdb	-0.6360123753547668	-0.7138990163803101
5fhc.pdb	5fhc_AB_J_IJ26N.pdb	-0.2806079685688019	-1.107583999633789
5fhc.pdb	5fhc_AB_J_IJ26D.pdb	-0.04666191339492798	0.05144000053405762
5fhc.pdb	5fhc_AB_J_IJ26C.pdb	-0.6080297231674194	-0.7269390225410461
5fhc.pdb	5fhc_AB_J_IJ26Q.pdb	-0.5301100611686707	-0.012409999966621399
5fhc.pdb	5fhc_AB_J_IJ26E.pdb	-0.6927751302719116	-1.9149659872055054
5fhc.pdb	5fhc_AB_J_IJ26G.pdb	-0.8343020677566528	-1.5193899869918823
5fhc.pdb	5fhc_AB_J_IJ26H.pdb	-0.6035997867584229	-1.155949592590332
5fhc.pdb	5fhc_AB_J_IJ26L.pdb	-0.33672529458999634	0.6811000108718872
5fhc.pdb	5fhc_AB_J_IJ26K.pdb	-0.5470921397209167	-1.5894509553909302
5fhc.pdb	5fhc_AB_J_IJ26M.pdb	-0.29188358783721924	1.1090199947357178
5fhc.pdb	5fhc_AB_J_IJ26F.pdb	-0.6248219609260559	-0.8061869740486145
5fhc.pdb	5fhc_AB_J_IJ26P.pdb	-0.593418300151825	-1.3449690341949463
5fhc.pdb	5fhc_AB_J_IJ26S.pdb	-0.6943056583404541	-0.7418400049209595
5fhc.pdb	5fhc_AB_J_IJ26T.pdb	-0.5844456553459167	-0.4005259871482849
5fhc.pdb	5fhc_AB_J_IJ26W.pdb	-0.5621674060821533	-0.8380810022354126
5fhc.pdb	5fhc_AB_J_IJ26Y.pdb	-0.6676546931266785	-0.9083920121192932
5fhc.pdb	5fhc_AB_J_IJ26V.pdb	-0.482765793800354	-0.5677909851074219
3j8v.pdb	3j8v_FJ_D_WJ32A.pdb	0.28147411346435547	1.3022199869155884
3j8v.pdb	3j8v_FJ_D_WJ32R.pdb	0.6266027688980103	2.2753500938415527
3j8v.pdb	3j8v_FJ_D_WJ32N.pdb	0.21542727947235107	0.7646700143814087
3j8v.pdb	3j8v_FJ_D_WJ32D.pdb	0.168617844581604	0.8037700057029724
3j8v.pdb	3j8v_FJ_D_WJ32C.pdb	0.25718265771865845	1.1952199935913086
3j8v.pdb	3j8v_FJ_D_WJ32Q.pdb	0.11470913887023926	0.897409975528717
3j8v.pdb	3j8v_FJ_D_WJ32E.pdb	0.16714853048324585	0.8995299935340881
3j8v.pdb	3j8v_FJ_D_WJ32G.pdb	0.23482513427734375	1.3719099760055542
3j8v.pdb	3j8v_FJ_D_WJ32H.pdb	0.6131232976913452	1.8101500272750854
3j8v.pdb	3j8v_FJ_D_WJ32I.pdb	0.4006461501121521	1.0123399496078491
3j8v.pdb	3j8v_FJ_D_WJ32L.pdb	0.30041754245758057	1.609779953956604
3j8v.pdb	3j8v_FJ_D_WJ32K.pdb	0.42330050468444824	0.8133400082588196
3j8v.pdb	3j8v_FJ_D_WJ32M.pdb	0.137570321559906	1.628059983253479
3j8v.pdb	3j8v_FJ_D_WJ32F.pdb	0.48536616563796997	1.825719952583313
3j8v.pdb	3j8v_FJ_D_WJ32P.pdb	0.1452258825302124	1.0370099544525146
3j8v.pdb	3j8v_FJ_D_WJ32S.pdb	0.16286700963974	1.0995800495147705
3j8v.pdb	3j8v_FJ_D_WJ32T.pdb	0.2029649019241333	2.519979953765869
3j8v.pdb	3j8v_FJ_D_WJ32Y.pdb	0.6912733316421509	0.6579499840736389
3j8v.pdb	3j8v_FJ_D_WJ32V.pdb	0.2845000624656677	1.025480031967163
3j8v.pdb	3j8v_FJ_D_WJ92A.pdb	1.4463157653808594	3.08774995803833
3j8v.pdb	3j8v_FJ_D_WJ92R.pdb	1.6948039531707764	4.010280132293701
3j8v.pdb	3j8v_FJ_D_WJ92N.pdb	2.096696615219116	3.5237200260162354
3j8v.pdb	3j8v_FJ_D_WJ92D.pdb	2.3479325771331787	4.581439971923828
3j8v.pdb	3j8v_FJ_D_WJ92C.pdb	1.440301775932312	3.0650699138641357
3j8v.pdb	3j8v_FJ_D_WJ92Q.pdb	1.4001750946044922	2.8251700401306152
3j8v.pdb	3j8v_FJ_D_WJ92E.pdb	1.5113234519958496	2.8508899211883545
3j8v.pdb	3j8v_FJ_D_WJ92G.pdb	1.414227843284607	3.005229949951172
3j8v.pdb	3j8v_FJ_D_WJ92H.pdb	0.988062858581543	2.327630043029785
3j8v.pdb	3j8v_FJ_D_WJ92I.pdb	1.4826622009277344	3.3977699279785156
3j8v.pdb	3j8v_FJ_D_WJ92L.pdb	1.4766103029251099	3.0592100620269775
3j8v.pdb	3j8v_FJ_D_WJ92K.pdb	1.3988068103790283	2.292609930038452
3j8v.pdb	3j8v_FJ_D_WJ92M.pdb	1.533348798751831	3.1631898880004883
3j8v.pdb	3j8v_FJ_D_WJ92F.pdb	0.4105963110923767	1.7290199995040894
3j8v.pdb	3j8v_FJ_D_WJ92P.pdb	1.545008659362793	2.944849967956543
3j8v.pdb	3j8v_FJ_D_WJ92S.pdb	1.268964409828186	4.985060214996338
3j8v.pdb	3j8v_FJ_D_WJ92T.pdb	1.4059576988220215	2.9538800716400146
3j8v.pdb	3j8v_FJ_D_WJ92Y.pdb	-0.5855879783630371	1.0707999467849731
3j8v.pdb	3j8v_FJ_D_WJ92V.pdb	1.497087001800537	3.402060031890869
3j8v.pdb	3j8v_FJ_D_GF52A.pdb	-0.2871665358543396	2.3178999423980713
3j8v.pdb	3j8v_FJ_D_GF52R.pdb	-0.07630059123039246	4.551159858703613
3j8v.pdb	3j8v_FJ_D_GF52N.pdb	-0.42742469906806946	2.449429988861084
3j8v.pdb	3j8v_FJ_D_GF52D.pdb	-0.4304477572441101	1.883270025253296
3j8v.pdb	3j8v_FJ_D_GF52C.pdb	-0.3327582776546478	2.583739995956421
3j8v.pdb	3j8v_FJ_D_GF52Q.pdb	-0.39389312267303467	2.299949884414673
3j8v.pdb	3j8v_FJ_D_GF52E.pdb	-0.3909289836883545	1.5679899454116821
3j8v.pdb	3j8v_FJ_D_GF52H.pdb	-0.08315017819404602	2.3336501121520996
3j8v.pdb	3j8v_FJ_D_GF52I.pdb	-0.21234190464019775	2.5790200233459473
3j8v.pdb	3j8v_FJ_D_GF52L.pdb	-0.22474834322929382	2.715290069580078
3j8v.pdb	3j8v_FJ_D_GF52K.pdb	-0.1605069935321808	2.335750102996826
3j8v.pdb	3j8v_FJ_D_GF52M.pdb	-0.05478367209434509	3.140120029449463
3j8v.pdb	3j8v_FJ_D_GF52F.pdb	-0.07697033882141113	3.11286997795105
3j8v.pdb	3j8v_FJ_D_GF52P.pdb	-0.15977489948272705	1.984410047531128
3j8v.pdb	3j8v_FJ_D_GF52S.pdb	-0.4361151456832886	2.5345098972320557
3j8v.pdb	3j8v_FJ_D_GF52T.pdb	-0.2753501534461975	2.5487399101257324
3j8v.pdb	3j8v_FJ_D_GF52W.pdb	0.1858276128768921	2.843709945678711
3j8v.pdb	3j8v_FJ_D_GF52Y.pdb	0.2795385718345642	3.454780101776123
3j8v.pdb	3j8v_FJ_D_GF52V.pdb	-0.2058841586112976	2.484189987182617
3j8v.pdb	3j8v_FJ_D_KF72A.pdb	0.476776123046875	2.3340699672698975
3j8v.pdb	3j8v_FJ_D_KF72R.pdb	0.5941207408905029	2.0435800552368164
3j8v.pdb	3j8v_FJ_D_KF72N.pdb	0.5506497621536255	2.5226399898529053
3j8v.pdb	3j8v_FJ_D_KF72D.pdb	0.5214083194732666	2.1768798828125
3j8v.pdb	3j8v_FJ_D_KF72C.pdb	0.4817799925804138	2.207350015640259
3j8v.pdb	3j8v_FJ_D_KF72Q.pdb	0.4577757716178894	2.301539897918701
3j8v.pdb	3j8v_FJ_D_KF72E.pdb	0.5482426881790161	2.11122989654541
3j8v.pdb	3j8v_FJ_D_KF72G.pdb	0.5189192295074463	2.4731600284576416
3j8v.pdb	3j8v_FJ_D_KF72H.pdb	0.49470019340515137	2.2332499027252197
3j8v.pdb	3j8v_FJ_D_KF72I.pdb	0.5789355039596558	2.6987900733947754
3j8v.pdb	3j8v_FJ_D_KF72L.pdb	0.5113158226013184	2.2467100620269775
3j8v.pdb	3j8v_FJ_D_KF72M.pdb	0.4521806836128235	2.3563599586486816
3j8v.pdb	3j8v_FJ_D_KF72F.pdb	0.7773783206939697	3.98009991645813
3j8v.pdb	3j8v_FJ_D_KF72P.pdb	0.7435480356216431	2.485879898071289
3j8v.pdb	3j8v_FJ_D_KF72S.pdb	0.4737563133239746	2.2111499309539795
3j8v.pdb	3j8v_FJ_D_KF72T.pdb	0.4773092269897461	2.2699201107025146
3j8v.pdb	3j8v_FJ_D_KF72W.pdb	0.9761558771133423	3.0260798931121826
3j8v.pdb	3j8v_FJ_D_KF72Y.pdb	0.6607506275177002	3.5673699378967285
3j8v.pdb	3j8v_FJ_D_KF72V.pdb	0.6513983011245728	2.528330087661743
3j8v.pdb	3j8v_FJ_D_DF101A.pdb	-0.3870927691459656	0.37749001383781433
3j8v.pdb	3j8v_FJ_D_DF101R.pdb	-0.10654738545417786	1.4338200092315674
3j8v.pdb	3j8v_FJ_D_DF101N.pdb	-0.34796008467674255	0.2257000058889389
3j8v.pdb	3j8v_FJ_D_DF101C.pdb	-0.32242682576179504	0.33142000436782837
3j8v.pdb	3j8v_FJ_D_DF101Q.pdb	-0.2056238353252411	0.33059000968933105
3j8v.pdb	3j8v_FJ_D_DF101E.pdb	-0.31801512837409973	0.12801000475883484
3j8v.pdb	3j8v_FJ_D_DF101G.pdb	-0.5060198307037354	0.48120999336242676
3j8v.pdb	3j8v_FJ_D_DF101H.pdb	-0.18434929847717285	-0.012839999981224537
3j8v.pdb	3j8v_FJ_D_DF101I.pdb	-0.20309248566627502	0.3059000074863434
3j8v.pdb	3j8v_FJ_D_DF101L.pdb	-0.23157137632369995	0.4391399919986725
3j8v.pdb	3j8v_FJ_D_DF101K.pdb	-0.14456450939178467	0.21063999831676483
3j8v.pdb	3j8v_FJ_D_DF101M.pdb	-0.13143646717071533	0.3081200122833252
3j8v.pdb	3j8v_FJ_D_DF101F.pdb	0.25543737411499023	0.46689000725746155
3j8v.pdb	3j8v_FJ_D_DF101P.pdb	-0.1958235502243042	0.28867000341415405
3j8v.pdb	3j8v_FJ_D_DF101S.pdb	-0.3676936626434326	0.2452699989080429
3j8v.pdb	3j8v_FJ_D_DF101T.pdb	-0.4069642722606659	0.07835999876260757
3j8v.pdb	3j8v_FJ_D_DF101W.pdb	0.07392537593841553	1.0106500387191772
3j8v.pdb	3j8v_FJ_D_DF101Y.pdb	0.10586416721343994	0.0844699963927269
3j8v.pdb	3j8v_FJ_D_DF101V.pdb	-0.1345517933368683	0.24601000547409058
3j8v.pdb	3j8v_FJ_D_YF105A.pdb	-0.5793081521987915	0.03448000177741051
3j8v.pdb	3j8v_FJ_D_YF105R.pdb	-0.6006585359573364	0.03212999925017357
3j8v.pdb	3j8v_FJ_D_YF105N.pdb	-0.6057394742965698	0.08530999720096588
3j8v.pdb	3j8v_FJ_D_YF105D.pdb	-0.6393922567367554	0.04733999818563461
3j8v.pdb	3j8v_FJ_D_YF105C.pdb	-0.5211803913116455	0.09646999835968018
3j8v.pdb	3j8v_FJ_D_YF105Q.pdb	-0.6902895569801331	0.10253000259399414
3j8v.pdb	3j8v_FJ_D_YF105E.pdb	-0.7235475778579712	0.10175000131130219
3j8v.pdb	3j8v_FJ_D_YF105G.pdb	-0.6835496425628662	0.005539999809116125
3j8v.pdb	3j8v_FJ_D_YF105H.pdb	-0.4398527443408966	0.0412600003182888
3j8v.pdb	3j8v_FJ_D_YF105I.pdb	-0.4698183536529541	0.10213000327348709
3j8v.pdb	3j8v_FJ_D_YF105L.pdb	-0.39263197779655457	0.08823999762535095
3j8v.pdb	3j8v_FJ_D_YF105K.pdb	-0.5116966962814331	0.07778000086545944
3j8v.pdb	3j8v_FJ_D_YF105M.pdb	-0.3798518776893616	0.09085000306367874
3j8v.pdb	3j8v_FJ_D_YF105F.pdb	-0.34692513942718506	0.11276999861001968
3j8v.pdb	3j8v_FJ_D_YF105P.pdb	-0.3867899775505066	0.12402000278234482
3j8v.pdb	3j8v_FJ_D_YF105S.pdb	-0.7243364453315735	0.03821999952197075
3j8v.pdb	3j8v_FJ_D_YF105T.pdb	-0.7832255363464355	0.06491000205278397
3j8v.pdb	3j8v_FJ_D_YF105W.pdb	-0.37498414516448975	0.008220000192523003
3j8v.pdb	3j8v_FJ_D_YF105V.pdb	-0.4931313991546631	0.08640000224113464
3j8v.pdb	3j8v_FJ_D_ND119A.pdb	-0.48914238810539246	0.0488400012254715
3j8v.pdb	3j8v_FJ_D_ND119R.pdb	-0.5587096810340881	-0.22202999889850616
3j8v.pdb	3j8v_FJ_D_ND119D.pdb	-0.43627822399139404	0.0932300016283989
3j8v.pdb	3j8v_FJ_D_ND119C.pdb	-0.3687900900840759	0.01809000037610531
3j8v.pdb	3j8v_FJ_D_ND119Q.pdb	-0.4188631474971771	0.4925599992275238
3j8v.pdb	3j8v_FJ_D_ND119E.pdb	-0.5838577151298523	-0.02800999954342842
3j8v.pdb	3j8v_FJ_D_ND119G.pdb	-0.6166993379592896	0.06548000127077103
3j8v.pdb	3j8v_FJ_D_ND119H.pdb	-0.3579252362251282	-0.3805899918079376
3j8v.pdb	3j8v_FJ_D_ND119I.pdb	-0.26862436532974243	0.0951400026679039
3j8v.pdb	3j8v_FJ_D_ND119L.pdb	-0.34572675824165344	0.25870001316070557
3j8v.pdb	3j8v_FJ_D_ND119K.pdb	-0.4590439200401306	2.118799924850464
3j8v.pdb	3j8v_FJ_D_ND119M.pdb	-0.3856607973575592	0.5955899953842163
3j8v.pdb	3j8v_FJ_D_ND119F.pdb	-0.4645644724369049	0.45949000120162964
3j8v.pdb	3j8v_FJ_D_ND119P.pdb	-0.044500648975372314	0.07710999995470047
3j8v.pdb	3j8v_FJ_D_ND119S.pdb	-0.5923057794570923	-0.0004400000034365803
3j8v.pdb	3j8v_FJ_D_ND119T.pdb	-0.5448346138000488	-0.17962999641895294
3j8v.pdb	3j8v_FJ_D_ND119W.pdb	-0.27713972330093384	1.848039984703064
3j8v.pdb	3j8v_FJ_D_ND119Y.pdb	-0.38385993242263794	-0.2718999981880188
3j8v.pdb	3j8v_FJ_D_ND119V.pdb	-0.30986732244491577	-0.022280000150203705
3j8v.pdb	3j8v_FJ_D_QD162A.pdb	0.5636847019195557	2.7310800552368164
3j8v.pdb	3j8v_FJ_D_QD162R.pdb	-0.16474246978759766	0.19131000339984894
3j8v.pdb	3j8v_FJ_D_QD162N.pdb	0.4426848888397217	2.4984800815582275
3j8v.pdb	3j8v_FJ_D_QD162D.pdb	0.37912023067474365	1.9875099658966064
3j8v.pdb	3j8v_FJ_D_QD162C.pdb	0.5940650701522827	2.442239999771118
3j8v.pdb	3j8v_FJ_D_QD162E.pdb	0.30743837356567383	2.226490020751953
3j8v.pdb	3j8v_FJ_D_QD162G.pdb	0.5020362138748169	2.6356399059295654
3j8v.pdb	3j8v_FJ_D_QD162H.pdb	0.6854456663131714	2.3836300373077393
3j8v.pdb	3j8v_FJ_D_QD162I.pdb	0.6386239528656006	3.079900026321411
3j8v.pdb	3j8v_FJ_D_QD162L.pdb	0.6695477962493896	2.924259901046753
3j8v.pdb	3j8v_FJ_D_QD162K.pdb	-0.2143581509590149	0.4363600015640259
3j8v.pdb	3j8v_FJ_D_QD162M.pdb	-0.10293683409690857	0.8982099890708923
3j8v.pdb	3j8v_FJ_D_QD162F.pdb	0.6632622480392456	2.928030014038086
3j8v.pdb	3j8v_FJ_D_QD162P.pdb	0.6702111959457397	2.8055999279022217
3j8v.pdb	3j8v_FJ_D_QD162S.pdb	0.4718303084373474	2.4241299629211426
3j8v.pdb	3j8v_FJ_D_QD162T.pdb	0.4112997055053711	2.5199599266052246
3j8v.pdb	3j8v_FJ_D_QD162W.pdb	0.7818363904953003	3.487920045852661
3j8v.pdb	3j8v_FJ_D_QD162Y.pdb	0.5699832439422607	3.1319499015808105
3j8v.pdb	3j8v_FJ_D_QD162V.pdb	0.615936279296875	2.86217999458313
3j8v.pdb	3j8v_FJ_D_PD163A.pdb	0.18944615125656128	2.5822300910949707
3j8v.pdb	3j8v_FJ_D_PD163R.pdb	0.23215889930725098	2.434420108795166
3j8v.pdb	3j8v_FJ_D_PD163N.pdb	0.22619670629501343	2.707710027694702
3j8v.pdb	3j8v_FJ_D_PD163D.pdb	0.35798805952072144	2.53164005279541
3j8v.pdb	3j8v_FJ_D_PD163C.pdb	-0.4620462656021118	-0.4196299910545349
3j8v.pdb	3j8v_FJ_D_PD163Q.pdb	0.18414419889450073	2.751960039138794
3j8v.pdb	3j8v_FJ_D_PD163E.pdb	0.4149286150932312	2.5068199634552
3j8v.pdb	3j8v_FJ_D_PD163G.pdb	0.07995116710662842	2.576740026473999
3j8v.pdb	3j8v_FJ_D_PD163H.pdb	0.2860070466995239	2.6817500591278076
3j8v.pdb	3j8v_FJ_D_PD163I.pdb	0.3018670678138733	2.27731990814209
3j8v.pdb	3j8v_FJ_D_PD163L.pdb	0.3930743932723999	2.0438599586486816
3j8v.pdb	3j8v_FJ_D_PD163K.pdb	0.15563678741455078	2.2980399131774902
3j8v.pdb	3j8v_FJ_D_PD163M.pdb	0.20013505220413208	1.697160005569458
3j8v.pdb	3j8v_FJ_D_PD163F.pdb	0.3119153380393982	2.310080051422119
3j8v.pdb	3j8v_FJ_D_PD163S.pdb	0.08705812692642212	2.0752298831939697
3j8v.pdb	3j8v_FJ_D_PD163T.pdb	0.15899688005447388	1.9361200332641602
3j8v.pdb	3j8v_FJ_D_PD163W.pdb	0.32279443740844727	2.5285699367523193
3j8v.pdb	3j8v_FJ_D_PD163Y.pdb	0.2470337152481079	2.651129961013794
3j8v.pdb	3j8v_FJ_D_PD163V.pdb	0.38549357652664185	1.9746299982070923
3j8v.pdb	3j8v_FJ_D_TD247A.pdb	-0.25928956270217896	0.12744000554084778
3j8v.pdb	3j8v_FJ_D_TD247R.pdb	-0.22096654772758484	-0.47095000743865967
3j8v.pdb	3j8v_FJ_D_TD247N.pdb	-0.23730218410491943	0.48267999291419983
3j8v.pdb	3j8v_FJ_D_TD247D.pdb	-0.3241458535194397	-0.4816100001335144
3j8v.pdb	3j8v_FJ_D_TD247C.pdb	-0.18244779109954834	2.1289799213409424
3j8v.pdb	3j8v_FJ_D_TD247Q.pdb	-0.2437724471092224	0.12255000323057175
3j8v.pdb	3j8v_FJ_D_TD247E.pdb	-0.4210665822029114	-0.9813100099563599
3j8v.pdb	3j8v_FJ_D_TD247G.pdb	-0.31443560123443604	0.2358500063419342
3j8v.pdb	3j8v_FJ_D_TD247H.pdb	-0.30573511123657227	0.12681999802589417
3j8v.pdb	3j8v_FJ_D_TD247I.pdb	-0.20482802391052246	0.10097000002861023
3j8v.pdb	3j8v_FJ_D_TD247L.pdb	-0.18523359298706055	0.5306699872016907
3j8v.pdb	3j8v_FJ_D_TD247K.pdb	-0.06400686502456665	-0.04050999879837036
3j8v.pdb	3j8v_FJ_D_TD247M.pdb	-0.07835277915000916	0.1143300011754036
3j8v.pdb	3j8v_FJ_D_TD247F.pdb	-0.43229538202285767	-0.3750700056552887
3j8v.pdb	3j8v_FJ_D_TD247P.pdb	0.11297965049743652	0.18110999464988708
3j8v.pdb	3j8v_FJ_D_TD247S.pdb	-0.4332793951034546	0.15368999540805817
3j8v.pdb	3j8v_FJ_D_TD247W.pdb	-2.056842565536499	-2.1513800621032715
3j8v.pdb	3j8v_FJ_D_TD247Y.pdb	-0.29701659083366394	1.4305100440979004
3j8v.pdb	3j8v_FJ_D_TD247V.pdb	-0.09452462196350098	0.09505999833345413
3j8v.pdb	3j8v_FJ_D_SD261A.pdb	-0.2165338397026062	0.641290009021759
3j8v.pdb	3j8v_FJ_D_SD261R.pdb	-0.06665113568305969	-0.9415199756622314
3j8v.pdb	3j8v_FJ_D_SD261N.pdb	-0.26579248905181885	0.04413999989628792
3j8v.pdb	3j8v_FJ_D_SD261D.pdb	-0.31805485486984253	0.3420700132846832
3j8v.pdb	3j8v_FJ_D_SD261C.pdb	-0.17912545800209045	0.16162000596523285
3j8v.pdb	3j8v_FJ_D_SD261Q.pdb	-0.04048049449920654	0.18328000605106354
3j8v.pdb	3j8v_FJ_D_SD261E.pdb	-0.2033851146697998	-0.22926999628543854
3j8v.pdb	3j8v_FJ_D_SD261G.pdb	-1.0666775703430176	0.9066900014877319
3j8v.pdb	3j8v_FJ_D_SD261H.pdb	-1.2009646892547607	-1.102720022201538
3j8v.pdb	3j8v_FJ_D_SD261I.pdb	-0.8062554001808167	-0.7556399703025818
3j8v.pdb	3j8v_FJ_D_SD261L.pdb	-0.009316474199295044	-0.32846999168395996
3j8v.pdb	3j8v_FJ_D_SD261K.pdb	-0.1667901873588562	-1.010040044784546
3j8v.pdb	3j8v_FJ_D_SD261M.pdb	-0.12232920527458191	-0.5147200226783752
3j8v.pdb	3j8v_FJ_D_SD261F.pdb	-1.7352601289749146	-2.201479911804199
3j8v.pdb	3j8v_FJ_D_SD261P.pdb	0.24907708168029785	0.800849974155426
3j8v.pdb	3j8v_FJ_D_SD261T.pdb	-1.2933275699615479	-1.652459979057312
3j8v.pdb	3j8v_FJ_D_SD261W.pdb	-3.209155797958374	-6.111879825592041
3j8v.pdb	3j8v_FJ_D_SD261Y.pdb	-1.8348078727722168	-2.4905800819396973
3j8v.pdb	3j8v_FJ_D_SD261V.pdb	-0.7813364863395691	-2.5378799438476562
3j8v.pdb	3j8v_FJ_D_GD262A.pdb	-0.36984020471572876	-0.17472000420093536
3j8v.pdb	3j8v_FJ_D_GD262R.pdb	-0.22338366508483887	-1.4516899585723877
3j8v.pdb	3j8v_FJ_D_GD262N.pdb	-0.4266173839569092	-0.8147600293159485
3j8v.pdb	3j8v_FJ_D_GD262D.pdb	-0.12692171335220337	-0.41437000036239624
3j8v.pdb	3j8v_FJ_D_GD262C.pdb	0.7481136322021484	1.8475799560546875
3j8v.pdb	3j8v_FJ_D_GD262Q.pdb	-0.686664342880249	-1.2101999521255493
3j8v.pdb	3j8v_FJ_D_GD262E.pdb	-0.35686418414115906	-1.3015300035476685
3j8v.pdb	3j8v_FJ_D_GD262H.pdb	-0.5704984068870544	-0.9408000111579895
3j8v.pdb	3j8v_FJ_D_GD262I.pdb	-0.3244761824607849	-1.3511099815368652
3j8v.pdb	3j8v_FJ_D_GD262L.pdb	-0.29068097472190857	-1.2593300342559814
3j8v.pdb	3j8v_FJ_D_GD262K.pdb	-0.20236104726791382	-1.517799973487854
3j8v.pdb	3j8v_FJ_D_GD262M.pdb	1.2413700819015503	1.4672900438308716
3j8v.pdb	3j8v_FJ_D_GD262F.pdb	1.0445904731750488	1.462090015411377
3j8v.pdb	3j8v_FJ_D_GD262P.pdb	-3.453369140625	0.340939998626709
3j8v.pdb	3j8v_FJ_D_GD262S.pdb	-0.37564361095428467	-1.0569299459457397
3j8v.pdb	3j8v_FJ_D_GD262T.pdb	-0.5059661865234375	-1.5614700317382812
3j8v.pdb	3j8v_FJ_D_GD262W.pdb	1.067617654800415	0.8822199702262878
3j8v.pdb	3j8v_FJ_D_GD262Y.pdb	1.118955373764038	1.5868500471115112
3j8v.pdb	3j8v_FJ_D_GD262V.pdb	-0.3079010546207428	-1.1163699626922607
5usf.pdb	5usf_D_A_SD30A.pdb	-0.3583754897117615	0.04749999940395355
5usf.pdb	5usf_D_A_SD30R.pdb	-0.1906716227531433	0.6316999793052673
5usf.pdb	5usf_D_A_SD30N.pdb	-0.5115260481834412	-0.08609999716281891
5usf.pdb	5usf_D_A_SD30D.pdb	-0.42718183994293213	-0.21639999747276306
5usf.pdb	5usf_D_A_SD30C.pdb	-0.36278364062309265	0.22179999947547913
5usf.pdb	5usf_D_A_SD30Q.pdb	-0.430665522813797	0.5756000280380249
5usf.pdb	5usf_D_A_SD30E.pdb	-0.47415217757225037	0.24400000274181366
5usf.pdb	5usf_D_A_SD30G.pdb	-0.3556390404701233	0.020899999886751175
5usf.pdb	5usf_D_A_SD30H.pdb	-0.2561809718608856	-0.04769999906420708
5usf.pdb	5usf_D_A_SD30I.pdb	-0.21602755784988403	0.5950000286102295
5usf.pdb	5usf_D_A_SD30L.pdb	-0.16126084327697754	1.0204999446868896
5usf.pdb	5usf_D_A_SD30K.pdb	-0.35593298077583313	0.5156999826431274
5usf.pdb	5usf_D_A_SD30M.pdb	-0.12014207243919373	1.1634000539779663
5usf.pdb	5usf_D_A_SD30F.pdb	0.19212424755096436	1.5407999753952026
5usf.pdb	5usf_D_A_SD30P.pdb	-0.2951622009277344	0.06729999929666519
5usf.pdb	5usf_D_A_SD30T.pdb	-0.5030626058578491	-0.06830000132322311
5usf.pdb	5usf_D_A_SD30W.pdb	-0.2610864043235779	0.04670000076293945
5usf.pdb	5usf_D_A_SD30Y.pdb	0.03247147798538208	0.6111000180244446
5usf.pdb	5usf_D_A_SD30V.pdb	-0.2891917824745178	0.24269999563694
5usf.pdb	5usf_D_A_ND31A.pdb	-0.8697642087936401	-1.0964000225067139
5usf.pdb	5usf_D_A_ND31R.pdb	-0.7447733879089355	-1.051200032234192
5usf.pdb	5usf_D_A_ND31D.pdb	-0.34561270475387573	-1.4357999563217163
5usf.pdb	5usf_D_A_ND31C.pdb	-0.4518013894557953	-0.31839999556541443
[truncated: 92,127 more rows]
