# Supplementary material for: Investigating the volume and diversity of data needed for generalizable antibody–antigen ΔΔG prediction
Source: Nat Comput Sci. 2025 Jul 8;5(8):635–47. doi: 10.1038/s43588-025-00823-8 (PMC12374841; doi:10.1038/s43588-025-00823-8)
Supplement: Supplementary file 6 — Unprocessed Graphinity model predictions and true values for synthetic ΔΔG values. [file 43588_2025_823_MOESM6_ESM.zip › Figure4/Figure4b-Graphinity_Predictions-Synthetic_FoldX_ddG_942723-Shuffling/Graphinity_predictions_test-noise_robustness-shuffling-100pct.csv]

wt_pdb	mut_pdb	pred_score	true_label
6q18.pdb	6q18_HL_A_SH30A.pdb	-0.8911598324775696	0.17110000550746918
6q18.pdb	6q18_HL_A_SH30R.pdb	-0.8944958448410034	0.029500000178813934
6q18.pdb	6q18_HL_A_SH30N.pdb	-0.8910115957260132	0.45730000734329224
6q18.pdb	6q18_HL_A_SH30D.pdb	-0.8948695063591003	0.9986000061035156
6q18.pdb	6q18_HL_A_SH30C.pdb	-0.8953288793563843	0.16169999539852142
6q18.pdb	6q18_HL_A_SH30Q.pdb	-0.8929925560951233	0.1518000066280365
6q18.pdb	6q18_HL_A_SH30E.pdb	-0.8983191847801208	0.20090000331401825
6q18.pdb	6q18_HL_A_SH30G.pdb	-0.8897162079811096	0.09889999777078629
6q18.pdb	6q18_HL_A_SH30H.pdb	-0.8882613778114319	-1.299299955368042
6q18.pdb	6q18_HL_A_SH30I.pdb	-0.9003791809082031	0.24250000715255737
6q18.pdb	6q18_HL_A_SH30L.pdb	-0.8967006802558899	0.18639999628067017
6q18.pdb	6q18_HL_A_SH30K.pdb	-0.8946144580841064	0.07039999961853027
6q18.pdb	6q18_HL_A_SH30M.pdb	-0.8947674632072449	0.12430000305175781
6q18.pdb	6q18_HL_A_SH30F.pdb	-0.8928416967391968	0.7179999947547913
6q18.pdb	6q18_HL_A_SH30P.pdb	-0.8895095586776733	-0.421999990940094
6q18.pdb	6q18_HL_A_SH30T.pdb	-0.897497296333313	0.048500001430511475
6q18.pdb	6q18_HL_A_SH30W.pdb	-0.8873194456100464	-0.08720000088214874
6q18.pdb	6q18_HL_A_SH30Y.pdb	-0.8904203772544861	1.2029999494552612
6q18.pdb	6q18_HL_A_SH30V.pdb	-0.9010100960731506	0.24490000307559967
6q18.pdb	6q18_HL_A_SH31A.pdb	-0.8851800560951233	0.5665000081062317
6q18.pdb	6q18_HL_A_SH31R.pdb	-0.8760383725166321	-2.1814000606536865
6q18.pdb	6q18_HL_A_SH31N.pdb	-0.8813377618789673	-2.422499895095825
6q18.pdb	6q18_HL_A_SH31D.pdb	-0.8846672773361206	-0.6661999821662903
6q18.pdb	6q18_HL_A_SH31C.pdb	-0.8834285140037537	-0.3847000002861023
6q18.pdb	6q18_HL_A_SH31Q.pdb	-0.881631076335907	-5.445499897003174
6q18.pdb	6q18_HL_A_SH31E.pdb	-0.8819596171379089	-2.403599977493286
6q18.pdb	6q18_HL_A_SH31G.pdb	-0.8821876049041748	-0.8729000091552734
6q18.pdb	6q18_HL_A_SH31H.pdb	-0.8829857110977173	-1.8973000049591064
6q18.pdb	6q18_HL_A_SH31I.pdb	-0.8884597420692444	-1.239400029182434
6q18.pdb	6q18_HL_A_SH31L.pdb	-0.8833545446395874	-0.9702000021934509
6q18.pdb	6q18_HL_A_SH31K.pdb	-0.878805935382843	-1.3028000593185425
6q18.pdb	6q18_HL_A_SH31M.pdb	-0.8794220089912415	-0.3172999918460846
6q18.pdb	6q18_HL_A_SH31F.pdb	-0.8792915940284729	-4.185999870300293
6q18.pdb	6q18_HL_A_SH31P.pdb	-0.889862060546875	0.3508000075817108
6q18.pdb	6q18_HL_A_SH31T.pdb	-0.8888520002365112	-0.04470000043511391
6q18.pdb	6q18_HL_A_SH31W.pdb	-0.8821999430656433	-7.334400177001953
6q18.pdb	6q18_HL_A_SH31Y.pdb	-0.8819172978401184	-7.277299880981445
6q18.pdb	6q18_HL_A_SH31V.pdb	-0.8889980912208557	-0.41780000925064087
6q18.pdb	6q18_HL_A_SH32A.pdb	-0.8904291391372681	-0.05299999937415123
6q18.pdb	6q18_HL_A_SH32R.pdb	-0.8890339136123657	-5.63040018081665
6q18.pdb	6q18_HL_A_SH32N.pdb	-0.8934531211853027	-1.973099946975708
6q18.pdb	6q18_HL_A_SH32D.pdb	-0.8838225603103638	-4.6890997886657715
6q18.pdb	6q18_HL_A_SH32C.pdb	-0.8940727114677429	0.4453999996185303
6q18.pdb	6q18_HL_A_SH32Q.pdb	-0.8883809447288513	-6.711400032043457
6q18.pdb	6q18_HL_A_SH32E.pdb	-0.8885865807533264	-1.033400058746338
6q18.pdb	6q18_HL_A_SH32G.pdb	-0.8895319700241089	-0.8580999970436096
6q18.pdb	6q18_HL_A_SH32H.pdb	-0.8932379484176636	-13.350600242614746
6q18.pdb	6q18_HL_A_SH32I.pdb	-0.8930057883262634	-4.067399978637695
6q18.pdb	6q18_HL_A_SH32L.pdb	-0.8948500752449036	-3.787400007247925
6q18.pdb	6q18_HL_A_SH32K.pdb	-0.8909314870834351	-6.450099945068359
6q18.pdb	6q18_HL_A_SH32M.pdb	-0.8917130827903748	-1.8163000345230103
6q18.pdb	6q18_HL_A_SH32F.pdb	-0.8915965557098389	-15.732250213623047
6q18.pdb	6q18_HL_A_SH32P.pdb	-0.8919278383255005	-0.07320000231266022
6q18.pdb	6q18_HL_A_SH32T.pdb	-0.8931472897529602	-0.5734000205993652
6q18.pdb	6q18_HL_A_SH32W.pdb	-0.8883017301559448	-27.68260955810547
6q18.pdb	6q18_HL_A_SH32Y.pdb	-0.888604462146759	-17.638219833374023
6q18.pdb	6q18_HL_A_SH32V.pdb	-0.8925110101699829	-1.20169997215271
6q18.pdb	6q18_HL_A_NH33A.pdb	-0.8869699239730835	-0.833299994468689
6q18.pdb	6q18_HL_A_NH33R.pdb	-0.8849815726280212	-2.2469000816345215
6q18.pdb	6q18_HL_A_NH33D.pdb	-0.8899391293525696	-1.3967000246047974
6q18.pdb	6q18_HL_A_NH33C.pdb	-0.8909550905227661	-1.1895999908447266
6q18.pdb	6q18_HL_A_NH33Q.pdb	-0.8915555477142334	-1.7956000566482544
6q18.pdb	6q18_HL_A_NH33E.pdb	-0.8898870944976807	-1.7098000049591064
6q18.pdb	6q18_HL_A_NH33G.pdb	-0.883526086807251	-1.0848000049591064
6q18.pdb	6q18_HL_A_NH33H.pdb	-0.8863284587860107	-3.6791999340057373
6q18.pdb	6q18_HL_A_NH33I.pdb	-0.8888075351715088	-0.050999999046325684
6q18.pdb	6q18_HL_A_NH33L.pdb	-0.8928580284118652	-0.20559999346733093
6q18.pdb	6q18_HL_A_NH33K.pdb	-0.8862637281417847	0.34130001068115234
6q18.pdb	6q18_HL_A_NH33M.pdb	-0.8886570930480957	-0.5965999960899353
6q18.pdb	6q18_HL_A_NH33F.pdb	-0.889380693435669	-3.6394999027252197
6q18.pdb	6q18_HL_A_NH33P.pdb	-0.8852381110191345	-3.4565000534057617
6q18.pdb	6q18_HL_A_NH33S.pdb	-0.8905801177024841	-0.8309000134468079
6q18.pdb	6q18_HL_A_NH33T.pdb	-0.8846635818481445	-0.7592999935150146
6q18.pdb	6q18_HL_A_NH33W.pdb	-0.886277437210083	-10.734399795532227
6q18.pdb	6q18_HL_A_NH33Y.pdb	-0.886572539806366	-3.5915000438690186
6q18.pdb	6q18_HL_A_NH33V.pdb	-0.8912773132324219	-0.96670001745224
6q18.pdb	6q18_HL_A_QH53A.pdb	-0.8908121585845947	-1.7373000383377075
6q18.pdb	6q18_HL_A_QH53R.pdb	-0.89417964220047	-2.0861001014709473
6q18.pdb	6q18_HL_A_QH53N.pdb	-0.8908772468566895	-0.3882000148296356
6q18.pdb	6q18_HL_A_QH53D.pdb	-0.8901658654212952	0.36910000443458557
6q18.pdb	6q18_HL_A_QH53C.pdb	-0.8911077380180359	-1.6140999794006348
6q18.pdb	6q18_HL_A_QH53E.pdb	-0.8975015878677368	-0.05700000002980232
6q18.pdb	6q18_HL_A_QH53G.pdb	-0.8825252056121826	-1.3894000053405762
6q18.pdb	6q18_HL_A_QH53H.pdb	-0.8903041481971741	-1.8669999837875366
6q18.pdb	6q18_HL_A_QH53I.pdb	-0.8897150754928589	-1.31659996509552
6q18.pdb	6q18_HL_A_QH53L.pdb	-0.8869103789329529	-1.472000002861023
6q18.pdb	6q18_HL_A_QH53K.pdb	-0.8896917700767517	-2.1152000427246094
6q18.pdb	6q18_HL_A_QH53M.pdb	-0.8954470753669739	-1.2496000528335571
6q18.pdb	6q18_HL_A_QH53F.pdb	-0.8926672339439392	-6.84660005569458
6q18.pdb	6q18_HL_A_QH53P.pdb	-0.8853253722190857	-1.8996000289916992
6q18.pdb	6q18_HL_A_QH53S.pdb	-0.8950780034065247	-1.2829999923706055
6q18.pdb	6q18_HL_A_QH53T.pdb	-0.8889142274856567	-1.676800012588501
6q18.pdb	6q18_HL_A_QH53W.pdb	-0.8930515050888062	-2.889899969100952
6q18.pdb	6q18_HL_A_QH53Y.pdb	-0.8931238055229187	-7.981500148773193
6q18.pdb	6q18_HL_A_QH53V.pdb	-0.8885156512260437	-1.5194000005722046
6q18.pdb	6q18_HL_A_HH54A.pdb	-0.8884505033493042	-0.01720000058412552
6q18.pdb	6q18_HL_A_HH54R.pdb	-0.8892534375190735	-0.020099999383091927
6q18.pdb	6q18_HL_A_HH54N.pdb	-0.8893386125564575	0.07509999722242355
6q18.pdb	6q18_HL_A_HH54D.pdb	-0.8950538039207458	0.3043000102043152
6q18.pdb	6q18_HL_A_HH54C.pdb	-0.8903146982192993	-0.03269999846816063
6q18.pdb	6q18_HL_A_HH54Q.pdb	-0.8911882638931274	0.08619999885559082
6q18.pdb	6q18_HL_A_HH54E.pdb	-0.8849978446960449	0.3411000072956085
6q18.pdb	6q18_HL_A_HH54G.pdb	-0.8857137560844421	-0.21170000731945038
6q18.pdb	6q18_HL_A_HH54I.pdb	-0.8964807391166687	-0.13179999589920044
6q18.pdb	6q18_HL_A_HH54L.pdb	-0.8864922523498535	0.06210000067949295
6q18.pdb	6q18_HL_A_HH54K.pdb	-0.887913167476654	0.057999998331069946
6q18.pdb	6q18_HL_A_HH54M.pdb	-0.8937883377075195	0.0877000018954277
6q18.pdb	6q18_HL_A_HH54F.pdb	-0.8896095752716064	0.14090000092983246
6q18.pdb	6q18_HL_A_HH54P.pdb	-0.8869346976280212	0.09539999812841415
6q18.pdb	6q18_HL_A_HH54S.pdb	-0.8875869512557983	0.36910000443458557
6q18.pdb	6q18_HL_A_HH54T.pdb	-0.8884900808334351	0.42500001192092896
6q18.pdb	6q18_HL_A_HH54W.pdb	-0.8879721164703369	0.1573999971151352
6q18.pdb	6q18_HL_A_HH54Y.pdb	-0.8882441520690918	0.03530000150203705
6q18.pdb	6q18_HL_A_HH54V.pdb	-0.891364336013794	0.0722000002861023
6q18.pdb	6q18_HL_A_GH55A.pdb	-0.8939275741577148	-1.635599970817566
6q18.pdb	6q18_HL_A_GH55R.pdb	-0.8988754749298096	-1.440500020980835
6q18.pdb	6q18_HL_A_GH55N.pdb	-0.8973399996757507	-1.7604000568389893
6q18.pdb	6q18_HL_A_GH55D.pdb	-0.8962448239326477	-1.4250999689102173
6q18.pdb	6q18_HL_A_GH55C.pdb	-0.8969494700431824	-1.5917999744415283
6q18.pdb	6q18_HL_A_GH55Q.pdb	-0.9013791680335999	-1.4730000495910645
6q18.pdb	6q18_HL_A_GH55E.pdb	-0.8983629941940308	-1.0709999799728394
6q18.pdb	6q18_HL_A_GH55H.pdb	-0.8980039358139038	-0.6796000003814697
6q18.pdb	6q18_HL_A_GH55I.pdb	-0.8979145884513855	-1.6983000040054321
6q18.pdb	6q18_HL_A_GH55L.pdb	-0.8955600261688232	-0.3601999878883362
6q18.pdb	6q18_HL_A_GH55K.pdb	-0.8920310139656067	-1.4455000162124634
6q18.pdb	6q18_HL_A_GH55M.pdb	-0.9004339575767517	-1.3171000480651855
6q18.pdb	6q18_HL_A_GH55F.pdb	-0.8919705152511597	-0.8327000141143799
6q18.pdb	6q18_HL_A_GH55P.pdb	-0.8882278203964233	-1.0988999605178833
6q18.pdb	6q18_HL_A_GH55S.pdb	-0.8952835202217102	-1.86489999294281
6q18.pdb	6q18_HL_A_GH55T.pdb	-0.8982693552970886	-1.954200029373169
6q18.pdb	6q18_HL_A_GH55W.pdb	-0.8885307908058167	-0.5436000227928162
6q18.pdb	6q18_HL_A_GH55Y.pdb	-0.8905022144317627	-1.0391000509262085
6q18.pdb	6q18_HL_A_GH55V.pdb	-0.899071455001831	-1.0449999570846558
6q18.pdb	6q18_HL_A_GH56A.pdb	-0.8947930932044983	-1.6776000261306763
6q18.pdb	6q18_HL_A_GH56R.pdb	-0.8984639048576355	-3.101599931716919
6q18.pdb	6q18_HL_A_GH56N.pdb	-0.8950752019882202	-2.760699987411499
6q18.pdb	6q18_HL_A_GH56D.pdb	-0.8968387842178345	-1.8539999723434448
6q18.pdb	6q18_HL_A_GH56C.pdb	-0.8947721719741821	-2.065500020980835
6q18.pdb	6q18_HL_A_GH56Q.pdb	-0.8982649445533752	-2.2146999835968018
6q18.pdb	6q18_HL_A_GH56E.pdb	-0.8892785906791687	-1.010599970817566
6q18.pdb	6q18_HL_A_GH56H.pdb	-0.903372585773468	-3.420099973678589
6q18.pdb	6q18_HL_A_GH56I.pdb	-0.8943802118301392	-3.0208001136779785
6q18.pdb	6q18_HL_A_GH56L.pdb	-0.8987678289413452	-1.8557000160217285
6q18.pdb	6q18_HL_A_GH56K.pdb	-0.8993793725967407	-3.471100091934204
6q18.pdb	6q18_HL_A_GH56M.pdb	-0.8966765403747559	-1.645900011062622
6q18.pdb	6q18_HL_A_GH56F.pdb	-0.8930689096450806	-3.644700050354004
6q18.pdb	6q18_HL_A_GH56P.pdb	-0.8806259632110596	-2.540600061416626
6q18.pdb	6q18_HL_A_GH56S.pdb	-0.9002014398574829	-2.3794000148773193
6q18.pdb	6q18_HL_A_GH56T.pdb	-0.8887567520141602	-2.786099910736084
6q18.pdb	6q18_HL_A_GH56W.pdb	-0.902108371257782	-5.762599945068359
6q18.pdb	6q18_HL_A_GH56Y.pdb	-0.8949094414710999	-1.829300045967102
6q18.pdb	6q18_HL_A_GH56V.pdb	-0.8979848027229309	-1.944700002670288
6q18.pdb	6q18_HL_A_PH101A.pdb	-0.8878332376480103	-0.807699978351593
6q18.pdb	6q18_HL_A_PH101R.pdb	-0.8892724514007568	-5.316999912261963
6q18.pdb	6q18_HL_A_PH101N.pdb	-0.8932074904441833	-3.944000005722046
6q18.pdb	6q18_HL_A_PH101D.pdb	-0.8916734457015991	-7.422500133514404
6q18.pdb	6q18_HL_A_PH101C.pdb	-0.8927074670791626	-2.118000030517578
6q18.pdb	6q18_HL_A_PH101Q.pdb	-0.8865945339202881	-5.521200180053711
6q18.pdb	6q18_HL_A_PH101E.pdb	-0.8928824663162231	-5.662799835205078
6q18.pdb	6q18_HL_A_PH101G.pdb	-0.8826257586479187	-1.4652999639511108
6q18.pdb	6q18_HL_A_PH101H.pdb	-0.8823093175888062	-16.847959518432617
6q18.pdb	6q18_HL_A_PH101I.pdb	-0.8858631253242493	-5.081200122833252
6q18.pdb	6q18_HL_A_PH101L.pdb	-0.887291669845581	-6.602200031280518
6q18.pdb	6q18_HL_A_PH101K.pdb	-0.896340548992157	-6.839799880981445
6q18.pdb	6q18_HL_A_PH101M.pdb	-0.8831217288970947	-3.9072000980377197
6q18.pdb	6q18_HL_A_PH101F.pdb	-0.8869262337684631	-18.499540328979492
6q18.pdb	6q18_HL_A_PH101S.pdb	-0.8889737725257874	-0.4657999873161316
6q18.pdb	6q18_HL_A_PH101T.pdb	-0.8897257447242737	-1.489300012588501
6q18.pdb	6q18_HL_A_PH101W.pdb	-0.8886134028434753	-15.667490005493164
6q18.pdb	6q18_HL_A_PH101Y.pdb	-0.8844648599624634	-21.56817054748535
6q18.pdb	6q18_HL_A_PH101V.pdb	-0.8885875344276428	-4.176599979400635
6q18.pdb	6q18_HL_A_YH102A.pdb	-0.8876661658287048	0.4059999883174896
6q18.pdb	6q18_HL_A_YH102R.pdb	-0.8927662372589111	-0.3215999901294708
6q18.pdb	6q18_HL_A_YH102N.pdb	-0.8918009400367737	0.24950000643730164
6q18.pdb	6q18_HL_A_YH102D.pdb	-0.8908702731132507	0.7056999802589417
6q18.pdb	6q18_HL_A_YH102C.pdb	-0.8904033899307251	0.4178999960422516
6q18.pdb	6q18_HL_A_YH102Q.pdb	-0.8970274925231934	0.2924000024795532
6q18.pdb	6q18_HL_A_YH102E.pdb	-0.8931087851524353	1.6996999979019165
6q18.pdb	6q18_HL_A_YH102G.pdb	-0.8834502100944519	-0.22100000083446503
6q18.pdb	6q18_HL_A_YH102H.pdb	-0.8901299834251404	0.6437000036239624
6q18.pdb	6q18_HL_A_YH102I.pdb	-0.8908805251121521	0.6026999950408936
6q18.pdb	6q18_HL_A_YH102L.pdb	-0.8908975124359131	0.2662000060081482
6q18.pdb	6q18_HL_A_YH102K.pdb	-0.8873123526573181	0.6051999926567078
6q18.pdb	6q18_HL_A_YH102M.pdb	-0.8903785943984985	0.90829998254776
6q18.pdb	6q18_HL_A_YH102F.pdb	-0.8894412517547607	0.06030000001192093
6q18.pdb	6q18_HL_A_YH102P.pdb	-0.8885951042175293	0.9739999771118164
6q18.pdb	6q18_HL_A_YH102S.pdb	-0.892632246017456	0.2053000032901764
6q18.pdb	6q18_HL_A_YH102T.pdb	-0.8945173621177673	0.04839999973773956
6q18.pdb	6q18_HL_A_YH102W.pdb	-0.8905463814735413	0.897599995136261
6q18.pdb	6q18_HL_A_YH102V.pdb	-0.8927292227745056	0.36660000681877136
6q18.pdb	6q18_HL_A_CH103A.pdb	-0.8959291577339172	-0.3828999996185303
6q18.pdb	6q18_HL_A_CH103R.pdb	-0.8966929912567139	-12.205699920654297
6q18.pdb	6q18_HL_A_CH103N.pdb	-0.8990387320518494	-2.8410000801086426
6q18.pdb	6q18_HL_A_CH103D.pdb	-0.8951948285102844	-4.607600212097168
6q18.pdb	6q18_HL_A_CH103Q.pdb	-0.9005217552185059	-4.5665998458862305
6q18.pdb	6q18_HL_A_CH103E.pdb	-0.8972983360290527	-7.988500118255615
6q18.pdb	6q18_HL_A_CH103G.pdb	-0.8844567537307739	-1.3040000200271606
6q18.pdb	6q18_HL_A_CH103H.pdb	-0.8875724673271179	-7.980400085449219
6q18.pdb	6q18_HL_A_CH103I.pdb	-0.8972575068473816	-4.433599948883057
6q18.pdb	6q18_HL_A_CH103L.pdb	-0.8955904245376587	-2.9123001098632812
6q18.pdb	6q18_HL_A_CH103K.pdb	-0.8976215124130249	-5.871300220489502
6q18.pdb	6q18_HL_A_CH103M.pdb	-0.8928745985031128	-3.8297998905181885
6q18.pdb	6q18_HL_A_CH103F.pdb	-0.88902348279953	-13.117500305175781
6q18.pdb	6q18_HL_A_CH103P.pdb	-0.8911479115486145	-0.9557999968528748
6q18.pdb	6q18_HL_A_CH103S.pdb	-0.8903874158859253	-2.344099998474121
6q18.pdb	6q18_HL_A_CH103T.pdb	-0.8947274684906006	-0.22040000557899475
6q18.pdb	6q18_HL_A_CH103W.pdb	-0.8893758058547974	-17.29482078552246
6q18.pdb	6q18_HL_A_CH103Y.pdb	-0.8901116847991943	-18.08264923095703
6q18.pdb	6q18_HL_A_CH103V.pdb	-0.8966190814971924	-2.103100061416626
6q18.pdb	6q18_HL_A_TH104A.pdb	-0.8850300908088684	-0.6586999893188477
6q18.pdb	6q18_HL_A_TH104R.pdb	-0.8889005780220032	0.008799999952316284
6q18.pdb	6q18_HL_A_TH104N.pdb	-0.8915032148361206	-0.4309999942779541
6q18.pdb	6q18_HL_A_TH104D.pdb	-0.8844249844551086	0.11550000309944153
6q18.pdb	6q18_HL_A_TH104C.pdb	-0.8904135227203369	-0.3050000071525574
6q18.pdb	6q18_HL_A_TH104Q.pdb	-0.8891398906707764	-0.5468999743461609
6q18.pdb	6q18_HL_A_TH104E.pdb	-0.8937675356864929	-0.23890000581741333
6q18.pdb	6q18_HL_A_TH104G.pdb	-0.8857611417770386	-1.0540000200271606
6q18.pdb	6q18_HL_A_TH104H.pdb	-0.8907948732376099	-0.5250999927520752
6q18.pdb	6q18_HL_A_TH104I.pdb	-0.889684796333313	1.4639999866485596
6q18.pdb	6q18_HL_A_TH104L.pdb	-0.8860725164413452	-0.04050000011920929
6q18.pdb	6q18_HL_A_TH104K.pdb	-0.8908191919326782	0.14380000531673431
6q18.pdb	6q18_HL_A_TH104M.pdb	-0.8900396823883057	1.226199984550476
6q18.pdb	6q18_HL_A_TH104F.pdb	-0.8849074840545654	-0.4819999933242798
6q18.pdb	6q18_HL_A_TH104P.pdb	-0.8839559555053711	-1.7539000511169434
6q18.pdb	6q18_HL_A_TH104S.pdb	-0.8892306685447693	0.774399995803833
6q18.pdb	6q18_HL_A_TH104W.pdb	-0.88567054271698	-0.4343999922275543
6q18.pdb	6q18_HL_A_TH104Y.pdb	-0.8812706470489502	-0.46700000762939453
6q18.pdb	6q18_HL_A_TH104V.pdb	-0.8936426043510437	0.6366999745368958
6q18.pdb	6q18_HL_A_SH105A.pdb	-0.8890031576156616	-2.337899923324585
6q18.pdb	6q18_HL_A_SH105R.pdb	-0.8928155899047852	-1.6438000202178955
6q18.pdb	6q18_HL_A_SH105N.pdb	-0.8967214226722717	-2.022700071334839
6q18.pdb	6q18_HL_A_SH105D.pdb	-0.8888185024261475	-3.1142001152038574
6q18.pdb	6q18_HL_A_SH105C.pdb	-0.8950841426849365	-2.427500009536743
6q18.pdb	6q18_HL_A_SH105Q.pdb	-0.8917238712310791	-2.039299964904785
6q18.pdb	6q18_HL_A_SH105E.pdb	-0.8928821086883545	-3.8673999309539795
6q18.pdb	6q18_HL_A_SH105G.pdb	-0.8872729539871216	-3.325700044631958
6q18.pdb	6q18_HL_A_SH105H.pdb	-0.8919291496276855	-0.8781999945640564
6q18.pdb	6q18_HL_A_SH105I.pdb	-0.89690762758255	-1.7355999946594238
6q18.pdb	6q18_HL_A_SH105L.pdb	-0.8951154947280884	-1.5157999992370605
6q18.pdb	6q18_HL_A_SH105K.pdb	-0.8901171684265137	-0.9864000082015991
6q18.pdb	6q18_HL_A_SH105M.pdb	-0.89329594373703	-1.4996999502182007
6q18.pdb	6q18_HL_A_SH105F.pdb	-0.8928778171539307	-0.9350000023841858
6q18.pdb	6q18_HL_A_SH105P.pdb	-0.8857287168502808	-1.954200029373169
6q18.pdb	6q18_HL_A_SH105T.pdb	-0.8957545161247253	-0.8500000238418579
6q18.pdb	6q18_HL_A_SH105W.pdb	-0.8906792402267456	-3.1623001098632812
6q18.pdb	6q18_HL_A_SH105Y.pdb	-0.8919234871864319	-1.20169997215271
6q18.pdb	6q18_HL_A_SH105V.pdb	-0.8972935080528259	-1.6718000173568726
6q18.pdb	6q18_HL_A_AH106R.pdb	-0.8898552656173706	-0.9380000233650208
6q18.pdb	6q18_HL_A_AH106N.pdb	-0.8924722075462341	-0.08429999649524689
6q18.pdb	6q18_HL_A_AH106D.pdb	-0.8947243094444275	-1.5628999471664429
6q18.pdb	6q18_HL_A_AH106C.pdb	-0.8935257792472839	-0.6570000052452087
6q18.pdb	6q18_HL_A_AH106Q.pdb	-0.8925570845603943	0.02889999933540821
6q18.pdb	6q18_HL_A_AH106E.pdb	-0.8926452398300171	-0.3698999881744385
6q18.pdb	6q18_HL_A_AH106G.pdb	-0.8927747011184692	-1.125
6q18.pdb	6q18_HL_A_AH106H.pdb	-0.8914958834648132	0.382999986410141
6q18.pdb	6q18_HL_A_AH106I.pdb	-0.8951939940452576	0.1891999989748001
6q18.pdb	6q18_HL_A_AH106L.pdb	-0.8939496874809265	0.2125999927520752
6q18.pdb	6q18_HL_A_AH106K.pdb	-0.8919852375984192	-0.041600000113248825
6q18.pdb	6q18_HL_A_AH106M.pdb	-0.896262526512146	0.06419999897480011
6q18.pdb	6q18_HL_A_AH106F.pdb	-0.8959778547286987	-0.2515000104904175
6q18.pdb	6q18_HL_A_AH106P.pdb	-0.8927149176597595	-1.149399995803833
6q18.pdb	6q18_HL_A_AH106S.pdb	-0.8931894302368164	-0.9731000065803528
6q18.pdb	6q18_HL_A_AH106T.pdb	-0.8944342732429504	0.5695000290870667
6q18.pdb	6q18_HL_A_AH106W.pdb	-0.888343334197998	-0.6043999791145325
6q18.pdb	6q18_HL_A_AH106Y.pdb	-0.8934682607650757	-0.16459999978542328
6q18.pdb	6q18_HL_A_AH106V.pdb	-0.8941330313682556	-0.10490000247955322
6q18.pdb	6q18_HL_A_SH107A.pdb	-0.8925261497497559	-0.729200005531311
6q18.pdb	6q18_HL_A_SH107R.pdb	-0.8961783647537231	-17.717269897460938
6q18.pdb	6q18_HL_A_SH107N.pdb	-0.8941150307655334	-3.9769999980926514
6q18.pdb	6q18_HL_A_SH107D.pdb	-0.8945039510726929	-7.926300048828125
6q18.pdb	6q18_HL_A_SH107C.pdb	-0.8914112448692322	-2.831199884414673
6q18.pdb	6q18_HL_A_SH107Q.pdb	-0.8841557502746582	-6.316400051116943
6q18.pdb	6q18_HL_A_SH107E.pdb	-0.8903816342353821	-7.066500186920166
6q18.pdb	6q18_HL_A_SH107G.pdb	-0.888331413269043	-1.7544000148773193
6q18.pdb	6q18_HL_A_SH107H.pdb	-0.8931607007980347	-19.166889190673828
6q18.pdb	6q18_HL_A_SH107I.pdb	-0.8958300352096558	-5.270599842071533
6q18.pdb	6q18_HL_A_SH107L.pdb	-0.8926057815551758	-5.738900184631348
6q18.pdb	6q18_HL_A_SH107K.pdb	-0.8815218806266785	-13.976300239562988
6q18.pdb	6q18_HL_A_SH107M.pdb	-0.8977423906326294	-4.054800033569336
6q18.pdb	6q18_HL_A_SH107F.pdb	-0.8911523818969727	-15.014900207519531
6q18.pdb	6q18_HL_A_SH107P.pdb	-0.8889107704162598	-2.262200117111206
6q18.pdb	6q18_HL_A_SH107T.pdb	-0.8924950361251831	-4.053199768066406
6q18.pdb	6q18_HL_A_SH107W.pdb	-0.8949204683303833	-32.704689025878906
6q18.pdb	6q18_HL_A_SH107Y.pdb	-0.8878179788589478	-18.34217071533203
6q18.pdb	6q18_HL_A_SH107V.pdb	-0.8956757187843323	-2.694700002670288
6q18.pdb	6q18_HL_A_CH108A.pdb	-0.8948469758033752	-0.7128000259399414
6q18.pdb	6q18_HL_A_CH108R.pdb	-0.8906955718994141	-16.547639846801758
6q18.pdb	6q18_HL_A_CH108N.pdb	-0.8936001062393188	-5.44950008392334
6q18.pdb	6q18_HL_A_CH108D.pdb	-0.8939761519432068	-7.771200180053711
6q18.pdb	6q18_HL_A_CH108Q.pdb	-0.8951750993728638	-2.935800075531006
6q18.pdb	6q18_HL_A_CH108E.pdb	-0.8952659964561462	-4.68310022354126
6q18.pdb	6q18_HL_A_CH108G.pdb	-0.888353168964386	-0.8047000169754028
6q18.pdb	6q18_HL_A_CH108H.pdb	-0.8958967328071594	-11.077099800109863
6q18.pdb	6q18_HL_A_CH108I.pdb	-0.894819974899292	-4.1203999519348145
6q18.pdb	6q18_HL_A_CH108L.pdb	-0.8966436982154846	-1.3524999618530273
6q18.pdb	6q18_HL_A_CH108K.pdb	-0.895067572593689	-5.281199932098389
6q18.pdb	6q18_HL_A_CH108M.pdb	-0.8946025371551514	-2.9820001125335693
6q18.pdb	6q18_HL_A_CH108F.pdb	-0.8958058953285217	-19.800840377807617
6q18.pdb	6q18_HL_A_CH108P.pdb	-0.8923875093460083	-2.4816999435424805
6q18.pdb	6q18_HL_A_CH108S.pdb	-0.8943809270858765	-0.8485000133514404
6q18.pdb	6q18_HL_A_CH108T.pdb	-0.8959953784942627	-0.7138000130653381
6q18.pdb	6q18_HL_A_CH108W.pdb	-0.8944244384765625	-28.29623031616211
6q18.pdb	6q18_HL_A_CH108Y.pdb	-0.8957396745681763	-25.425701141357422
6q18.pdb	6q18_HL_A_CH108V.pdb	-0.8972275257110596	-3.48580002784729
6q18.pdb	6q18_HL_A_PH109A.pdb	-0.895990252494812	-1.788599967956543
6q18.pdb	6q18_HL_A_PH109R.pdb	-0.8980032205581665	-3.8150999546051025
6q18.pdb	6q18_HL_A_PH109N.pdb	-0.8939676284790039	-3.0404000282287598
6q18.pdb	6q18_HL_A_PH109D.pdb	-0.8915281891822815	-6.519599914550781
6q18.pdb	6q18_HL_A_PH109C.pdb	-0.8953737616539001	-2.3089001178741455
6q18.pdb	6q18_HL_A_PH109Q.pdb	-0.8987422585487366	-4.019499778747559
6q18.pdb	6q18_HL_A_PH109E.pdb	-0.8992065191268921	-4.3597002029418945
6q18.pdb	6q18_HL_A_PH109G.pdb	-0.895136296749115	-2.7016000747680664
6q18.pdb	6q18_HL_A_PH109H.pdb	-0.8924075961112976	-14.199899673461914
6q18.pdb	6q18_HL_A_PH109I.pdb	-0.8947615027427673	-1.5119999647140503
6q18.pdb	6q18_HL_A_PH109L.pdb	-0.8959130644798279	-1.9169000387191772
6q18.pdb	6q18_HL_A_PH109K.pdb	-0.8993786573410034	-4.8618998527526855
6q18.pdb	6q18_HL_A_PH109M.pdb	-0.899662435054779	-2.2046000957489014
6q18.pdb	6q18_HL_A_PH109F.pdb	-0.8905001878738403	-12.129500389099121
6q18.pdb	6q18_HL_A_PH109S.pdb	-0.8987923264503479	-1.9773999452590942
6q18.pdb	6q18_HL_A_PH109T.pdb	-0.8955554366111755	-2.267199993133545
6q18.pdb	6q18_HL_A_PH109W.pdb	-0.8919492959976196	-10.48069953918457
6q18.pdb	6q18_HL_A_PH109Y.pdb	-0.887496292591095	-9.708800315856934
6q18.pdb	6q18_HL_A_PH109V.pdb	-0.8956944346427917	-1.4967000484466553
6q18.pdb	6q18_HL_A_DH110A.pdb	-0.8852767944335938	-0.7936000227928162
6q18.pdb	6q18_HL_A_DH110R.pdb	-0.8899067640304565	-0.5177000164985657
6q18.pdb	6q18_HL_A_DH110N.pdb	-0.8938528895378113	-0.2802000045776367
6q18.pdb	6q18_HL_A_DH110C.pdb	-0.89247065782547	-0.3228999972343445
6q18.pdb	6q18_HL_A_DH110Q.pdb	-0.8940387964248657	-0.07890000194311142
6q18.pdb	6q18_HL_A_DH110E.pdb	-0.8898199200630188	0.9269000291824341
6q18.pdb	6q18_HL_A_DH110G.pdb	-0.8834584355354309	-1.2711000442504883
6q18.pdb	6q18_HL_A_DH110H.pdb	-0.887589693069458	-0.46549999713897705
6q18.pdb	6q18_HL_A_DH110I.pdb	-0.8917528986930847	0.2678000032901764
6q18.pdb	6q18_HL_A_DH110L.pdb	-0.8940027356147766	0.17949999868869781
6q18.pdb	6q18_HL_A_DH110K.pdb	-0.892736554145813	-0.06509999930858612
6q18.pdb	6q18_HL_A_DH110M.pdb	-0.8912420868873596	0.2498999983072281
6q18.pdb	6q18_HL_A_DH110F.pdb	-0.8897209763526917	-0.19329999387264252
6q18.pdb	6q18_HL_A_DH110P.pdb	-0.8866539001464844	-4.502999782562256
6q18.pdb	6q18_HL_A_DH110S.pdb	-0.8892955780029297	-0.9995999932289124
6q18.pdb	6q18_HL_A_DH110T.pdb	-0.8937320113182068	-0.5078999996185303
6q18.pdb	6q18_HL_A_DH110W.pdb	-0.8894155621528625	0.4666000008583069
6q18.pdb	6q18_HL_A_DH110Y.pdb	-0.8811243176460266	0.0885000005364418
6q18.pdb	6q18_HL_A_DH110V.pdb	-0.8943077921867371	0.1851000040769577
6q18.pdb	6q18_HL_A_YH112A.pdb	-0.8839065432548523	-4.757999897003174
6q18.pdb	6q18_HL_A_YH112R.pdb	-0.8867011666297913	-3.178999900817871
6q18.pdb	6q18_HL_A_YH112N.pdb	-0.884415864944458	-4.948699951171875
6q18.pdb	6q18_HL_A_YH112D.pdb	-0.8835414052009583	-6.191500186920166
6q18.pdb	6q18_HL_A_YH112C.pdb	-0.8824499249458313	-4.015699863433838
6q18.pdb	6q18_HL_A_YH112Q.pdb	-0.8863375782966614	-4.789599895477295
6q18.pdb	6q18_HL_A_YH112E.pdb	-0.8839665055274963	-6.125500202178955
6q18.pdb	6q18_HL_A_YH112G.pdb	-0.8858977556228638	-5.218400001525879
6q18.pdb	6q18_HL_A_YH112H.pdb	-0.8885216116905212	-3.502700090408325
6q18.pdb	6q18_HL_A_YH112I.pdb	-0.882429838180542	-4.360599994659424
6q18.pdb	6q18_HL_A_YH112L.pdb	-0.8883762955665588	-3.696500062942505
6q18.pdb	6q18_HL_A_YH112K.pdb	-0.8873199224472046	-2.551800012588501
6q18.pdb	6q18_HL_A_YH112M.pdb	-0.8874161839485168	-3.232300043106079
6q18.pdb	6q18_HL_A_YH112F.pdb	-0.8903567790985107	-1.990399956703186
6q18.pdb	6q18_HL_A_YH112P.pdb	-0.8819765448570251	-4.507299900054932
6q18.pdb	6q18_HL_A_YH112S.pdb	-0.8822449445724487	-4.895199775695801
6q18.pdb	6q18_HL_A_YH112T.pdb	-0.8849629759788513	-4.599400043487549
6q18.pdb	6q18_HL_A_YH112W.pdb	-0.888375997543335	-3.6324000358581543
6q18.pdb	6q18_HL_A_YH112V.pdb	-0.8788836598396301	-4.311999797821045
6q18.pdb	6q18_HL_A_YA44A.pdb	-0.8882744908332825	0.20229999721050262
6q18.pdb	6q18_HL_A_YA44R.pdb	-0.8836653232574463	0.04390000179409981
6q18.pdb	6q18_HL_A_YA44N.pdb	-0.8835720419883728	0.24549999833106995
6q18.pdb	6q18_HL_A_YA44D.pdb	-0.8847589492797852	0.053199999034404755
6q18.pdb	6q18_HL_A_YA44C.pdb	-0.8764985799789429	0.17710000276565552
6q18.pdb	6q18_HL_A_YA44Q.pdb	-0.8877527117729187	0.15539999306201935
6q18.pdb	6q18_HL_A_YA44E.pdb	-0.8780736327171326	-0.4941999912261963
6q18.pdb	6q18_HL_A_YA44G.pdb	-0.8883000016212463	0.2087000012397766
6q18.pdb	6q18_HL_A_YA44H.pdb	-0.8911866545677185	0.1720999926328659
6q18.pdb	6q18_HL_A_YA44I.pdb	-0.8859757781028748	0.125900000333786
6q18.pdb	6q18_HL_A_YA44L.pdb	-0.8940624594688416	0.32679998874664307
6q18.pdb	6q18_HL_A_YA44K.pdb	-0.8882768750190735	0.38690000772476196
6q18.pdb	6q18_HL_A_YA44M.pdb	-0.8882776498794556	0.48100000619888306
6q18.pdb	6q18_HL_A_YA44F.pdb	-0.8889170289039612	0.10450000315904617
6q18.pdb	6q18_HL_A_YA44P.pdb	-0.88247150182724	0.4352000057697296
6q18.pdb	6q18_HL_A_YA44S.pdb	-0.8876135349273682	0.2282000035047531
6q18.pdb	6q18_HL_A_YA44T.pdb	-0.8839938044548035	0.25200000405311584
6q18.pdb	6q18_HL_A_YA44W.pdb	-0.8825148344039917	0.40230000019073486
6q18.pdb	6q18_HL_A_YA44V.pdb	-0.8796274065971375	0.1899999976158142
6q18.pdb	6q18_HL_A_VA84A.pdb	-0.8918747305870056	-0.428600013256073
6q18.pdb	6q18_HL_A_VA84R.pdb	-0.896602988243103	-0.06319999694824219
6q18.pdb	6q18_HL_A_VA84N.pdb	-0.893187940120697	-0.32100000977516174
6q18.pdb	6q18_HL_A_VA84D.pdb	-0.8921830654144287	-0.7253000140190125
6q18.pdb	6q18_HL_A_VA84C.pdb	-0.8904637098312378	-0.33160001039505005
6q18.pdb	6q18_HL_A_VA84Q.pdb	-0.8974350690841675	-0.5306000113487244
6q18.pdb	6q18_HL_A_VA84E.pdb	-0.8963315486907959	-0.6309999823570251
6q18.pdb	6q18_HL_A_VA84G.pdb	-0.883019208908081	-0.45989999175071716
6q18.pdb	6q18_HL_A_VA84H.pdb	-0.898761510848999	-0.2651999890804291
6q18.pdb	6q18_HL_A_VA84I.pdb	-0.8943684101104736	-0.04650000110268593
6q18.pdb	6q18_HL_A_VA84L.pdb	-0.8948799967765808	-0.16920000314712524
6q18.pdb	6q18_HL_A_VA84K.pdb	-0.8936687111854553	0.21480000019073486
6q18.pdb	6q18_HL_A_VA84M.pdb	-0.8842066526412964	0.4433000087738037
6q18.pdb	6q18_HL_A_VA84F.pdb	-0.8894675970077515	0.6310999989509583
6q18.pdb	6q18_HL_A_VA84P.pdb	-0.8858484625816345	0.9261000156402588
6q18.pdb	6q18_HL_A_VA84S.pdb	-0.8899263739585876	-0.2515999972820282
6q18.pdb	6q18_HL_A_VA84T.pdb	-0.8876827359199524	-0.45820000767707825
6q18.pdb	6q18_HL_A_VA84W.pdb	-0.8924767971038818	-0.2612999975681305
6q18.pdb	6q18_HL_A_VA84Y.pdb	-0.8933954834938049	1.8013999462127686
6q18.pdb	6q18_HL_A_TA85A.pdb	-0.8937496542930603	0.26649999618530273
6q18.pdb	6q18_HL_A_TA85R.pdb	-0.8918845653533936	0.7940000295639038
6q18.pdb	6q18_HL_A_TA85N.pdb	-0.8935706615447998	1.0555000305175781
6q18.pdb	6q18_HL_A_TA85D.pdb	-0.8866612315177917	-1.601699948310852
6q18.pdb	6q18_HL_A_TA85C.pdb	-0.8934003114700317	0.14380000531673431
6q18.pdb	6q18_HL_A_TA85Q.pdb	-0.8948325514793396	-0.5152000188827515
6q18.pdb	6q18_HL_A_TA85E.pdb	-0.895856499671936	-3.2465999126434326
6q18.pdb	6q18_HL_A_TA85G.pdb	-0.8931941390037537	0.15940000116825104
6q18.pdb	6q18_HL_A_TA85H.pdb	-0.8865680694580078	0.09640000015497208
6q18.pdb	6q18_HL_A_TA85I.pdb	-0.8929340243339539	0.9341999888420105
6q18.pdb	6q18_HL_A_TA85L.pdb	-0.8952043056488037	-0.866100013256073
6q18.pdb	6q18_HL_A_TA85K.pdb	-0.8953522443771362	1.226699948310852
6q18.pdb	6q18_HL_A_TA85M.pdb	-0.8960228562355042	1.4917999505996704
6q18.pdb	6q18_HL_A_TA85F.pdb	-0.8915682435035706	-1.7742999792099
6q18.pdb	6q18_HL_A_TA85P.pdb	-0.893342912197113	0.4975999891757965
6q18.pdb	6q18_HL_A_TA85S.pdb	-0.8947489261627197	-0.00930000003427267
6q18.pdb	6q18_HL_A_TA85W.pdb	-0.8906476497650146	-3.842099905014038
6q18.pdb	6q18_HL_A_TA85Y.pdb	-0.8945737481117249	-1.0729000568389893
6q18.pdb	6q18_HL_A_TA85V.pdb	-0.8924988508224487	0.42399999499320984
6q18.pdb	6q18_HL_A_AA86R.pdb	-0.8903012871742249	0.930400013923645
6q18.pdb	6q18_HL_A_AA86N.pdb	-0.8904533982276917	0.2621999979019165
6q18.pdb	6q18_HL_A_AA86D.pdb	-0.8938481211662292	-1.2446999549865723
6q18.pdb	6q18_HL_A_AA86C.pdb	-0.8915033936500549	0.45809999108314514
6q18.pdb	6q18_HL_A_AA86Q.pdb	-0.8925217390060425	0.9416000247001648
6q18.pdb	6q18_HL_A_AA86E.pdb	-0.889906108379364	-0.001500000013038516
6q18.pdb	6q18_HL_A_AA86G.pdb	-0.8842306137084961	0.1737000048160553
6q18.pdb	6q18_HL_A_AA86H.pdb	-0.8825618028640747	0.5813999772071838
6q18.pdb	6q18_HL_A_AA86I.pdb	-0.8917946219444275	0.35440000891685486
6q18.pdb	6q18_HL_A_AA86L.pdb	-0.8898345828056335	0.16459999978542328
6q18.pdb	6q18_HL_A_AA86K.pdb	-0.8966613411903381	0.05660000070929527
6q18.pdb	6q18_HL_A_AA86M.pdb	-0.8988872170448303	0.5857999920845032
6q18.pdb	6q18_HL_A_AA86F.pdb	-0.8992561101913452	0.7889999747276306
6q18.pdb	6q18_HL_A_AA86P.pdb	-0.8901745676994324	0.5565000176429749
6q18.pdb	6q18_HL_A_AA86S.pdb	-0.8968774080276489	0.358599990606308
6q18.pdb	6q18_HL_A_AA86T.pdb	-0.8911981582641602	-0.06729999929666519
6q18.pdb	6q18_HL_A_AA86W.pdb	-0.8918606638908386	-0.007300000172108412
6q18.pdb	6q18_HL_A_AA86Y.pdb	-0.8893546462059021	0.026100000366568565
6q18.pdb	6q18_HL_A_AA86V.pdb	-0.8917385935783386	0.23680000007152557
6q18.pdb	6q18_HL_A_SA94A.pdb	-0.8880621790885925	-0.30250000953674316
6q18.pdb	6q18_HL_A_SA94R.pdb	-0.8879695534706116	-0.826200008392334
6q18.pdb	6q18_HL_A_SA94N.pdb	-0.8925133943557739	-0.6489999890327454
6q18.pdb	6q18_HL_A_SA94D.pdb	-0.8874789476394653	-1.7877999544143677
6q18.pdb	6q18_HL_A_SA94C.pdb	-0.8945274949073792	-0.29109999537467957
6q18.pdb	6q18_HL_A_SA94Q.pdb	-0.895899772644043	-0.7802000045776367
6q18.pdb	6q18_HL_A_SA94E.pdb	-0.8880653977394104	-1.7868000268936157
6q18.pdb	6q18_HL_A_SA94G.pdb	-0.8934482932090759	-0.6050999760627747
6q18.pdb	6q18_HL_A_SA94H.pdb	-0.8903284072875977	-0.4083999991416931
6q18.pdb	6q18_HL_A_SA94I.pdb	-0.8962848782539368	-0.24799999594688416
6q18.pdb	6q18_HL_A_SA94L.pdb	-0.8938935995101929	-0.054499998688697815
6q18.pdb	6q18_HL_A_SA94K.pdb	-0.8955362439155579	-0.7221999764442444
6q18.pdb	6q18_HL_A_SA94M.pdb	-0.894949734210968	-0.15629999339580536
6q18.pdb	6q18_HL_A_SA94F.pdb	-0.8901056051254272	0.4072999954223633
6q18.pdb	6q18_HL_A_SA94P.pdb	-0.8875073790550232	-0.2973000109195709
6q18.pdb	6q18_HL_A_SA94T.pdb	-0.898361325263977	-0.4196999967098236
6q18.pdb	6q18_HL_A_SA94W.pdb	-0.8812838792800903	-0.1941000074148178
6q18.pdb	6q18_HL_A_SA94Y.pdb	-0.8904823064804077	0.33709999918937683
6q18.pdb	6q18_HL_A_SA94V.pdb	-0.8975948691368103	-0.03920000046491623
6q18.pdb	6q18_HL_A_WA102A.pdb	-0.8924368023872375	-2.3519999980926514
6q18.pdb	6q18_HL_A_WA102R.pdb	-0.8927659392356873	-1.628000020980835
6q18.pdb	6q18_HL_A_WA102N.pdb	-0.8895707726478577	-2.095900058746338
6q18.pdb	6q18_HL_A_WA102D.pdb	-0.8844640254974365	-2.3749001026153564
6q18.pdb	6q18_HL_A_WA102C.pdb	-0.8868559002876282	-1.9474999904632568
6q18.pdb	6q18_HL_A_WA102Q.pdb	-0.8875327110290527	-1.9443999528884888
6q18.pdb	6q18_HL_A_WA102E.pdb	-0.8830287456512451	-2.3303000926971436
6q18.pdb	6q18_HL_A_WA102G.pdb	-0.873650312423706	-2.3278000354766846
6q18.pdb	6q18_HL_A_WA102H.pdb	-0.8894193172454834	-1.6017999649047852
6q18.pdb	6q18_HL_A_WA102I.pdb	-0.8907497525215149	-1.55239999294281
6q18.pdb	6q18_HL_A_WA102L.pdb	-0.8895483613014221	-1.264299988746643
6q18.pdb	6q18_HL_A_WA102K.pdb	-0.8912588357925415	-1.7828999757766724
6q18.pdb	6q18_HL_A_WA102M.pdb	-0.8934662938117981	-1.0023000240325928
6q18.pdb	6q18_HL_A_WA102F.pdb	-0.8847752213478088	-1.347100019454956
6q18.pdb	6q18_HL_A_WA102P.pdb	-0.8830253481864929	-2.247299909591675
6q18.pdb	6q18_HL_A_WA102S.pdb	-0.8731745481491089	-2.352400064468384
6q18.pdb	6q18_HL_A_WA102T.pdb	-0.8797591328620911	-1.874500036239624
6q18.pdb	6q18_HL_A_WA102Y.pdb	-0.8884746432304382	-1.3371000289916992
6q18.pdb	6q18_HL_A_WA102V.pdb	-0.8880780339241028	-1.5497000217437744
6q18.pdb	6q18_HL_A_TA104A.pdb	-0.8921473622322083	-0.8460999727249146
6q18.pdb	6q18_HL_A_TA104R.pdb	-0.8963193893432617	-0.9646999835968018
6q18.pdb	6q18_HL_A_TA104N.pdb	-0.8932375311851501	-0.9829000234603882
6q18.pdb	6q18_HL_A_TA104D.pdb	-0.8896716237068176	-1.7174999713897705
6q18.pdb	6q18_HL_A_TA104C.pdb	-0.8910850882530212	-0.7200999855995178
6q18.pdb	6q18_HL_A_TA104Q.pdb	-0.8969852328300476	-1.198099970817566
6q18.pdb	6q18_HL_A_TA104E.pdb	-0.8955276012420654	-1.9855999946594238
6q18.pdb	6q18_HL_A_TA104G.pdb	-0.8885663747787476	-1.1629999876022339
6q18.pdb	6q18_HL_A_TA104H.pdb	-0.8933216333389282	-2.211199998855591
6q18.pdb	6q18_HL_A_TA104I.pdb	-0.8926106095314026	-0.2393999993801117
6q18.pdb	6q18_HL_A_TA104L.pdb	-0.8984515070915222	-1.5541000366210938
6q18.pdb	6q18_HL_A_TA104K.pdb	-0.8926116228103638	-0.45730000734329224
6q18.pdb	6q18_HL_A_TA104M.pdb	-0.901050329208374	-0.9301000237464905
6q18.pdb	6q18_HL_A_TA104F.pdb	-0.8882314562797546	-0.9689000248908997
6q18.pdb	6q18_HL_A_TA104P.pdb	-0.8916077017784119	-0.7576000094413757
6q18.pdb	6q18_HL_A_TA104S.pdb	-0.892473042011261	-1.107699990272522
6q18.pdb	6q18_HL_A_TA104W.pdb	-0.8907938599586487	-4.0767998695373535
6q18.pdb	6q18_HL_A_TA104Y.pdb	-0.8829576969146729	-1.375
6q18.pdb	6q18_HL_A_TA104V.pdb	-0.8999348282814026	-0.15569999814033508
6q18.pdb	6q18_HL_A_EA105A.pdb	-0.8917906284332275	-2.603600025177002
6q18.pdb	6q18_HL_A_EA105R.pdb	-0.894919753074646	-5.088500022888184
6q18.pdb	6q18_HL_A_EA105N.pdb	-0.895331084728241	-1.8758000135421753
6q18.pdb	6q18_HL_A_EA105D.pdb	-0.8953304886817932	-0.6913999915122986
6q18.pdb	6q18_HL_A_EA105C.pdb	-0.8938516974449158	-2.2067999839782715
6q18.pdb	6q18_HL_A_EA105Q.pdb	-0.8908768892288208	-2.6117000579833984
6q18.pdb	6q18_HL_A_EA105G.pdb	-0.8901394605636597	-2.7627999782562256
6q18.pdb	6q18_HL_A_EA105H.pdb	-0.892775297164917	-6.157599925994873
6q18.pdb	6q18_HL_A_EA105I.pdb	-0.894519567489624	-1.7943999767303467
6q18.pdb	6q18_HL_A_EA105L.pdb	-0.8942813873291016	-3.4082999229431152
6q18.pdb	6q18_HL_A_EA105K.pdb	-0.895734965801239	-5.2835001945495605
6q18.pdb	6q18_HL_A_EA105M.pdb	-0.8957582712173462	-2.545300006866455
6q18.pdb	6q18_HL_A_EA105F.pdb	-0.8945521712303162	-6.259200096130371
6q18.pdb	6q18_HL_A_EA105P.pdb	-0.8860495090484619	-4.113100051879883
6q18.pdb	6q18_HL_A_EA105S.pdb	-0.8912048935890198	-2.7054998874664307
6q18.pdb	6q18_HL_A_EA105T.pdb	-0.8906564116477966	-2.710900068283081
6q18.pdb	6q18_HL_A_EA105W.pdb	-0.8920279145240784	-8.369799613952637
6q18.pdb	6q18_HL_A_EA105Y.pdb	-0.8948511481285095	-6.556600093841553
6q18.pdb	6q18_HL_A_EA105V.pdb	-0.8909205794334412	-2.069000005722046
6q18.pdb	6q18_HL_A_NA107A.pdb	-0.8883109092712402	0.16329999268054962
6q18.pdb	6q18_HL_A_NA107R.pdb	-0.8946951627731323	-0.4366999864578247
6q18.pdb	6q18_HL_A_NA107D.pdb	-0.8925589919090271	-0.12300000339746475
6q18.pdb	6q18_HL_A_NA107C.pdb	-0.8918498754501343	0.11060000211000443
6q18.pdb	6q18_HL_A_NA107Q.pdb	-0.9011496305465698	0.23409999907016754
6q18.pdb	6q18_HL_A_NA107E.pdb	-0.895932674407959	-0.15719999372959137
6q18.pdb	6q18_HL_A_NA107G.pdb	-0.8861683011054993	0.38260000944137573
6q18.pdb	6q18_HL_A_NA107H.pdb	-0.8960482478141785	-0.28760001063346863
6q18.pdb	6q18_HL_A_NA107I.pdb	-0.8954076766967773	0.671999990940094
6q18.pdb	6q18_HL_A_NA107L.pdb	-0.8958390951156616	0.4803999960422516
6q18.pdb	6q18_HL_A_NA107K.pdb	-0.8934444785118103	0.15919999778270721
6q18.pdb	6q18_HL_A_NA107M.pdb	-0.8913521766662598	0.5001999735832214
6q18.pdb	6q18_HL_A_NA107F.pdb	-0.8887789845466614	-0.01889999955892563
6q18.pdb	6q18_HL_A_NA107P.pdb	-0.8858432769775391	1.006500005722046
6q18.pdb	6q18_HL_A_NA107S.pdb	-0.8899271488189697	-0.07519999891519547
6q18.pdb	6q18_HL_A_NA107T.pdb	-0.8898924589157104	-0.38999998569488525
6q18.pdb	6q18_HL_A_NA107W.pdb	-0.8879433274269104	-0.06949999928474426
6q18.pdb	6q18_HL_A_NA107Y.pdb	-0.8862642049789429	-0.15690000355243683
6q18.pdb	6q18_HL_A_NA107V.pdb	-0.8939188122749329	-0.3111000061035156
6q18.pdb	6q18_HL_A_GA108A.pdb	-0.890041708946228	-4.842800140380859
6q18.pdb	6q18_HL_A_GA108R.pdb	-0.8917595148086548	-23.503019332885742
6q18.pdb	6q18_HL_A_GA108N.pdb	-0.8858788013458252	-15.880880355834961
6q18.pdb	6q18_HL_A_GA108D.pdb	-0.8894314169883728	-15.407529830932617
6q18.pdb	6q18_HL_A_GA108C.pdb	-0.8908476829528809	-9.214099884033203
6q18.pdb	6q18_HL_A_GA108Q.pdb	-0.8944790959358215	-9.747599601745605
6q18.pdb	6q18_HL_A_GA108E.pdb	-0.8931511044502258	-17.374849319458008
6q18.pdb	6q18_HL_A_GA108H.pdb	-0.8896083831787109	-22.23834991455078
6q18.pdb	6q18_HL_A_GA108I.pdb	-0.8927769660949707	-7.717800140380859
6q18.pdb	6q18_HL_A_GA108L.pdb	-0.8902719616889954	-12.343600273132324
6q18.pdb	6q18_HL_A_GA108K.pdb	-0.8949041366577148	-18.254539489746094
6q18.pdb	6q18_HL_A_GA108M.pdb	-0.8956285715103149	-4.974699974060059
6q18.pdb	6q18_HL_A_GA108F.pdb	-0.8923808336257935	-20.91250991821289
6q18.pdb	6q18_HL_A_GA108P.pdb	-0.8868154883384705	-13.808300018310547
6q18.pdb	6q18_HL_A_GA108S.pdb	-0.8907994031906128	-10.185600280761719
6q18.pdb	6q18_HL_A_GA108T.pdb	-0.8849487900733948	-14.105899810791016
6q18.pdb	6q18_HL_A_GA108W.pdb	-0.8946635127067566	-23.840410232543945
6q18.pdb	6q18_HL_A_GA108Y.pdb	-0.8946123719215393	-12.38479995727539
6q18.pdb	6q18_HL_A_GA108V.pdb	-0.889704167842865	-5.345399856567383
6q18.pdb	6q18_HL_A_LA109A.pdb	-0.8920762538909912	-0.6126999855041504
6q18.pdb	6q18_HL_A_LA109R.pdb	-0.8903588652610779	-0.7096999883651733
6q18.pdb	6q18_HL_A_LA109N.pdb	-0.8927078247070312	-0.27079999446868896
6q18.pdb	6q18_HL_A_LA109D.pdb	-0.8880284428596497	-0.6886000037193298
6q18.pdb	6q18_HL_A_LA109C.pdb	-0.8939276337623596	-0.6462000012397766
6q18.pdb	6q18_HL_A_LA109Q.pdb	-0.893029510974884	-0.6876999735832214
6q18.pdb	6q18_HL_A_LA109E.pdb	-0.8932433128356934	-0.6682999730110168
6q18.pdb	6q18_HL_A_LA109G.pdb	-0.8912616968154907	-0.6100999712944031
6q18.pdb	6q18_HL_A_LA109H.pdb	-0.8880753517150879	-0.7468000054359436
6q18.pdb	6q18_HL_A_LA109I.pdb	-0.8918989300727844	-0.32899999618530273
6q18.pdb	6q18_HL_A_LA109K.pdb	-0.8920485973358154	-0.6793000102043152
6q18.pdb	6q18_HL_A_LA109M.pdb	-0.893140435218811	-0.6344000101089478
6q18.pdb	6q18_HL_A_LA109F.pdb	-0.8855262398719788	-0.7224000096321106
6q18.pdb	6q18_HL_A_LA109P.pdb	-0.8841889500617981	-1.4735000133514404
6q18.pdb	6q18_HL_A_LA109S.pdb	-0.8935070037841797	-0.5618000030517578
6q18.pdb	6q18_HL_A_LA109T.pdb	-0.8915786743164062	-0.33390000462532043
6q18.pdb	6q18_HL_A_LA109W.pdb	-0.8848428130149841	-0.7479000091552734
6q18.pdb	6q18_HL_A_LA109Y.pdb	-0.8850674629211426	-0.6789000034332275
6q18.pdb	6q18_HL_A_LA109V.pdb	-0.8908766508102417	-0.462799996137619
6q18.pdb	6q18_HL_A_HA132A.pdb	-0.8838735818862915	-0.8784000277519226
6q18.pdb	6q18_HL_A_HA132R.pdb	-0.89850914478302	-2.1849000453948975
6q18.pdb	6q18_HL_A_HA132N.pdb	-0.8930464386940002	-0.9144999980926514
6q18.pdb	6q18_HL_A_HA132D.pdb	-0.8902217745780945	-1.0835000276565552
6q18.pdb	6q18_HL_A_HA132C.pdb	-0.8904866576194763	-0.8677999973297119
6q18.pdb	6q18_HL_A_HA132Q.pdb	-0.892422080039978	-0.9197999835014343
6q18.pdb	6q18_HL_A_HA132E.pdb	-0.8921855688095093	-1.4020999670028687
6q18.pdb	6q18_HL_A_HA132G.pdb	-0.8927949666976929	-0.8884999752044678
6q18.pdb	6q18_HL_A_HA132I.pdb	-0.8924210071563721	-0.8400999903678894
6q18.pdb	6q18_HL_A_HA132L.pdb	-0.8918206095695496	-1.0360000133514404
6q18.pdb	6q18_HL_A_HA132K.pdb	-0.8963255286216736	-2.3993000984191895
6q18.pdb	6q18_HL_A_HA132M.pdb	-0.8967931270599365	-0.9164999723434448
6q18.pdb	6q18_HL_A_HA132F.pdb	-0.8947371244430542	-2.6226999759674072
6q18.pdb	6q18_HL_A_HA132P.pdb	-0.8843968510627747	-0.8871999979019165
6q18.pdb	6q18_HL_A_HA132S.pdb	-0.8858178853988647	-0.8921999931335449
6q18.pdb	6q18_HL_A_HA132T.pdb	-0.8877958655357361	-0.8446999788284302
6q18.pdb	6q18_HL_A_HA132W.pdb	-0.8850632309913635	-5.957499980926514
6q18.pdb	6q18_HL_A_HA132Y.pdb	-0.8897821307182312	-6.7393999099731445
6q18.pdb	6q18_HL_A_HA132V.pdb	-0.8896611332893372	-0.8148999810218811
6q18.pdb	6q18_HL_A_PA134A.pdb	-0.891562819480896	0.27639999985694885
6q18.pdb	6q18_HL_A_PA134R.pdb	-0.9009239673614502	-10.343199729919434
6q18.pdb	6q18_HL_A_PA134N.pdb	-0.8952493071556091	-0.5612999796867371
6q18.pdb	6q18_HL_A_PA134D.pdb	-0.8922738432884216	-1.3032000064849854
6q18.pdb	6q18_HL_A_PA134C.pdb	-0.9021430611610413	-0.15279999375343323
6q18.pdb	6q18_HL_A_PA134Q.pdb	-0.8930516242980957	-2.4727001190185547
6q18.pdb	6q18_HL_A_PA134E.pdb	-0.8933025598526001	-1.86080002784729
6q18.pdb	6q18_HL_A_PA134G.pdb	-0.8900654911994934	0.07039999961853027
6q18.pdb	6q18_HL_A_PA134H.pdb	-0.8913223147392273	-4.436500072479248
6q18.pdb	6q18_HL_A_PA134I.pdb	-0.891806960105896	-0.24529999494552612
6q18.pdb	6q18_HL_A_PA134L.pdb	-0.8902331590652466	-0.14010000228881836
6q18.pdb	6q18_HL_A_PA134K.pdb	-0.8994237780570984	-1.0595999956130981
6q18.pdb	6q18_HL_A_PA134M.pdb	-0.897320568561554	-2.0994999408721924
6q18.pdb	6q18_HL_A_PA134F.pdb	-0.8986642956733704	-4.985199928283691
6q18.pdb	6q18_HL_A_PA134S.pdb	-0.8965336084365845	0.0722000002861023
6q18.pdb	6q18_HL_A_PA134T.pdb	-0.8976358771324158	-0.010099999606609344
6q18.pdb	6q18_HL_A_PA134W.pdb	-0.8909186720848083	-8.531800270080566
6q18.pdb	6q18_HL_A_PA134Y.pdb	-0.8980116844177246	-9.3681001663208
6q18.pdb	6q18_HL_A_PA134V.pdb	-0.8996047377586365	-0.008299999870359898
6q18.pdb	6q18_HL_A_SA135A.pdb	-0.8907275795936584	-0.9307000041007996
6q18.pdb	6q18_HL_A_SA135R.pdb	-0.8937531113624573	-1.7330000400543213
6q18.pdb	6q18_HL_A_SA135N.pdb	-0.8919113278388977	-2.1617000102996826
6q18.pdb	6q18_HL_A_SA135D.pdb	-0.8891875147819519	-2.023900032043457
6q18.pdb	6q18_HL_A_SA135C.pdb	-0.897819459438324	-1.1532000303268433
6q18.pdb	6q18_HL_A_SA135Q.pdb	-0.8925495147705078	-1.809000015258789
6q18.pdb	6q18_HL_A_SA135E.pdb	-0.891425609588623	-3.3257999420166016
6q18.pdb	6q18_HL_A_SA135G.pdb	-0.880735456943512	-1.2860000133514404
6q18.pdb	6q18_HL_A_SA135H.pdb	-0.8827264308929443	-1.3935999870300293
6q18.pdb	6q18_HL_A_SA135I.pdb	-0.8989139795303345	-1.4146000146865845
6q18.pdb	6q18_HL_A_SA135L.pdb	-0.892612636089325	-2.2379000186920166
6q18.pdb	6q18_HL_A_SA135K.pdb	-0.892630398273468	-2.8457000255584717
6q18.pdb	6q18_HL_A_SA135M.pdb	-0.8932434320449829	-1.090499997138977
6q18.pdb	6q18_HL_A_SA135F.pdb	-0.8914085626602173	-2.504699945449829
6q18.pdb	6q18_HL_A_SA135P.pdb	-0.8929228782653809	-5.144499778747559
6q18.pdb	6q18_HL_A_SA135T.pdb	-0.8905183672904968	-1.317199945449829
6q18.pdb	6q18_HL_A_SA135W.pdb	-0.8935991525650024	-5.638999938964844
6q18.pdb	6q18_HL_A_SA135Y.pdb	-0.8917959332466125	-15.59080982208252
6q18.pdb	6q18_HL_A_SA135V.pdb	-0.8912922739982605	-1.0117000341415405
6q18.pdb	6q18_HL_A_NA136A.pdb	-0.8886930346488953	0.8539999723434448
6q18.pdb	6q18_HL_A_NA136R.pdb	-0.890579342842102	0.30730000138282776
6q18.pdb	6q18_HL_A_NA136D.pdb	-0.887639582157135	-0.7317000031471252
6q18.pdb	6q18_HL_A_NA136C.pdb	-0.8907480835914612	-0.22269999980926514
6q18.pdb	6q18_HL_A_NA136Q.pdb	-0.8894016742706299	-0.41990000009536743
6q18.pdb	6q18_HL_A_NA136E.pdb	-0.8863505125045776	-0.5428000092506409
6q18.pdb	6q18_HL_A_NA136G.pdb	-0.8873332738876343	-0.839900016784668
6q18.pdb	6q18_HL_A_NA136H.pdb	-0.886004626750946	-0.5685999989509583
6q18.pdb	6q18_HL_A_NA136I.pdb	-0.8925430774688721	-0.16369999945163727
6q18.pdb	6q18_HL_A_NA136L.pdb	-0.8879402875900269	-0.5856999754905701
6q18.pdb	6q18_HL_A_NA136K.pdb	-0.8872802257537842	0.3449000120162964
6q18.pdb	6q18_HL_A_NA136M.pdb	-0.8925233483314514	0.8223000168800354
6q18.pdb	6q18_HL_A_NA136F.pdb	-0.8857754468917847	0.1615999937057495
6q18.pdb	6q18_HL_A_NA136P.pdb	-0.891454815864563	0.22540000081062317
6q18.pdb	6q18_HL_A_NA136S.pdb	-0.887804388999939	-0.08669999986886978
6q18.pdb	6q18_HL_A_NA136T.pdb	-0.8955774903297424	-0.23669999837875366
6q18.pdb	6q18_HL_A_NA136W.pdb	-0.8850870132446289	0.05429999902844429
6q18.pdb	6q18_HL_A_NA136Y.pdb	-0.8845034837722778	-0.34040001034736633
6q18.pdb	6q18_HL_A_NA136V.pdb	-0.8918325901031494	0.6485999822616577
6q18.pdb	6q18_HL_A_RA138A.pdb	-0.8913417458534241	-1.434999942779541
6q18.pdb	6q18_HL_A_RA138N.pdb	-0.8961395025253296	-1.0440000295639038
6q18.pdb	6q18_HL_A_RA138D.pdb	-0.8923600316047668	-1.1081000566482544
6q18.pdb	6q18_HL_A_RA138C.pdb	-0.8918928503990173	-1.2630000114440918
6q18.pdb	6q18_HL_A_RA138Q.pdb	-0.8917334079742432	-0.7840999960899353
6q18.pdb	6q18_HL_A_RA138E.pdb	-0.8931359648704529	-1.4457000494003296
6q18.pdb	6q18_HL_A_RA138G.pdb	-0.8902024030685425	-1.5456000566482544
6q18.pdb	6q18_HL_A_RA138H.pdb	-0.8968758583068848	-0.4415000081062317
6q18.pdb	6q18_HL_A_RA138I.pdb	-0.8931488394737244	-1.1024999618530273
6q18.pdb	6q18_HL_A_RA138L.pdb	-0.8954343795776367	-1.1016000509262085
6q18.pdb	6q18_HL_A_RA138K.pdb	-0.8928064703941345	-1.4120999574661255
6q18.pdb	6q18_HL_A_RA138M.pdb	-0.8969706892967224	-0.032999999821186066
6q18.pdb	6q18_HL_A_RA138F.pdb	-0.8968915343284607	0.914900004863739
6q18.pdb	6q18_HL_A_RA138P.pdb	-0.8931236863136292	-1.8767000436782837
6q18.pdb	6q18_HL_A_RA138S.pdb	-0.8918434977531433	-1.4264999628067017
6q18.pdb	6q18_HL_A_RA138T.pdb	-0.8940774202346802	-1.2670999765396118
6q18.pdb	6q18_HL_A_RA138W.pdb	-0.8927761316299438	-1.7920000553131104
6q18.pdb	6q18_HL_A_RA138Y.pdb	-0.9003892540931702	2.456700086593628
6q18.pdb	6q18_HL_A_RA138V.pdb	-0.8940492272377014	-1.0951000452041626
6q18.pdb	6q18_HL_A_DA139A.pdb	-0.8866533637046814	-4.578700065612793
6q18.pdb	6q18_HL_A_DA139R.pdb	-0.886905312538147	-9.822099685668945
6q18.pdb	6q18_HL_A_DA139N.pdb	-0.8952911496162415	-8.703100204467773
6q18.pdb	6q18_HL_A_DA139C.pdb	-0.8968812823295593	-4.579999923706055
6q18.pdb	6q18_HL_A_DA139Q.pdb	-0.8929197192192078	-10.8927001953125
6q18.pdb	6q18_HL_A_DA139E.pdb	-0.8936370611190796	-6.981100082397461
6q18.pdb	6q18_HL_A_DA139G.pdb	-0.8853653073310852	-4.802599906921387
6q18.pdb	6q18_HL_A_DA139H.pdb	-0.8929349780082703	-13.518400192260742
6q18.pdb	6q18_HL_A_DA139I.pdb	-0.8964690566062927	-5.0630998611450195
6q18.pdb	6q18_HL_A_DA139L.pdb	-0.8950821161270142	-8.007800102233887
6q18.pdb	6q18_HL_A_DA139K.pdb	-0.8960235714912415	-6.040500164031982
6q18.pdb	6q18_HL_A_DA139M.pdb	-0.896267294883728	-7.269199848175049
6q18.pdb	6q18_HL_A_DA139F.pdb	-0.8900466561317444	-8.29539966583252
6q18.pdb	6q18_HL_A_DA139P.pdb	-0.8873372673988342	-3.920799970626831
6q18.pdb	6q18_HL_A_DA139S.pdb	-0.8905056715011597	-4.646699905395508
6q18.pdb	6q18_HL_A_DA139T.pdb	-0.8932459950447083	-3.7783000469207764
6q18.pdb	6q18_HL_A_DA139W.pdb	-0.8943428993225098	-20.248899459838867
6q18.pdb	6q18_HL_A_DA139Y.pdb	-0.888600766658783	-19.266759872436523
6q18.pdb	6q18_HL_A_DA139V.pdb	-0.8939323425292969	-3.34879994392395
6q18.pdb	6q18_HL_A_RA141A.pdb	-0.884596049785614	-1.3101999759674072
6q18.pdb	6q18_HL_A_RA141N.pdb	-0.8917197585105896	-1.356600046157837
6q18.pdb	6q18_HL_A_RA141D.pdb	-0.8900599479675293	-3.2630999088287354
6q18.pdb	6q18_HL_A_RA141C.pdb	-0.8886581063270569	-1.377500057220459
6q18.pdb	6q18_HL_A_RA141Q.pdb	-0.8887403607368469	-1.6483999490737915
6q18.pdb	6q18_HL_A_RA141E.pdb	-0.88724285364151	-1.719099998474121
6q18.pdb	6q18_HL_A_RA141G.pdb	-0.8830724358558655	-1.3624999523162842
6q18.pdb	6q18_HL_A_RA141H.pdb	-0.8885172605514526	-1.5312000513076782
6q18.pdb	6q18_HL_A_RA141I.pdb	-0.8895249962806702	-2.2330000400543213
6q18.pdb	6q18_HL_A_RA141L.pdb	-0.8881986737251282	-1.478600025177002
6q18.pdb	6q18_HL_A_RA141K.pdb	-0.8944471478462219	-0.6248999834060669
6q18.pdb	6q18_HL_A_RA141M.pdb	-0.8875813484191895	-1.1382999420166016
6q18.pdb	6q18_HL_A_RA141F.pdb	-0.8916512131690979	-0.7139999866485596
6q18.pdb	6q18_HL_A_RA141P.pdb	-0.8810721039772034	-1.416100025177002
6q18.pdb	6q18_HL_A_RA141S.pdb	-0.8860680460929871	-1.4536000490188599
6q18.pdb	6q18_HL_A_RA141T.pdb	-0.8880410194396973	-2.5220999717712402
6q18.pdb	6q18_HL_A_RA141W.pdb	-0.8901053667068481	-1.6138999462127686
6q18.pdb	6q18_HL_A_RA141Y.pdb	-0.889747679233551	-1.0485999584197998
6q18.pdb	6q18_HL_A_RA141V.pdb	-0.8895638585090637	-2.234499931335449
6q18.pdb	6q18_HL_A_AA142R.pdb	-0.9019191861152649	-3.0035998821258545
6q18.pdb	6q18_HL_A_AA142N.pdb	-0.9009664058685303	-3.3447000980377197
6q18.pdb	6q18_HL_A_AA142D.pdb	-0.9025435447692871	-1.4805999994277954
6q18.pdb	6q18_HL_A_AA142C.pdb	-0.9026007056236267	-1.023900032043457
6q18.pdb	6q18_HL_A_AA142Q.pdb	-0.9044960141181946	-0.6840999722480774
6q18.pdb	6q18_HL_A_AA142E.pdb	-0.9034355878829956	1.3687000274658203
6q18.pdb	6q18_HL_A_AA142G.pdb	-0.8934665322303772	-0.9315000176429749
6q18.pdb	6q18_HL_A_AA142H.pdb	-0.8981290459632874	-10.617300033569336
6q18.pdb	6q18_HL_A_AA142I.pdb	-0.9025477170944214	-0.7511000037193298
6q18.pdb	6q18_HL_A_AA142L.pdb	-0.9033363461494446	-0.3465000092983246
6q18.pdb	6q18_HL_A_AA142K.pdb	-0.9043382406234741	-2.000999927520752
6q18.pdb	6q18_HL_A_AA142M.pdb	-0.9033496379852295	0.7055000066757202
6q18.pdb	6q18_HL_A_AA142F.pdb	-0.900601327419281	-1.4544999599456787
6q18.pdb	6q18_HL_A_AA142P.pdb	-0.8986200094223022	-1.0530999898910522
6q18.pdb	6q18_HL_A_AA142S.pdb	-0.8995025753974915	-0.8486999869346619
6q18.pdb	6q18_HL_A_AA142T.pdb	-0.8982173204421997	-0.2379000037908554
6q18.pdb	6q18_HL_A_AA142W.pdb	-0.902331531047821	-9.754199981689453
6q18.pdb	6q18_HL_A_AA142Y.pdb	-0.8997829556465149	-2.3912999629974365
6q18.pdb	6q18_HL_A_AA142V.pdb	-0.9018164277076721	-0.7408999800682068
6q18.pdb	6q18_HL_A_IA143A.pdb	-0.8962317705154419	-1.544600009918213
6q18.pdb	6q18_HL_A_IA143R.pdb	-0.8955242037773132	-4.533899784088135
6q18.pdb	6q18_HL_A_IA143N.pdb	-0.8949596881866455	-1.9979000091552734
6q18.pdb	6q18_HL_A_IA143D.pdb	-0.8945470452308655	-2.872999906539917
6q18.pdb	6q18_HL_A_IA143C.pdb	-0.8982091546058655	0.19519999623298645
6q18.pdb	6q18_HL_A_IA143Q.pdb	-0.8953870534896851	-1.5413000583648682
6q18.pdb	6q18_HL_A_IA143E.pdb	-0.8984633088111877	-2.977400064468384
6q18.pdb	6q18_HL_A_IA143G.pdb	-0.8943144679069519	-2.4349000453948975
6q18.pdb	6q18_HL_A_IA143H.pdb	-0.8913464546203613	-2.3629000186920166
6q18.pdb	6q18_HL_A_IA143L.pdb	-0.8958050012588501	-1.1792000532150269
6q18.pdb	6q18_HL_A_IA143K.pdb	-0.897315263748169	-3.045300006866455
6q18.pdb	6q18_HL_A_IA143M.pdb	-0.8942023515701294	-1.0907000303268433
6q18.pdb	6q18_HL_A_IA143F.pdb	-0.8920556306838989	-4.7993998527526855
6q18.pdb	6q18_HL_A_IA143P.pdb	-0.8944206833839417	-1.6370999813079834
6q18.pdb	6q18_HL_A_IA143S.pdb	-0.8972156643867493	-1.0403000116348267
6q18.pdb	6q18_HL_A_IA143T.pdb	-0.8958969116210938	-0.5999000072479248
6q18.pdb	6q18_HL_A_IA143W.pdb	-0.8911274671554565	-9.816200256347656
6q18.pdb	6q18_HL_A_IA143Y.pdb	-0.890644907951355	-4.112599849700928
6q18.pdb	6q18_HL_A_IA143V.pdb	-0.8954153060913086	-0.13510000705718994
6q18.pdb	6q18_HL_A_HA145A.pdb	-0.8847564458847046	0.10300000011920929
6q18.pdb	6q18_HL_A_HA145R.pdb	-0.8912432789802551	0.4747999906539917
6q18.pdb	6q18_HL_A_HA145N.pdb	-0.8935231566429138	-0.08160000294446945
6q18.pdb	6q18_HL_A_HA145D.pdb	-0.8851792216300964	0.24040000140666962
6q18.pdb	6q18_HL_A_HA145C.pdb	-0.8855312466621399	0.006899999920278788
6q18.pdb	6q18_HL_A_HA145Q.pdb	-0.8923656344413757	0.6793000102043152
6q18.pdb	6q18_HL_A_HA145E.pdb	-0.8842429518699646	0.06459999829530716
6q18.pdb	6q18_HL_A_HA145G.pdb	-0.8823843002319336	0.3091000020503998
6q18.pdb	6q18_HL_A_HA145I.pdb	-0.8940779566764832	0.4749999940395355
6q18.pdb	6q18_HL_A_HA145L.pdb	-0.891767144203186	0.7253000140190125
6q18.pdb	6q18_HL_A_HA145K.pdb	-0.892795979976654	0.6353999972343445
6q18.pdb	6q18_HL_A_HA145M.pdb	-0.8930457830429077	0.4465000033378601
6q18.pdb	6q18_HL_A_HA145F.pdb	-0.8886625170707703	0.8317999839782715
6q18.pdb	6q18_HL_A_HA145P.pdb	-0.8893811702728271	0.1039000004529953
6q18.pdb	6q18_HL_A_HA145S.pdb	-0.890129804611206	-0.20260000228881836
6q18.pdb	6q18_HL_A_HA145T.pdb	-0.8948047757148743	0.3125
6q18.pdb	6q18_HL_A_HA145W.pdb	-0.8865276575088501	0.08349999785423279
6q18.pdb	6q18_HL_A_HA145Y.pdb	-0.8907799124717712	0.5164999961853027
6q18.pdb	6q18_HL_A_HA145V.pdb	-0.8882612586021423	0.10029999911785126
6q18.pdb	6q18_HL_A_GA174A.pdb	-0.8949857354164124	-0.06960000097751617
6q18.pdb	6q18_HL_A_GA174R.pdb	-0.8957571387290955	0.4065000116825104
6q18.pdb	6q18_HL_A_GA174N.pdb	-0.8938700556755066	-0.07240000367164612
6q18.pdb	6q18_HL_A_GA174D.pdb	-0.8953627943992615	-0.1542000025510788
6q18.pdb	6q18_HL_A_GA174C.pdb	-0.8948957324028015	-0.07320000231266022
6q18.pdb	6q18_HL_A_GA174Q.pdb	-0.8957745432853699	-0.0007999999797903001
6q18.pdb	6q18_HL_A_GA174E.pdb	-0.8942021131515503	-0.19020000100135803
6q18.pdb	6q18_HL_A_GA174H.pdb	-0.8915889263153076	-0.20469999313354492
6q18.pdb	6q18_HL_A_GA174I.pdb	-0.8931229114532471	-0.16359999775886536
6q18.pdb	6q18_HL_A_GA174L.pdb	-0.8942424654960632	-0.1712000072002411
6q18.pdb	6q18_HL_A_GA174K.pdb	-0.8961970806121826	0.025800000876188278
6q18.pdb	6q18_HL_A_GA174M.pdb	-0.8965592980384827	0.07530000060796738
6q18.pdb	6q18_HL_A_GA174F.pdb	-0.8903717994689941	0.07410000264644623
6q18.pdb	6q18_HL_A_GA174P.pdb	-0.8906279802322388	-0.1014999970793724
6q18.pdb	6q18_HL_A_GA174S.pdb	-0.8944228887557983	-0.07020000368356705
6q18.pdb	6q18_HL_A_GA174T.pdb	-0.8935669660568237	-0.1696999967098236
6q18.pdb	6q18_HL_A_GA174W.pdb	-0.893398642539978	-0.12520000338554382
6q18.pdb	6q18_HL_A_GA174Y.pdb	-0.8914815187454224	-0.08820000290870667
6q18.pdb	6q18_HL_A_GA174V.pdb	-0.8931869268417358	-0.15489999949932098
6q18.pdb	6q18_HL_A_QA175A.pdb	-0.8913120031356812	0.1761000007390976
6q18.pdb	6q18_HL_A_QA175R.pdb	-0.892275869846344	0.38269999623298645
6q18.pdb	6q18_HL_A_QA175N.pdb	-0.8968689441680908	-0.07580000162124634
6q18.pdb	6q18_HL_A_QA175D.pdb	-0.8988609313964844	-0.34630000591278076
6q18.pdb	6q18_HL_A_QA175C.pdb	-0.8934668898582458	0.05660000070929527
6q18.pdb	6q18_HL_A_QA175E.pdb	-0.8978974223136902	-0.9797999858856201
6q18.pdb	6q18_HL_A_QA175G.pdb	-0.8898261785507202	-0.1574999988079071
6q18.pdb	6q18_HL_A_QA175H.pdb	-0.8924345970153809	0.11500000208616257
6q18.pdb	6q18_HL_A_QA175I.pdb	-0.8940318822860718	0.49559998512268066
6q18.pdb	6q18_HL_A_QA175L.pdb	-0.8967510461807251	0.44859999418258667
6q18.pdb	6q18_HL_A_QA175K.pdb	-0.8947011232376099	-0.02160000056028366
6q18.pdb	6q18_HL_A_QA175M.pdb	-0.8972876667976379	0.38339999318122864
6q18.pdb	6q18_HL_A_QA175F.pdb	-0.8889414668083191	0.09700000286102295
6q18.pdb	6q18_HL_A_QA175P.pdb	-0.8829806447029114	-0.14090000092983246
6q18.pdb	6q18_HL_A_QA175S.pdb	-0.8935285210609436	-0.31949999928474426
6q18.pdb	6q18_HL_A_QA175T.pdb	-0.8940655589103699	0.10830000042915344
6q18.pdb	6q18_HL_A_QA175W.pdb	-0.8870893716812134	1.2598999738693237
6q18.pdb	6q18_HL_A_QA175Y.pdb	-0.8900597095489502	-0.6200000047683716
6q18.pdb	6q18_HL_A_QA175V.pdb	-0.8943517804145813	0.30329999327659607
6q18.pdb	6q18_HL_A_EA176A.pdb	-0.8972532153129578	-2.154900074005127
6q18.pdb	6q18_HL_A_EA176R.pdb	-0.8947821259498596	-1.8456000089645386
6q18.pdb	6q18_HL_A_EA176N.pdb	-0.8986919522285461	-2.3289999961853027
6q18.pdb	6q18_HL_A_EA176D.pdb	-0.8950123190879822	-2.4093000888824463
6q18.pdb	6q18_HL_A_EA176C.pdb	-0.8916447758674622	-2.3921000957489014
6q18.pdb	6q18_HL_A_EA176Q.pdb	-0.8909217715263367	-1.541599988937378
6q18.pdb	6q18_HL_A_EA176G.pdb	-0.8925872445106506	-2.9883999824523926
6q18.pdb	6q18_HL_A_EA176H.pdb	-0.8931111097335815	-2.473099946975708
6q18.pdb	6q18_HL_A_EA176I.pdb	-0.8935298323631287	-1.5425000190734863
6q18.pdb	6q18_HL_A_EA176L.pdb	-0.8898940086364746	-1.7315000295639038
6q18.pdb	6q18_HL_A_EA176K.pdb	-0.897462010383606	-2.2948999404907227
6q18.pdb	6q18_HL_A_EA176M.pdb	-0.8940682411193848	-1.3712999820709229
6q18.pdb	6q18_HL_A_EA176F.pdb	-0.8896746635437012	-1.5681999921798706
6q18.pdb	6q18_HL_A_EA176P.pdb	-0.8871673345565796	-3.9305999279022217
6q18.pdb	6q18_HL_A_EA176S.pdb	-0.896815836429596	-2.827899932861328
6q18.pdb	6q18_HL_A_EA176T.pdb	-0.896738588809967	-2.930000066757202
6q18.pdb	6q18_HL_A_EA176W.pdb	-0.891943097114563	-2.0508999824523926
6q18.pdb	6q18_HL_A_EA176Y.pdb	-0.8883829116821289	-2.6491000652313232
6q18.pdb	6q18_HL_A_EA176V.pdb	-0.8927246332168579	-1.6405999660491943
6q18.pdb	6q18_HL_A_GA177A.pdb	-0.894088864326477	-0.8801000118255615
6q18.pdb	6q18_HL_A_GA177R.pdb	-0.8943026661872864	-6.064599990844727
6q18.pdb	6q18_HL_A_GA177N.pdb	-0.8917171955108643	-0.5580999851226807
6q18.pdb	6q18_HL_A_GA177D.pdb	-0.8909106850624084	-1.1007000207901
6q18.pdb	6q18_HL_A_GA177C.pdb	-0.8921889662742615	-1.226099967956543
6q18.pdb	6q18_HL_A_GA177Q.pdb	-0.8875797390937805	-12.217599868774414
6q18.pdb	6q18_HL_A_GA177E.pdb	-0.8928543925285339	-5.336599826812744
6q18.pdb	6q18_HL_A_GA177H.pdb	-0.8883480429649353	-34.86465072631836
6q18.pdb	6q18_HL_A_GA177I.pdb	-0.8920443654060364	-10.740400314331055
6q18.pdb	6q18_HL_A_GA177L.pdb	-0.8896966576576233	-11.390299797058105
6q18.pdb	6q18_HL_A_GA177K.pdb	-0.8861702680587769	-21.557920455932617
6q18.pdb	6q18_HL_A_GA177M.pdb	-0.8954996466636658	-3.7771999835968018
6q18.pdb	6q18_HL_A_GA177F.pdb	-0.8862603306770325	-28.15730094909668
6q18.pdb	6q18_HL_A_GA177P.pdb	-0.8903519511222839	-5.511499881744385
6q18.pdb	6q18_HL_A_GA177S.pdb	-0.8930036425590515	-2.3171000480651855
6q18.pdb	6q18_HL_A_GA177T.pdb	-0.8936233520507812	-1.6181000471115112
6q18.pdb	6q18_HL_A_GA177W.pdb	-0.8895215392112732	-28.156490325927734
6q18.pdb	6q18_HL_A_GA177Y.pdb	-0.8905285000801086	-34.73244094848633
6q18.pdb	6q18_HL_A_GA177V.pdb	-0.8953019976615906	-0.7483999729156494
6okm.pdb	6okm_HL_R_TH29A.pdb	-0.8850818872451782	0.030400000512599945
6okm.pdb	6okm_HL_R_TH29R.pdb	-0.8919559121131897	-0.048500001430511475
6okm.pdb	6okm_HL_R_TH29N.pdb	-0.8911596536636353	0.04450000077486038
6okm.pdb	6okm_HL_R_TH29D.pdb	-0.8907690048217773	0.11959999799728394
6okm.pdb	6okm_HL_R_TH29C.pdb	-0.892337441444397	0.01850000023841858
6okm.pdb	6okm_HL_R_TH29Q.pdb	-0.8911197185516357	0.008999999612569809
6okm.pdb	6okm_HL_R_TH29E.pdb	-0.8916299343109131	0.06289999932050705
6okm.pdb	6okm_HL_R_TH29G.pdb	-0.882124662399292	0.04600000008940697
6okm.pdb	6okm_HL_R_TH29H.pdb	-0.8904248476028442	0.3540000021457672
6okm.pdb	6okm_HL_R_TH29I.pdb	-0.8945093750953674	0.007400000002235174
6okm.pdb	6okm_HL_R_TH29L.pdb	-0.8969690799713135	-0.02070000022649765
6okm.pdb	6okm_HL_R_TH29K.pdb	-0.8926437497138977	-0.025200000032782555
6okm.pdb	6okm_HL_R_TH29M.pdb	-0.8958564400672913	-0.010300000198185444
6okm.pdb	6okm_HL_R_TH29F.pdb	-0.8886054158210754	0.0430000014603138
6okm.pdb	6okm_HL_R_TH29P.pdb	-0.8834958672523499	0.041999999433755875
6okm.pdb	6okm_HL_R_TH29S.pdb	-0.8880570530891418	0.06589999794960022
6okm.pdb	6okm_HL_R_TH29W.pdb	-0.8881638050079346	0.0013000000035390258
6okm.pdb	6okm_HL_R_TH29Y.pdb	-0.8889591693878174	0.10509999841451645
6okm.pdb	6okm_HL_R_TH29V.pdb	-0.8933780193328857	0.007799999788403511
6okm.pdb	6okm_HL_R_NH30A.pdb	-0.8816245794296265	-0.23160000145435333
6okm.pdb	6okm_HL_R_NH30R.pdb	-0.8873611092567444	0.28600001335144043
6okm.pdb	6okm_HL_R_NH30D.pdb	-0.8922374844551086	-0.08229999989271164
6okm.pdb	6okm_HL_R_NH30C.pdb	-0.8854040503501892	0.08349999785423279
6okm.pdb	6okm_HL_R_NH30Q.pdb	-0.8899614214897156	-0.15459999442100525
6okm.pdb	6okm_HL_R_NH30E.pdb	-0.889666736125946	0.07940000295639038
6okm.pdb	6okm_HL_R_NH30G.pdb	-0.8804197311401367	-0.5422000288963318
6okm.pdb	6okm_HL_R_NH30H.pdb	-0.8909314274787903	0.4221000075340271
6okm.pdb	6okm_HL_R_NH30I.pdb	-0.8892773985862732	-0.10180000215768814
6okm.pdb	6okm_HL_R_NH30L.pdb	-0.8933994770050049	1.0269999504089355
6okm.pdb	6okm_HL_R_NH30K.pdb	-0.8903242945671082	1.5205999612808228
6okm.pdb	6okm_HL_R_NH30M.pdb	-0.8891754150390625	0.6628000140190125
6okm.pdb	6okm_HL_R_NH30F.pdb	-0.8852892518043518	0.5515000224113464
6okm.pdb	6okm_HL_R_NH30P.pdb	-0.876602828502655	-0.4544999897480011
6okm.pdb	6okm_HL_R_NH30S.pdb	-0.8843575716018677	-0.6402999758720398
6okm.pdb	6okm_HL_R_NH30T.pdb	-0.8854763507843018	0.10509999841451645
6okm.pdb	6okm_HL_R_NH30W.pdb	-0.8829861283302307	0.20080000162124634
6okm.pdb	6okm_HL_R_NH30Y.pdb	-0.8841753602027893	0.24169999361038208
6okm.pdb	6okm_HL_R_NH30V.pdb	-0.8872427940368652	0.9678999781608582
6okm.pdb	6okm_HL_R_YH31A.pdb	-0.8991715908050537	-0.9271000027656555
6okm.pdb	6okm_HL_R_YH31R.pdb	-0.8997805714607239	-1.0743999481201172
6okm.pdb	6okm_HL_R_YH31N.pdb	-0.901583731174469	-1.5378999710083008
6okm.pdb	6okm_HL_R_YH31D.pdb	-0.9019403457641602	-0.15389999747276306
6okm.pdb	6okm_HL_R_YH31C.pdb	-0.902917742729187	-0.819100022315979
6okm.pdb	6okm_HL_R_YH31Q.pdb	-0.9000930786132812	-1.2400000095367432
6okm.pdb	6okm_HL_R_YH31E.pdb	-0.8979238271713257	0.26600000262260437
6okm.pdb	6okm_HL_R_YH31G.pdb	-0.8978938460350037	-1.0081000328063965
6okm.pdb	6okm_HL_R_YH31H.pdb	-0.8987316489219666	-0.9358000159263611
6okm.pdb	6okm_HL_R_YH31I.pdb	-0.9031658172607422	0.02669999934732914
6okm.pdb	6okm_HL_R_YH31L.pdb	-0.9020804166793823	-0.18889999389648438
6okm.pdb	6okm_HL_R_YH31K.pdb	-0.9021559953689575	-1.4326000213623047
6okm.pdb	6okm_HL_R_YH31M.pdb	-0.9009584784507751	0.8090999722480774
6okm.pdb	6okm_HL_R_YH31F.pdb	-0.8975709676742554	0.39430001378059387
6okm.pdb	6okm_HL_R_YH31P.pdb	-0.8961827754974365	-0.5307000279426575
6okm.pdb	6okm_HL_R_YH31S.pdb	-0.9001387357711792	-1.257699966430664
6okm.pdb	6okm_HL_R_YH31T.pdb	-0.9028422236442566	-0.7954999804496765
6okm.pdb	6okm_HL_R_YH31W.pdb	-0.8949286937713623	1.2760000228881836
6okm.pdb	6okm_HL_R_YH31V.pdb	-0.9028083086013794	-0.4650999903678894
6okm.pdb	6okm_HL_R_LH32A.pdb	-0.8865159749984741	-1.718400001525879
6okm.pdb	6okm_HL_R_LH32R.pdb	-0.8831637501716614	-2.6068999767303467
6okm.pdb	6okm_HL_R_LH32N.pdb	-0.8839901685714722	-1.7252000570297241
6okm.pdb	6okm_HL_R_LH32D.pdb	-0.8922852277755737	-2.9247000217437744
6okm.pdb	6okm_HL_R_LH32C.pdb	-0.8839033842086792	-1.4532999992370605
6okm.pdb	6okm_HL_R_LH32Q.pdb	-0.8848797082901001	-2.2916998863220215
6okm.pdb	6okm_HL_R_LH32E.pdb	-0.8913030624389648	-3.2430999279022217
6okm.pdb	6okm_HL_R_LH32G.pdb	-0.8857306241989136	-2.0034000873565674
6okm.pdb	6okm_HL_R_LH32H.pdb	-0.886570155620575	-1.0024000406265259
6okm.pdb	6okm_HL_R_LH32I.pdb	-0.8861413598060608	-0.7067999839782715
6okm.pdb	6okm_HL_R_LH32K.pdb	-0.8867989778518677	-1.2759000062942505
6okm.pdb	6okm_HL_R_LH32M.pdb	-0.8926939368247986	0.2897000014781952
6okm.pdb	6okm_HL_R_LH32F.pdb	-0.8897102475166321	1.3717999458312988
6okm.pdb	6okm_HL_R_LH32P.pdb	-0.8845239877700806	-1.579800009727478
6okm.pdb	6okm_HL_R_LH32S.pdb	-0.8848031163215637	-1.9931999444961548
6okm.pdb	6okm_HL_R_LH32T.pdb	-0.8864453434944153	-1.4589999914169312
6okm.pdb	6okm_HL_R_LH32W.pdb	-0.8899060487747192	-3.1570000648498535
6okm.pdb	6okm_HL_R_LH32Y.pdb	-0.889763355255127	-0.18889999389648438
6okm.pdb	6okm_HL_R_LH32V.pdb	-0.8843589425086975	-1.138200044631958
6okm.pdb	6okm_HL_R_VH49A.pdb	-0.8913952708244324	-0.6279000043869019
6okm.pdb	6okm_HL_R_VH49R.pdb	-0.8796020150184631	-3.5541000366210938
6okm.pdb	6okm_HL_R_VH49N.pdb	-0.8888073563575745	-0.7541999816894531
6okm.pdb	6okm_HL_R_VH49D.pdb	-0.887982189655304	-1.6556999683380127
6okm.pdb	6okm_HL_R_VH49C.pdb	-0.8931527733802795	-0.38269999623298645
6okm.pdb	6okm_HL_R_VH49Q.pdb	-0.8820183277130127	-0.8259000182151794
6okm.pdb	6okm_HL_R_VH49E.pdb	-0.880480945110321	-0.289900004863739
6okm.pdb	6okm_HL_R_VH49G.pdb	-0.8950032591819763	-0.9955999851226807
6okm.pdb	6okm_HL_R_VH49H.pdb	-0.8894277811050415	-2.91510009765625
6okm.pdb	6okm_HL_R_VH49I.pdb	-0.8926580548286438	-0.30550000071525574
6okm.pdb	6okm_HL_R_VH49L.pdb	-0.8755525946617126	-0.5182999968528748
6okm.pdb	6okm_HL_R_VH49K.pdb	-0.8857825994491577	-0.1005999967455864
6okm.pdb	6okm_HL_R_VH49M.pdb	-0.8878825306892395	-0.359499990940094
6okm.pdb	6okm_HL_R_VH49F.pdb	-0.8863328099250793	-9.661800384521484
6okm.pdb	6okm_HL_R_VH49P.pdb	-0.8786057829856873	-0.7324000000953674
6okm.pdb	6okm_HL_R_VH49S.pdb	-0.8823548555374146	-0.8324999809265137
6okm.pdb	6okm_HL_R_VH49T.pdb	-0.8932827711105347	-0.44440001249313354
6okm.pdb	6okm_HL_R_VH49W.pdb	-0.8915090560913086	-0.9074000120162964
6okm.pdb	6okm_HL_R_VH49Y.pdb	-0.8843716979026794	-0.8938999772071838
6okm.pdb	6okm_HL_R_NH51A.pdb	-0.8899834752082825	-0.06589999794960022
6okm.pdb	6okm_HL_R_NH51R.pdb	-0.8999322652816772	0.6557000279426575
6okm.pdb	6okm_HL_R_NH51D.pdb	-0.8933921456336975	-0.4997999966144562
6okm.pdb	6okm_HL_R_NH51C.pdb	-0.8967564702033997	0.05460000038146973
6okm.pdb	6okm_HL_R_NH51Q.pdb	-0.8969920873641968	-0.3077000081539154
6okm.pdb	6okm_HL_R_NH51E.pdb	-0.8962456583976746	-0.4221000075340271
6okm.pdb	6okm_HL_R_NH51G.pdb	-0.8894239664077759	-0.3630000054836273
6okm.pdb	6okm_HL_R_NH51H.pdb	-0.8915515542030334	0.49140000343322754
6okm.pdb	6okm_HL_R_NH51I.pdb	-0.8962336778640747	0.5938000082969666
6okm.pdb	6okm_HL_R_NH51L.pdb	-0.8959118723869324	0.8881999850273132
6okm.pdb	6okm_HL_R_NH51K.pdb	-0.9009073376655579	0.2513999938964844
6okm.pdb	6okm_HL_R_NH51M.pdb	-0.8940116167068481	1.6816999912261963
6okm.pdb	6okm_HL_R_NH51F.pdb	-0.8918200731277466	-1.4256999492645264
6okm.pdb	6okm_HL_R_NH51P.pdb	-0.8874453902244568	-2.34060001373291
6okm.pdb	6okm_HL_R_NH51S.pdb	-0.8878712058067322	-0.551800012588501
6okm.pdb	6okm_HL_R_NH51T.pdb	-0.894476056098938	-0.3831000030040741
6okm.pdb	6okm_HL_R_NH51W.pdb	-0.8950673341751099	-0.9484999775886536
6okm.pdb	6okm_HL_R_NH51Y.pdb	-0.8943975567817688	1.107200026512146
6okm.pdb	6okm_HL_R_NH51V.pdb	-0.8955512642860413	0.4803999960422516
6okm.pdb	6okm_HL_R_DH56A.pdb	-0.893668532371521	0.0024999999441206455
6okm.pdb	6okm_HL_R_DH56R.pdb	-0.893162190914154	-0.08049999922513962
6okm.pdb	6okm_HL_R_DH56N.pdb	-0.8928526043891907	-0.08299999684095383
6okm.pdb	6okm_HL_R_DH56C.pdb	-0.9013553261756897	0.2768999934196472
6okm.pdb	6okm_HL_R_DH56Q.pdb	-0.892910361289978	-0.02630000002682209
6okm.pdb	6okm_HL_R_DH56E.pdb	-0.8937515616416931	-0.011599999852478504
6okm.pdb	6okm_HL_R_DH56G.pdb	-0.8908383250236511	-0.21979999542236328
6okm.pdb	6okm_HL_R_DH56H.pdb	-0.8933590054512024	-0.10270000249147415
6okm.pdb	6okm_HL_R_DH56I.pdb	-0.8965722918510437	0.39480000734329224
6okm.pdb	6okm_HL_R_DH56L.pdb	-0.9016215205192566	1.0960999727249146
6okm.pdb	6okm_HL_R_DH56K.pdb	-0.9008162021636963	0.6757000088691711
6okm.pdb	6okm_HL_R_DH56M.pdb	-0.9126384258270264	1.2908999919891357
6okm.pdb	6okm_HL_R_DH56F.pdb	-0.9002245664596558	0.9811999797821045
6okm.pdb	6okm_HL_R_DH56P.pdb	-0.8924500346183777	-0.16259999573230743
6okm.pdb	6okm_HL_R_DH56S.pdb	-0.8973332643508911	-0.17589999735355377
6okm.pdb	6okm_HL_R_DH56T.pdb	-0.8962974548339844	-0.13269999623298645
6okm.pdb	6okm_HL_R_DH56W.pdb	-0.8925008177757263	0.878600001335144
6okm.pdb	6okm_HL_R_DH56Y.pdb	-0.9025223851203918	0.7002000212669373
6okm.pdb	6okm_HL_R_DH56V.pdb	-0.8972293138504028	0.3476000130176544
6okm.pdb	6okm_HL_R_YH58A.pdb	-0.8948226571083069	-0.5322999954223633
6okm.pdb	6okm_HL_R_YH58R.pdb	-0.8976545929908752	-0.7390999794006348
6okm.pdb	6okm_HL_R_YH58N.pdb	-0.8943320512771606	-0.6557999849319458
6okm.pdb	6okm_HL_R_YH58D.pdb	-0.896392822265625	-0.8345000147819519
6okm.pdb	6okm_HL_R_YH58C.pdb	-0.9003950953483582	-0.6137999892234802
6okm.pdb	6okm_HL_R_YH58Q.pdb	-0.8948686122894287	-0.640500009059906
6okm.pdb	6okm_HL_R_YH58E.pdb	-0.8981807231903076	-0.5385000109672546
6okm.pdb	6okm_HL_R_YH58G.pdb	-0.8908085823059082	-0.7049000263214111
6okm.pdb	6okm_HL_R_YH58H.pdb	-0.8926600217819214	-0.754800021648407
6okm.pdb	6okm_HL_R_YH58I.pdb	-0.8984091877937317	-0.29190000891685486
6okm.pdb	6okm_HL_R_YH58L.pdb	-0.8959811329841614	-0.4043999910354614
6okm.pdb	6okm_HL_R_YH58K.pdb	-0.8941155076026917	-0.9549999833106995
6okm.pdb	6okm_HL_R_YH58M.pdb	-0.8983333706855774	-0.6394000053405762
6okm.pdb	6okm_HL_R_YH58F.pdb	-0.8958116173744202	-0.42879998683929443
6okm.pdb	6okm_HL_R_YH58P.pdb	-0.8952649831771851	-1.1708999872207642
6okm.pdb	6okm_HL_R_YH58S.pdb	-0.8989205956459045	-0.9099000096321106
6okm.pdb	6okm_HL_R_YH58T.pdb	-0.8998626470565796	-0.9876000285148621
6okm.pdb	6okm_HL_R_YH58W.pdb	-0.8998585939407349	-0.5616999864578247
6okm.pdb	6okm_HL_R_YH58V.pdb	-0.8990965485572815	-0.47929999232292175
6okm.pdb	6okm_HL_R_RH97A.pdb	-0.8972303867340088	0.6327000260353088
6okm.pdb	6okm_HL_R_RH97N.pdb	-0.8946840167045593	0.534600019454956
6okm.pdb	6okm_HL_R_RH97D.pdb	-0.8978421092033386	0.8967999815940857
6okm.pdb	6okm_HL_R_RH97C.pdb	-0.8986520767211914	0.6133999824523926
6okm.pdb	6okm_HL_R_RH97Q.pdb	-0.8995202779769897	1.3381999731063843
6okm.pdb	6okm_HL_R_RH97E.pdb	-0.8935235142707825	1.6481000185012817
6okm.pdb	6okm_HL_R_RH97G.pdb	-0.8951330184936523	0.557699978351593
6okm.pdb	6okm_HL_R_RH97H.pdb	-0.8908918499946594	0.9732000231742859
6okm.pdb	6okm_HL_R_RH97I.pdb	-0.8998198509216309	0.6021000146865845
6okm.pdb	6okm_HL_R_RH97L.pdb	-0.9046123623847961	0.4878999888896942
6okm.pdb	6okm_HL_R_RH97K.pdb	-0.8972541093826294	0.26919999718666077
6okm.pdb	6okm_HL_R_RH97M.pdb	-0.9006810188293457	0.6467999815940857
6okm.pdb	6okm_HL_R_RH97F.pdb	-0.8917510509490967	0.47540000081062317
6okm.pdb	6okm_HL_R_RH97P.pdb	-0.8963386416435242	1.1261999607086182
6okm.pdb	6okm_HL_R_RH97S.pdb	-0.8994300365447998	1.667099952697754
6okm.pdb	6okm_HL_R_RH97T.pdb	-0.8989985585212708	1.242900013923645
6okm.pdb	6okm_HL_R_RH97W.pdb	-0.895987331867218	2.654900074005127
6okm.pdb	6okm_HL_R_RH97Y.pdb	-0.8953717947006226	0.3212999999523163
6okm.pdb	6okm_HL_R_RH97V.pdb	-0.8976507186889648	1.426800012588501
6okm.pdb	6okm_HL_R_DH98A.pdb	-0.8842339515686035	-2.9110000133514404
6okm.pdb	6okm_HL_R_DH98R.pdb	-0.8816731572151184	-5.28980016708374
6okm.pdb	6okm_HL_R_DH98N.pdb	-0.8852729201316833	-0.6128000020980835
6okm.pdb	6okm_HL_R_DH98C.pdb	-0.8933776021003723	-1.9128999710083008
6okm.pdb	6okm_HL_R_DH98Q.pdb	-0.8909722566604614	-1.9012000560760498
6okm.pdb	6okm_HL_R_DH98E.pdb	-0.8861211538314819	-2.021399974822998
6okm.pdb	6okm_HL_R_DH98G.pdb	-0.8821174502372742	-2.0241000652313232
6okm.pdb	6okm_HL_R_DH98H.pdb	-0.8823733329772949	-1.1516000032424927
6okm.pdb	6okm_HL_R_DH98I.pdb	-0.8921602964401245	-1.0716999769210815
6okm.pdb	6okm_HL_R_DH98L.pdb	-0.884876012802124	-1.3495999574661255
6okm.pdb	6okm_HL_R_DH98K.pdb	-0.8855729699134827	-4.583000183105469
6okm.pdb	6okm_HL_R_DH98M.pdb	-0.8938336968421936	-0.9692000150680542
6okm.pdb	6okm_HL_R_DH98F.pdb	-0.8822625279426575	-2.0829999446868896
6okm.pdb	6okm_HL_R_DH98P.pdb	-0.8877120614051819	-3.238100051879883
6okm.pdb	6okm_HL_R_DH98S.pdb	-0.8833029866218567	-2.387700080871582
6okm.pdb	6okm_HL_R_DH98T.pdb	-0.8861867785453796	-1.9639999866485596
6okm.pdb	6okm_HL_R_DH98W.pdb	-0.8843786716461182	-6.997200012207031
6okm.pdb	6okm_HL_R_DH98Y.pdb	-0.8829551339149475	-2.9537999629974365
6okm.pdb	6okm_HL_R_DH98V.pdb	-0.8876655697822571	-1.5614999532699585
6okm.pdb	6okm_HL_R_RH99A.pdb	-0.8899610042572021	-2.3482000827789307
6okm.pdb	6okm_HL_R_RH99N.pdb	-0.8893816471099854	-2.255199909210205
6okm.pdb	6okm_HL_R_RH99D.pdb	-0.8888641595840454	-3.3726999759674072
6okm.pdb	6okm_HL_R_RH99C.pdb	-0.8876714110374451	-1.9154000282287598
6okm.pdb	6okm_HL_R_RH99Q.pdb	-0.8851860761642456	-1.6252000331878662
6okm.pdb	6okm_HL_R_RH99E.pdb	-0.8932594060897827	-2.61929988861084
6okm.pdb	6okm_HL_R_RH99G.pdb	-0.8856145143508911	-2.9458999633789062
6okm.pdb	6okm_HL_R_RH99H.pdb	-0.883424699306488	-2.6061999797821045
6okm.pdb	6okm_HL_R_RH99I.pdb	-0.8898370862007141	-0.9937999844551086
6okm.pdb	6okm_HL_R_RH99L.pdb	-0.8894944190979004	-0.8799999952316284
6okm.pdb	6okm_HL_R_RH99K.pdb	-0.8848047256469727	-1.1416000127792358
6okm.pdb	6okm_HL_R_RH99M.pdb	-0.8886538147926331	-0.49410000443458557
6okm.pdb	6okm_HL_R_RH99F.pdb	-0.8820503354072571	-4.6722002029418945
6okm.pdb	6okm_HL_R_RH99P.pdb	-0.8928394913673401	-2.1810998916625977
6okm.pdb	6okm_HL_R_RH99S.pdb	-0.8898546099662781	-2.9990999698638916
6okm.pdb	6okm_HL_R_RH99T.pdb	-0.8898587822914124	-1.9764000177383423
6okm.pdb	6okm_HL_R_RH99W.pdb	-0.8872421383857727	-4.043499946594238
6okm.pdb	6okm_HL_R_RH99Y.pdb	-0.8836317658424377	-1.2063000202178955
6okm.pdb	6okm_HL_R_RH99V.pdb	-0.8902190923690796	-0.3977000117301941
6okm.pdb	6okm_HL_R_YL32A.pdb	-0.8822122812271118	-1.0950000286102295
6okm.pdb	6okm_HL_R_YL32R.pdb	-0.8916829228401184	-1.4240000247955322
6okm.pdb	6okm_HL_R_YL32N.pdb	-0.8909279704093933	-1.1109999418258667
6okm.pdb	6okm_HL_R_YL32D.pdb	-0.8914285898208618	-1.4101999998092651
6okm.pdb	6okm_HL_R_YL32C.pdb	-0.8891441226005554	-1.2996000051498413
6okm.pdb	6okm_HL_R_YL32Q.pdb	-0.8921064734458923	-1.280900001525879
6okm.pdb	6okm_HL_R_YL32E.pdb	-0.8939152956008911	-1.232699990272522
6okm.pdb	6okm_HL_R_YL32G.pdb	-0.8870267868041992	-1.7753000259399414
6okm.pdb	6okm_HL_R_YL32H.pdb	-0.8934445977210999	-0.3107999861240387
6okm.pdb	6okm_HL_R_YL32I.pdb	-0.8931804895401001	-2.161099910736084
6okm.pdb	6okm_HL_R_YL32L.pdb	-0.8882578015327454	-0.27869999408721924
6okm.pdb	6okm_HL_R_YL32K.pdb	-0.8874624967575073	-0.9671000242233276
6okm.pdb	6okm_HL_R_YL32M.pdb	-0.8831685185432434	-0.6531000137329102
6okm.pdb	6okm_HL_R_YL32F.pdb	-0.8937138915061951	0.1703999936580658
6okm.pdb	6okm_HL_R_YL32P.pdb	-0.8852555751800537	-1.4107999801635742
6okm.pdb	6okm_HL_R_YL32S.pdb	-0.8877766132354736	-1.6908999681472778
6okm.pdb	6okm_HL_R_YL32T.pdb	-0.8819888830184937	-1.374500036239624
6okm.pdb	6okm_HL_R_YL32W.pdb	-0.891631007194519	0.2451000064611435
6okm.pdb	6okm_HL_R_YL32V.pdb	-0.8819947838783264	-1.382699966430664
6okm.pdb	6okm_HL_R_VL34A.pdb	-0.9029372930526733	-0.35830000042915344
6okm.pdb	6okm_HL_R_VL34R.pdb	-0.8910124897956848	-0.6277999877929688
6okm.pdb	6okm_HL_R_VL34N.pdb	-0.8900498151779175	-0.22089999914169312
6okm.pdb	6okm_HL_R_VL34D.pdb	-0.8929688334465027	-0.5091999769210815
6okm.pdb	6okm_HL_R_VL34C.pdb	-0.8903241157531738	-0.01119999960064888
6okm.pdb	6okm_HL_R_VL34Q.pdb	-0.8922322988510132	-0.31060001254081726
6okm.pdb	6okm_HL_R_VL34E.pdb	-0.8927178382873535	-0.03440000116825104
6okm.pdb	6okm_HL_R_VL34G.pdb	-0.9045788049697876	-0.38909998536109924
6okm.pdb	6okm_HL_R_VL34H.pdb	-0.889862596988678	-0.42800000309944153
6okm.pdb	6okm_HL_R_VL34I.pdb	-0.8958477973937988	0.18140000104904175
6okm.pdb	6okm_HL_R_VL34L.pdb	-0.8910797238349915	-0.28049999475479126
6okm.pdb	6okm_HL_R_VL34K.pdb	-0.8965111374855042	-0.03200000151991844
6okm.pdb	6okm_HL_R_VL34M.pdb	-0.8969352841377258	-0.155799999833107
6okm.pdb	6okm_HL_R_VL34F.pdb	-0.8878770470619202	-0.2709999978542328
6okm.pdb	6okm_HL_R_VL34P.pdb	-0.8851877450942993	-0.5113999843597412
6okm.pdb	6okm_HL_R_VL34S.pdb	-0.8889710903167725	-0.3188000023365021
6okm.pdb	6okm_HL_R_VL34T.pdb	-0.8899728655815125	-0.3984000086784363
6okm.pdb	6okm_HL_R_VL34W.pdb	-0.8851215839385986	-0.9713000059127808
6okm.pdb	6okm_HL_R_VL34Y.pdb	-0.8893426060676575	-0.5292999744415283
6okm.pdb	6okm_HL_R_YL49A.pdb	-0.8936089873313904	-0.6273000240325928
6okm.pdb	6okm_HL_R_YL49R.pdb	-0.8952720761299133	-1.579300045967102
6okm.pdb	6okm_HL_R_YL49N.pdb	-0.8880731463432312	-0.5073999762535095
6okm.pdb	6okm_HL_R_YL49D.pdb	-0.8895496129989624	-0.6351000070571899
6okm.pdb	6okm_HL_R_YL49C.pdb	-0.8882973790168762	-0.6571999788284302
6okm.pdb	6okm_HL_R_YL49Q.pdb	-0.8872544169425964	0.08009999990463257
6okm.pdb	6okm_HL_R_YL49E.pdb	-0.9001813530921936	-0.8755999803543091
6okm.pdb	6okm_HL_R_YL49G.pdb	-0.8995094895362854	-0.9830999970436096
6okm.pdb	6okm_HL_R_YL49H.pdb	-0.8921507596969604	-0.7290999889373779
6okm.pdb	6okm_HL_R_YL49I.pdb	-0.8909350633621216	0.03180000185966492
6okm.pdb	6okm_HL_R_YL49L.pdb	-0.894416868686676	-0.0015999999595806003
6okm.pdb	6okm_HL_R_YL49K.pdb	-0.8993034362792969	-0.7914000153541565
6okm.pdb	6okm_HL_R_YL49M.pdb	-0.8905861973762512	-0.27630001306533813
6okm.pdb	6okm_HL_R_YL49F.pdb	-0.8896151781082153	0.46720001101493835
6okm.pdb	6okm_HL_R_YL49P.pdb	-0.8900371193885803	-0.550000011920929
6okm.pdb	6okm_HL_R_YL49S.pdb	-0.8920131325721741	-0.7423999905586243
6okm.pdb	6okm_HL_R_YL49T.pdb	-0.8938509225845337	-0.8998000025749207
6okm.pdb	6okm_HL_R_YL49W.pdb	-0.892695426940918	1.2451000213623047
6okm.pdb	6okm_HL_R_YL49V.pdb	-0.8929302096366882	0.026200000196695328
6okm.pdb	6okm_HL_R_NL53A.pdb	-0.8949311375617981	0.16920000314712524
6okm.pdb	6okm_HL_R_NL53R.pdb	-0.896271288394928	0.4422999918460846
6okm.pdb	6okm_HL_R_NL53D.pdb	-0.8951154351234436	-0.7038000226020813
6okm.pdb	6okm_HL_R_NL53C.pdb	-0.8961213231086731	0.2581999897956848
6okm.pdb	6okm_HL_R_NL53Q.pdb	-0.8952814936637878	-0.03999999910593033
6okm.pdb	6okm_HL_R_NL53E.pdb	-0.8942089676856995	-0.22280000150203705
6okm.pdb	6okm_HL_R_NL53G.pdb	-0.894816517829895	0.2639999985694885
6okm.pdb	6okm_HL_R_NL53H.pdb	-0.8948241472244263	0.15150000154972076
6okm.pdb	6okm_HL_R_NL53I.pdb	-0.8960786461830139	-0.20239999890327454
6okm.pdb	6okm_HL_R_NL53L.pdb	-0.8928434252738953	0.37229999899864197
6okm.pdb	6okm_HL_R_NL53K.pdb	-0.8979529738426208	0.42640000581741333
6okm.pdb	6okm_HL_R_NL53M.pdb	-0.8943979144096375	0.7494000196456909
6okm.pdb	6okm_HL_R_NL53F.pdb	-0.8943792581558228	0.18930000066757202
6okm.pdb	6okm_HL_R_NL53P.pdb	-0.8940427899360657	0.17730000615119934
6okm.pdb	6okm_HL_R_NL53S.pdb	-0.8960524201393127	0.1420000046491623
6okm.pdb	6okm_HL_R_NL53T.pdb	-0.9002055525779724	0.26750001311302185
6okm.pdb	6okm_HL_R_NL53W.pdb	-0.8926355838775635	0.12770000100135803
6okm.pdb	6okm_HL_R_NL53Y.pdb	-0.8952569961547852	1.7431000471115112
6okm.pdb	6okm_HL_R_NL53V.pdb	-0.8999119997024536	0.6003999710083008
6okm.pdb	6okm_HL_R_LL54A.pdb	-0.8843539953231812	0.35569998621940613
6okm.pdb	6okm_HL_R_LL54R.pdb	-0.8881468176841736	-0.17720000445842743
6okm.pdb	6okm_HL_R_LL54N.pdb	-0.8925190567970276	0.28790000081062317
6okm.pdb	6okm_HL_R_LL54D.pdb	-0.8936121463775635	0.840399980545044
6okm.pdb	6okm_HL_R_LL54C.pdb	-0.8910149931907654	0.12939999997615814
6okm.pdb	6okm_HL_R_LL54Q.pdb	-0.8958244919776917	0.37529999017715454
6okm.pdb	6okm_HL_R_LL54E.pdb	-0.8908628225326538	0.5098999738693237
6okm.pdb	6okm_HL_R_LL54G.pdb	-0.8838801383972168	0.3490999937057495
6okm.pdb	6okm_HL_R_LL54H.pdb	-0.8894612789154053	0.35519999265670776
6okm.pdb	6okm_HL_R_LL54I.pdb	-0.8886475563049316	-0.12600000202655792
6okm.pdb	6okm_HL_R_LL54K.pdb	-0.8933944702148438	-0.2508000135421753
6okm.pdb	6okm_HL_R_LL54M.pdb	-0.8896053433418274	-0.06449999660253525
6okm.pdb	6okm_HL_R_LL54F.pdb	-0.8926956057548523	-0.14820000529289246
6okm.pdb	6okm_HL_R_LL54P.pdb	-0.8832135796546936	1.0098999738693237
6okm.pdb	6okm_HL_R_LL54S.pdb	-0.8877031803131104	-0.03370000049471855
6okm.pdb	6okm_HL_R_LL54T.pdb	-0.8898270726203918	-0.19689999520778656
6okm.pdb	6okm_HL_R_LL54W.pdb	-0.8914350271224976	0.20260000228881836
6okm.pdb	6okm_HL_R_LL54Y.pdb	-0.8906117677688599	0.12489999830722809
6okm.pdb	6okm_HL_R_LL54V.pdb	-0.8900362253189087	0.5382999777793884
6okm.pdb	6okm_HL_R_EL55A.pdb	-0.9036060571670532	-0.8600999712944031
6okm.pdb	6okm_HL_R_EL55R.pdb	-0.8999348878860474	-1.011199951171875
6okm.pdb	6okm_HL_R_EL55N.pdb	-0.8929423093795776	-0.7674999833106995
6okm.pdb	6okm_HL_R_EL55D.pdb	-0.8921669721603394	-0.20149999856948853
6okm.pdb	6okm_HL_R_EL55C.pdb	-0.8960564732551575	-0.4514999985694885
6okm.pdb	6okm_HL_R_EL55Q.pdb	-0.8946292996406555	-0.5813999772071838
6okm.pdb	6okm_HL_R_EL55G.pdb	-0.8974777460098267	-1.0160000324249268
6okm.pdb	6okm_HL_R_EL55H.pdb	-0.8939381837844849	-0.6557999849319458
6okm.pdb	6okm_HL_R_EL55I.pdb	-0.8952652812004089	-0.8367999792098999
6okm.pdb	6okm_HL_R_EL55L.pdb	-0.89424729347229	-2.386899948120117
6okm.pdb	6okm_HL_R_EL55K.pdb	-0.891495406627655	-1.0490000247955322
6okm.pdb	6okm_HL_R_EL55M.pdb	-0.8969998955726624	-0.9380000233650208
6okm.pdb	6okm_HL_R_EL55F.pdb	-0.8966658711433411	-0.6875
6okm.pdb	6okm_HL_R_EL55P.pdb	-0.896419882774353	-0.9063000082969666
6okm.pdb	6okm_HL_R_EL55S.pdb	-0.9006560444831848	-0.28139999508857727
6okm.pdb	6okm_HL_R_EL55T.pdb	-0.8950703144073486	-1.0786000490188599
6okm.pdb	6okm_HL_R_EL55W.pdb	-0.8913578391075134	-0.48559999465942383
6okm.pdb	6okm_HL_R_EL55Y.pdb	-0.8977547883987427	-1.2470999956130981
6okm.pdb	6okm_HL_R_EL55V.pdb	-0.8900365233421326	-0.8931999802589417
6okm.pdb	6okm_HL_R_SL56A.pdb	-0.8905035257339478	0.34200000762939453
6okm.pdb	6okm_HL_R_SL56R.pdb	-0.892497181892395	0.08669999986886978
6okm.pdb	6okm_HL_R_SL56N.pdb	-0.8949623703956604	0.3386000096797943
6okm.pdb	6okm_HL_R_SL56D.pdb	-0.8938743472099304	0.9409999847412109
6okm.pdb	6okm_HL_R_SL56C.pdb	-0.9010161757469177	1.0916999578475952
6okm.pdb	6okm_HL_R_SL56Q.pdb	-0.8995602130889893	0.6158999800682068
6okm.pdb	6okm_HL_R_SL56E.pdb	-0.8959428668022156	0.5555999875068665
6okm.pdb	6okm_HL_R_SL56G.pdb	-0.8939648866653442	0.08659999817609787
6okm.pdb	6okm_HL_R_SL56H.pdb	-0.8913813233375549	0.32190001010894775
6okm.pdb	6okm_HL_R_SL56I.pdb	-0.8944066166877747	1.0895999670028687
6okm.pdb	6okm_HL_R_SL56L.pdb	-0.8943296074867249	1.079200029373169
6okm.pdb	6okm_HL_R_SL56K.pdb	-0.8937859535217285	0.15189999341964722
6okm.pdb	6okm_HL_R_SL56M.pdb	-0.8998721837997437	1.7482999563217163
6okm.pdb	6okm_HL_R_SL56F.pdb	-0.8935649394989014	0.9739000201225281
6okm.pdb	6okm_HL_R_SL56P.pdb	-0.8892063498497009	1.636299967765808
6okm.pdb	6okm_HL_R_SL56T.pdb	-0.8941580057144165	0.3702000081539154
6okm.pdb	6okm_HL_R_SL56W.pdb	-0.8927075266838074	0.7142000198364258
6okm.pdb	6okm_HL_R_SL56Y.pdb	-0.8889212012290955	0.6863999962806702
6okm.pdb	6okm_HL_R_SL56V.pdb	-0.9018231630325317	1.1533000469207764
6okm.pdb	6okm_HL_R_VL58A.pdb	-0.8853992223739624	0.009399999864399433
6okm.pdb	6okm_HL_R_VL58R.pdb	-0.8918952345848083	-0.21940000355243683
6okm.pdb	6okm_HL_R_VL58N.pdb	-0.8928396105766296	-0.006099999882280827
6okm.pdb	6okm_HL_R_VL58D.pdb	-0.8877833485603333	1.250100016593933
6okm.pdb	6okm_HL_R_VL58C.pdb	-0.8854964971542358	-0.022299999371170998
6okm.pdb	6okm_HL_R_VL58Q.pdb	-0.8958642482757568	0.298799991607666
6okm.pdb	6okm_HL_R_VL58E.pdb	-0.8969762921333313	0.8507000207901001
6okm.pdb	6okm_HL_R_VL58G.pdb	-0.885250449180603	0.11630000174045563
6okm.pdb	6okm_HL_R_VL58H.pdb	-0.8832733631134033	0.0430000014603138
6okm.pdb	6okm_HL_R_VL58I.pdb	-0.8932755589485168	0.014000000432133675
6okm.pdb	6okm_HL_R_VL58L.pdb	-0.8965607285499573	0.11789999902248383
6okm.pdb	6okm_HL_R_VL58K.pdb	-0.8984537124633789	0.028300000354647636
6okm.pdb	6okm_HL_R_VL58M.pdb	-0.8967298865318298	0.11140000075101852
6okm.pdb	6okm_HL_R_VL58F.pdb	-0.8916927576065063	0.02070000022649765
6okm.pdb	6okm_HL_R_VL58P.pdb	-0.8793703317642212	0.028699999675154686
6okm.pdb	6okm_HL_R_VL58S.pdb	-0.8876687288284302	-0.04639999940991402
6okm.pdb	6okm_HL_R_VL58T.pdb	-0.8908956050872803	-0.017799999564886093
6okm.pdb	6okm_HL_R_VL58W.pdb	-0.8936140537261963	-0.26649999618530273
6okm.pdb	6okm_HL_R_VL58Y.pdb	-0.8934820294380188	-0.583299994468689
6okm.pdb	6okm_HL_R_YL91A.pdb	-0.8882242441177368	-1.7640999555587769
6okm.pdb	6okm_HL_R_YL91R.pdb	-0.8954267501831055	-1.0126999616622925
6okm.pdb	6okm_HL_R_YL91N.pdb	-0.8980917930603027	-1.6384999752044678
6okm.pdb	6okm_HL_R_YL91D.pdb	-0.8961701393127441	-1.8961000442504883
6okm.pdb	6okm_HL_R_YL91C.pdb	-0.8867390751838684	-1.6739000082015991
6okm.pdb	6okm_HL_R_YL91Q.pdb	-0.8911066055297852	-1.8388999700546265
6okm.pdb	6okm_HL_R_YL91E.pdb	-0.8962936997413635	-2.046999931335449
6okm.pdb	6okm_HL_R_YL91G.pdb	-0.8863506317138672	-2.492500066757202
6okm.pdb	6okm_HL_R_YL91H.pdb	-0.8963002562522888	-0.8356999754905701
6okm.pdb	6okm_HL_R_YL91I.pdb	-0.8913602828979492	-0.6013000011444092
6okm.pdb	6okm_HL_R_YL91L.pdb	-0.8966493010520935	-1.2532999515533447
6okm.pdb	6okm_HL_R_YL91K.pdb	-0.8915411233901978	-1.2200000286102295
6okm.pdb	6okm_HL_R_YL91M.pdb	-0.8941841721534729	-1.3240000009536743
6okm.pdb	6okm_HL_R_YL91F.pdb	-0.8937506675720215	-0.1762000024318695
6okm.pdb	6okm_HL_R_YL91P.pdb	-0.8866707682609558	-1.9500000476837158
6okm.pdb	6okm_HL_R_YL91S.pdb	-0.8854749202728271	-2.0201001167297363
6okm.pdb	6okm_HL_R_YL91T.pdb	-0.8893345594406128	-1.9875999689102173
6okm.pdb	6okm_HL_R_YL91W.pdb	-0.8873239159584045	0.8069000244140625
6okm.pdb	6okm_HL_R_YL91V.pdb	-0.889117956161499	-1.1715999841690063
6okm.pdb	6okm_HL_R_AL92R.pdb	-0.891008198261261	-0.4235999882221222
6okm.pdb	6okm_HL_R_AL92N.pdb	-0.8947244882583618	-0.07020000368356705
6okm.pdb	6okm_HL_R_AL92D.pdb	-0.893099308013916	0.18060000240802765
6okm.pdb	6okm_HL_R_AL92C.pdb	-0.8884745836257935	0.03350000083446503
6okm.pdb	6okm_HL_R_AL92Q.pdb	-0.892685055732727	-0.05050000175833702
6okm.pdb	6okm_HL_R_AL92E.pdb	-0.8901764154434204	0.18860000371932983
6okm.pdb	6okm_HL_R_AL92G.pdb	-0.88787841796875	-0.02290000021457672
6okm.pdb	6okm_HL_R_AL92H.pdb	-0.8913063406944275	-0.02879999950528145
6okm.pdb	6okm_HL_R_AL92I.pdb	-0.8925267457962036	-0.10670000314712524
6okm.pdb	6okm_HL_R_AL92L.pdb	-0.8942886590957642	-0.3571999967098236
6okm.pdb	6okm_HL_R_AL92K.pdb	-0.8930699229240417	-0.031599998474121094
6okm.pdb	6okm_HL_R_AL92M.pdb	-0.8957830667495728	0.014399999752640724
6okm.pdb	6okm_HL_R_AL92F.pdb	-0.8905100226402283	-0.03530000150203705
6okm.pdb	6okm_HL_R_AL92P.pdb	-0.8911863565444946	-0.5485000014305115
6okm.pdb	6okm_HL_R_AL92S.pdb	-0.8915992975234985	-0.10719999670982361
6okm.pdb	6okm_HL_R_AL92T.pdb	-0.8910438418388367	-0.28519999980926514
6okm.pdb	6okm_HL_R_AL92W.pdb	-0.8933783173561096	-0.07689999788999557
6okm.pdb	6okm_HL_R_AL92Y.pdb	-0.8913092613220215	0.017899999395012856
6okm.pdb	6okm_HL_R_AL92V.pdb	-0.8911927342414856	-0.09510000050067902
6okm.pdb	6okm_HL_R_QL93A.pdb	-0.8940093517303467	0.04399999976158142
6okm.pdb	6okm_HL_R_QL93R.pdb	-0.8917384147644043	-0.2784000039100647
6okm.pdb	6okm_HL_R_QL93N.pdb	-0.8909472227096558	0.2110999971628189
6okm.pdb	6okm_HL_R_QL93D.pdb	-0.8908059597015381	0.5564000010490417
6okm.pdb	6okm_HL_R_QL93C.pdb	-0.8932397365570068	0.34389999508857727
6okm.pdb	6okm_HL_R_QL93E.pdb	-0.8896004557609558	0.41190001368522644
6okm.pdb	6okm_HL_R_QL93G.pdb	-0.8927298784255981	0.1340000033378601
6okm.pdb	6okm_HL_R_QL93H.pdb	-0.8909991979598999	0.22609999775886536
6okm.pdb	6okm_HL_R_QL93I.pdb	-0.893855631351471	0.4171999990940094
6okm.pdb	6okm_HL_R_QL93L.pdb	-0.8961006999015808	-0.045099999755620956
6okm.pdb	6okm_HL_R_QL93K.pdb	-0.8931457996368408	-0.12939999997615814
6okm.pdb	6okm_HL_R_QL93M.pdb	-0.8969950079917908	-0.010499999858438969
6okm.pdb	6okm_HL_R_QL93F.pdb	-0.8919065594673157	0.8719000220298767
6okm.pdb	6okm_HL_R_QL93P.pdb	-0.8926876783370972	0.40049999952316284
6okm.pdb	6okm_HL_R_QL93S.pdb	-0.8928366303443909	0.08309999853372574
6okm.pdb	6okm_HL_R_QL93T.pdb	-0.8940447568893433	-0.18160000443458557
6okm.pdb	6okm_HL_R_QL93W.pdb	-0.8901392221450806	1.370300054550171
6okm.pdb	6okm_HL_R_QL93Y.pdb	-0.8934460282325745	0.6524999737739563
6okm.pdb	6okm_HL_R_QL93V.pdb	-0.8938486576080322	0.03150000050663948
6okm.pdb	6okm_HL_R_FL94A.pdb	-0.8902982473373413	-1.736199975013733
6okm.pdb	6okm_HL_R_FL94R.pdb	-0.8864070177078247	-2.5708000659942627
6okm.pdb	6okm_HL_R_FL94N.pdb	-0.891294538974762	-1.4124000072479248
6okm.pdb	6okm_HL_R_FL94D.pdb	-0.8952013254165649	-1.7350000143051147
6okm.pdb	6okm_HL_R_FL94C.pdb	-0.8915256261825562	-1.6884000301361084
6okm.pdb	6okm_HL_R_FL94Q.pdb	-0.8910607695579529	-1.5241999626159668
6okm.pdb	6okm_HL_R_FL94E.pdb	-0.8958330750465393	-1.5322999954223633
6okm.pdb	6okm_HL_R_FL94G.pdb	-0.8808780908584595	-2.035900115966797
6okm.pdb	6okm_HL_R_FL94H.pdb	-0.8919014930725098	-0.8730999827384949
6okm.pdb	6okm_HL_R_FL94I.pdb	-0.8943201899528503	-1.3423000574111938
6okm.pdb	6okm_HL_R_FL94L.pdb	-0.8936320543289185	-0.9577000141143799
6okm.pdb	6okm_HL_R_FL94K.pdb	-0.9000988006591797	-0.7860000133514404
6okm.pdb	6okm_HL_R_FL94M.pdb	-0.8944534659385681	-0.33709999918937683
6okm.pdb	6okm_HL_R_FL94P.pdb	-0.8920000791549683	-0.9947999715805054
6okm.pdb	6okm_HL_R_FL94S.pdb	-0.8905909657478333	-1.8277000188827515
6okm.pdb	6okm_HL_R_FL94T.pdb	-0.8909781575202942	-1.881500005722046
6okm.pdb	6okm_HL_R_FL94W.pdb	-0.8861665725708008	-1.1548000574111938
6okm.pdb	6okm_HL_R_FL94Y.pdb	-0.8970898985862732	-0.9251000285148621
6okm.pdb	6okm_HL_R_FL94V.pdb	-0.8977025747299194	-1.6291999816894531
6okm.pdb	6okm_HL_R_YL96A.pdb	-0.9009932279586792	0.06830000132322311
6okm.pdb	6okm_HL_R_YL96R.pdb	-0.8952655792236328	0.1656000018119812
6okm.pdb	6okm_HL_R_YL96N.pdb	-0.8894246816635132	0.052000001072883606
6okm.pdb	6okm_HL_R_YL96D.pdb	-0.9031672477722168	0.10209999978542328
6okm.pdb	6okm_HL_R_YL96C.pdb	-0.9054015278816223	0.18019999563694
6okm.pdb	6okm_HL_R_YL96Q.pdb	-0.8832479119300842	-0.0032999999821186066
6okm.pdb	6okm_HL_R_YL96E.pdb	-0.9013078808784485	-0.060100000351667404
6okm.pdb	6okm_HL_R_YL96G.pdb	-0.8942627310752869	0.0348999984562397
6okm.pdb	6okm_HL_R_YL96H.pdb	-0.8902186155319214	0.2793999910354614
6okm.pdb	6okm_HL_R_YL96I.pdb	-0.899299144744873	0.13369999825954437
6okm.pdb	6okm_HL_R_YL96L.pdb	-0.8972435593605042	0.16329999268054962
6okm.pdb	6okm_HL_R_YL96K.pdb	-0.8969587683677673	0.11949999630451202
6okm.pdb	6okm_HL_R_YL96M.pdb	-0.8980637192726135	0.08089999854564667
6okm.pdb	6okm_HL_R_YL96F.pdb	-0.8954836130142212	0.14830000698566437
6okm.pdb	6okm_HL_R_YL96P.pdb	-0.8806234002113342	-0.10670000314712524
6okm.pdb	6okm_HL_R_YL96S.pdb	-0.8967949151992798	0.09960000216960907
6okm.pdb	6okm_HL_R_YL96T.pdb	-0.8921759724617004	0.04729999974370003
6okm.pdb	6okm_HL_R_YL96W.pdb	-0.8919576406478882	0.10339999943971634
6okm.pdb	6okm_HL_R_YL96V.pdb	-0.8971291780471802	0.05270000174641609
6okm.pdb	6okm_HL_R_RR36A.pdb	-0.8954896926879883	-0.671999990940094
6okm.pdb	6okm_HL_R_RR36N.pdb	-0.8931525349617004	-0.7473999857902527
6okm.pdb	6okm_HL_R_RR36D.pdb	-0.8977362513542175	-0.7513999938964844
6okm.pdb	6okm_HL_R_RR36C.pdb	-0.8998376727104187	-0.6814000010490417
6okm.pdb	6okm_HL_R_RR36Q.pdb	-0.8973109126091003	-0.7415000200271606
6okm.pdb	6okm_HL_R_RR36E.pdb	-0.9005741477012634	-0.8429999947547913
6okm.pdb	6okm_HL_R_RR36G.pdb	-0.8901057839393616	-0.7440000176429749
6okm.pdb	6okm_HL_R_RR36H.pdb	-0.8876808285713196	-0.6610000133514404
6okm.pdb	6okm_HL_R_RR36I.pdb	-0.9000701308250427	-0.6607999801635742
6okm.pdb	6okm_HL_R_RR36L.pdb	-0.8879916071891785	-0.7473999857902527
6okm.pdb	6okm_HL_R_RR36K.pdb	-0.8961260318756104	-0.6593000292778015
6okm.pdb	6okm_HL_R_RR36M.pdb	-0.891430139541626	-0.7067999839782715
6okm.pdb	6okm_HL_R_RR36F.pdb	-0.8809269070625305	-0.5521000027656555
6okm.pdb	6okm_HL_R_RR36P.pdb	-0.8989081382751465	-0.7056999802589417
6okm.pdb	6okm_HL_R_RR36S.pdb	-0.8942756652832031	-0.6886000037193298
6okm.pdb	6okm_HL_R_RR36T.pdb	-0.9017236232757568	-0.7214000225067139
6okm.pdb	6okm_HL_R_RR36W.pdb	-0.8885697722434998	-0.7116000056266785
6okm.pdb	6okm_HL_R_RR36Y.pdb	-0.8908821940422058	-0.7473999857902527
6okm.pdb	6okm_HL_R_RR36V.pdb	-0.8936556577682495	-0.6610999703407288
6okm.pdb	6okm_HL_R_GR39A.pdb	-0.8948694467544556	-2.6570000648498535
6okm.pdb	6okm_HL_R_GR39R.pdb	-0.8907495737075806	-6.9085001945495605
6okm.pdb	6okm_HL_R_GR39N.pdb	-0.8905059099197388	-8.5871000289917
6okm.pdb	6okm_HL_R_GR39D.pdb	-0.8920434713363647	-6.344399929046631
6okm.pdb	6okm_HL_R_GR39C.pdb	-0.8906547427177429	-4.624800205230713
6okm.pdb	6okm_HL_R_GR39Q.pdb	-0.8953984379768372	-1.811900019645691
6okm.pdb	6okm_HL_R_GR39E.pdb	-0.8893213272094727	-8.909600257873535
6okm.pdb	6okm_HL_R_GR39H.pdb	-0.8912320733070374	-21.661226272583008
6okm.pdb	6okm_HL_R_GR39I.pdb	-0.8959245681762695	-11.7252197265625
6okm.pdb	6okm_HL_R_GR39L.pdb	-0.8914074897766113	-5.9868998527526855
6okm.pdb	6okm_HL_R_GR39K.pdb	-0.8897959589958191	-8.08080005645752
6okm.pdb	6okm_HL_R_GR39M.pdb	-0.8925895690917969	-8.659799575805664
6okm.pdb	6okm_HL_R_GR39F.pdb	-0.8858631253242493	-12.78499984741211
6okm.pdb	6okm_HL_R_GR39P.pdb	-0.8949762582778931	-4.26609992980957
6okm.pdb	6okm_HL_R_GR39S.pdb	-0.8916909694671631	-3.9639999866485596
6okm.pdb	6okm_HL_R_GR39T.pdb	-0.8920067548751831	-9.837800025939941
6okm.pdb	6okm_HL_R_GR39W.pdb	-0.8836272358894348	-9.8996000289917
6okm.pdb	6okm_HL_R_GR39Y.pdb	-0.8887560963630676	-11.081899642944336
6okm.pdb	6okm_HL_R_GR39V.pdb	-0.8922941088676453	-10.873800277709961
6okm.pdb	6okm_HL_R_PR40A.pdb	-0.8927059769630432	-1.593000054359436
6okm.pdb	6okm_HL_R_PR40R.pdb	-0.8945185542106628	-2.5552000999450684
6okm.pdb	6okm_HL_R_PR40N.pdb	-0.898323118686676	-2.0350000858306885
6okm.pdb	6okm_HL_R_PR40D.pdb	-0.8959482312202454	-4.617599964141846
6okm.pdb	6okm_HL_R_PR40C.pdb	-0.8992882370948792	-1.6552000045776367
6okm.pdb	6okm_HL_R_PR40Q.pdb	-0.8997702598571777	-1.3157999515533447
6okm.pdb	6okm_HL_R_PR40E.pdb	-0.89481520652771	-2.4879000186920166
6okm.pdb	6okm_HL_R_PR40G.pdb	-0.8898910284042358	-2.980299949645996
6okm.pdb	6okm_HL_R_PR40H.pdb	-0.8881251215934753	-9.649200439453125
6okm.pdb	6okm_HL_R_PR40I.pdb	-0.8990597128868103	-2.975600004196167
6okm.pdb	6okm_HL_R_PR40L.pdb	-0.8988829851150513	-0.12950000166893005
6okm.pdb	6okm_HL_R_PR40K.pdb	-0.9013482928276062	-2.029900074005127
6okm.pdb	6okm_HL_R_PR40M.pdb	-0.9004708528518677	-0.5644000172615051
6okm.pdb	6okm_HL_R_PR40F.pdb	-0.8845186233520508	-16.388019561767578
6okm.pdb	6okm_HL_R_PR40S.pdb	-0.8959085941314697	-2.95740008354187
6okm.pdb	6okm_HL_R_PR40T.pdb	-0.8966224193572998	-2.3482000827789307
6okm.pdb	6okm_HL_R_PR40W.pdb	-0.8831948041915894	-18.26814079284668
6okm.pdb	6okm_HL_R_PR40Y.pdb	-0.8872506022453308	-17.368520736694336
6okm.pdb	6okm_HL_R_PR40V.pdb	-0.898260772228241	-1.0714999437332153
6okm.pdb	6okm_HL_R_GR41A.pdb	-0.8930590152740479	-0.6334999799728394
6okm.pdb	6okm_HL_R_GR41R.pdb	-0.900772213935852	-0.684499979019165
6okm.pdb	6okm_HL_R_GR41N.pdb	-0.9016168117523193	-0.15889999270439148
6okm.pdb	6okm_HL_R_GR41D.pdb	-0.9034048318862915	-2.3157999515533447
6okm.pdb	6okm_HL_R_GR41C.pdb	-0.8960269689559937	-0.5843999981880188
6okm.pdb	6okm_HL_R_GR41Q.pdb	-0.9063351154327393	-1.0339000225067139
6okm.pdb	6okm_HL_R_GR41E.pdb	-0.9054115414619446	-1.433500051498413
6okm.pdb	6okm_HL_R_GR41H.pdb	-0.9054782390594482	-2.283600091934204
6okm.pdb	6okm_HL_R_GR41I.pdb	-0.900593101978302	-3.34060001373291
6okm.pdb	6okm_HL_R_GR41L.pdb	-0.9001321792602539	-0.04100000113248825
6okm.pdb	6okm_HL_R_GR41K.pdb	-0.9062103033065796	-0.49939998984336853
6okm.pdb	6okm_HL_R_GR41M.pdb	-0.9062362909317017	0.5928000211715698
6okm.pdb	6okm_HL_R_GR41F.pdb	-0.9029720425605774	-4.066699981689453
6okm.pdb	6okm_HL_R_GR41P.pdb	-0.8936041593551636	-4.253499984741211
6okm.pdb	6okm_HL_R_GR41S.pdb	-0.895675003528595	-1.5640000104904175
6okm.pdb	6okm_HL_R_GR41T.pdb	-0.8978748321533203	-2.84660005569458
6okm.pdb	6okm_HL_R_GR41W.pdb	-0.9018855094909668	-7.831999778747559
6okm.pdb	6okm_HL_R_GR41Y.pdb	-0.90863037109375	-13.056039810180664
6okm.pdb	6okm_HL_R_GR41V.pdb	-0.9009257555007935	-1.9118000268936157
6okm.pdb	6okm_HL_R_FR42A.pdb	-0.8864446878433228	-2.1013998985290527
6okm.pdb	6okm_HL_R_FR42R.pdb	-0.8830510377883911	-1.7187999486923218
6okm.pdb	6okm_HL_R_FR42N.pdb	-0.8910002708435059	-2.2184998989105225
6okm.pdb	6okm_HL_R_FR42D.pdb	-0.8912088871002197	-2.84689998626709
6okm.pdb	6okm_HL_R_FR42C.pdb	-0.8885318040847778	-1.768399953842163
6okm.pdb	6okm_HL_R_FR42Q.pdb	-0.8869208693504333	-1.4670000076293945
6okm.pdb	6okm_HL_R_FR42E.pdb	-0.8877434134483337	-2.1041998863220215
6okm.pdb	6okm_HL_R_FR42G.pdb	-0.8858833312988281	-2.2165000438690186
6okm.pdb	6okm_HL_R_FR42H.pdb	-0.8846353888511658	-0.5260999798774719
6okm.pdb	6okm_HL_R_FR42I.pdb	-0.8849264979362488	-1.1866999864578247
6okm.pdb	6okm_HL_R_FR42L.pdb	-0.8888574838638306	-0.9320999979972839
6okm.pdb	6okm_HL_R_FR42K.pdb	-0.8962148427963257	0.9448999762535095
6okm.pdb	6okm_HL_R_FR42M.pdb	-0.8932985067367554	-0.6287000179290771
6okm.pdb	6okm_HL_R_FR42P.pdb	-0.8850396275520325	-2.194700002670288
6okm.pdb	6okm_HL_R_FR42S.pdb	-0.8837618231773376	-1.8496999740600586
6okm.pdb	6okm_HL_R_FR42T.pdb	-0.885706901550293	-1.3386000394821167
6okm.pdb	6okm_HL_R_FR42W.pdb	-0.8887991905212402	-6.531499862670898
6okm.pdb	6okm_HL_R_FR42Y.pdb	-0.890669584274292	-3.4511001110076904
6okm.pdb	6okm_HL_R_FR42V.pdb	-0.8842942118644714	-1.5465999841690063
6okm.pdb	6okm_HL_R_PR54A.pdb	-0.8954806327819824	-0.34929999709129333
6okm.pdb	6okm_HL_R_PR54R.pdb	-0.8906988501548767	-2.4660000801086426
6okm.pdb	6okm_HL_R_PR54N.pdb	-0.8985433578491211	-2.7797000408172607
6okm.pdb	6okm_HL_R_PR54D.pdb	-0.8968660831451416	-3.082200050354004
6okm.pdb	6okm_HL_R_PR54C.pdb	-0.8976786732673645	-0.6115000247955322
6okm.pdb	6okm_HL_R_PR54Q.pdb	-0.8990470767021179	-3.235300064086914
6okm.pdb	6okm_HL_R_PR54E.pdb	-0.8993039727210999	-4.40310001373291
6okm.pdb	6okm_HL_R_PR54G.pdb	-0.8900220990180969	-2.5696001052856445
6okm.pdb	6okm_HL_R_PR54H.pdb	-0.8911595940589905	-12.54578971862793
6okm.pdb	6okm_HL_R_PR54I.pdb	-0.9010343551635742	-2.229099988937378
6okm.pdb	6okm_HL_R_PR54L.pdb	-0.891591489315033	-2.269399881362915
6okm.pdb	6okm_HL_R_PR54K.pdb	-0.9009819030761719	-1.4607000350952148
6okm.pdb	6okm_HL_R_PR54M.pdb	-0.9000974893569946	-2.0469000339508057
6okm.pdb	6okm_HL_R_PR54F.pdb	-0.8950083255767822	-7.407700061798096
6okm.pdb	6okm_HL_R_PR54S.pdb	-0.8974798321723938	-0.5874000191688538
6okm.pdb	6okm_HL_R_PR54T.pdb	-0.8953591585159302	-0.5666000247001648
6okm.pdb	6okm_HL_R_PR54W.pdb	-0.8974491953849792	-6.5106000900268555
6okm.pdb	6okm_HL_R_PR54Y.pdb	-0.8971285820007324	-9.390000343322754
6okm.pdb	6okm_HL_R_PR54V.pdb	-0.9019039869308472	0.15049999952316284
6okm.pdb	6okm_HL_R_WR57A.pdb	-0.881617546081543	-3.6254000663757324
6okm.pdb	6okm_HL_R_WR57R.pdb	-0.8876044154167175	-1.7021000385284424
6okm.pdb	6okm_HL_R_WR57N.pdb	-0.8879879117012024	-3.977299928665161
6okm.pdb	6okm_HL_R_WR57D.pdb	-0.8935849070549011	-4.76800012588501
6okm.pdb	6okm_HL_R_WR57C.pdb	-0.8842757344245911	-3.5090999603271484
6okm.pdb	6okm_HL_R_WR57Q.pdb	-0.8965053558349609	-3.1846001148223877
6okm.pdb	6okm_HL_R_WR57E.pdb	-0.8957567811012268	-3.2904000282287598
6okm.pdb	6okm_HL_R_WR57G.pdb	-0.8785468339920044	-4.059800148010254
6okm.pdb	6okm_HL_R_WR57H.pdb	-0.8935965895652771	-3.5994999408721924
6okm.pdb	6okm_HL_R_WR57I.pdb	-0.8885709047317505	-2.8864998817443848
6okm.pdb	6okm_HL_R_WR57L.pdb	-0.8873938918113708	-1.7001999616622925
6okm.pdb	6okm_HL_R_WR57K.pdb	-0.887708842754364	-2.7330000400543213
6okm.pdb	6okm_HL_R_WR57M.pdb	-0.8961290717124939	-0.9904999732971191
6okm.pdb	6okm_HL_R_WR57F.pdb	-0.8935343027114868	-1.2007999420166016
6okm.pdb	6okm_HL_R_WR57P.pdb	-0.8852795958518982	-3.2444000244140625
6okm.pdb	6okm_HL_R_WR57S.pdb	-0.884814977645874	-4.255899906158447
6okm.pdb	6okm_HL_R_WR57T.pdb	-0.8900068402290344	-4.297399997711182
6okm.pdb	6okm_HL_R_WR57Y.pdb	-0.8874393105506897	-1.6878000497817993
6okm.pdb	6okm_HL_R_WR57V.pdb	-0.8912655115127563	-3.1110999584198
6okm.pdb	6okm_HL_R_CR58A.pdb	-0.8936181664466858	-0.42910000681877136
6okm.pdb	6okm_HL_R_CR58R.pdb	-0.8918517827987671	-5.803400039672852
6okm.pdb	6okm_HL_R_CR58N.pdb	-0.8930871486663818	-0.6082000136375427
6okm.pdb	6okm_HL_R_CR58D.pdb	-0.8913255929946899	0.5967000126838684
6okm.pdb	6okm_HL_R_CR58Q.pdb	-0.9001157283782959	0.8378999829292297
6okm.pdb	6okm_HL_R_CR58E.pdb	-0.8998924493789673	2.8854000568389893
6okm.pdb	6okm_HL_R_CR58G.pdb	-0.8903691172599792	-0.10499999672174454
6okm.pdb	6okm_HL_R_CR58H.pdb	-0.892119288444519	-2.191800117492676
6okm.pdb	6okm_HL_R_CR58I.pdb	-0.8910171985626221	0.2547000050544739
6okm.pdb	6okm_HL_R_CR58L.pdb	-0.8884707689285278	-0.13930000364780426
6okm.pdb	6okm_HL_R_CR58K.pdb	-0.8987805843353271	-6.475299835205078
6okm.pdb	6okm_HL_R_CR58M.pdb	-0.9026158452033997	-0.7716000080108643
6okm.pdb	6okm_HL_R_CR58F.pdb	-0.9001207947731018	-1.8798999786376953
6okm.pdb	6okm_HL_R_CR58P.pdb	-0.8930653929710388	0.6348000168800354
6okm.pdb	6okm_HL_R_CR58S.pdb	-0.8954428434371948	-0.4787999987602234
6okm.pdb	6okm_HL_R_CR58T.pdb	-0.8966839909553528	-0.5453000068664551
6okm.pdb	6okm_HL_R_CR58W.pdb	-0.9001606702804565	-15.97307014465332
6okm.pdb	6okm_HL_R_CR58Y.pdb	-0.9034936428070068	-2.2939000129699707
6okm.pdb	6okm_HL_R_CR58V.pdb	-0.8921580910682678	0.032099999487400055
6okm.pdb	6okm_HL_R_NR59A.pdb	-0.8917711973190308	0.33970001339912415
6okm.pdb	6okm_HL_R_NR59R.pdb	-0.8976454734802246	1.1378999948501587
6okm.pdb	6okm_HL_R_NR59D.pdb	-0.8985612988471985	3.2416000366210938
6okm.pdb	6okm_HL_R_NR59C.pdb	-0.8979049921035767	0.9610000252723694
6okm.pdb	6okm_HL_R_NR59Q.pdb	-0.8981300592422485	-0.024800000712275505
6okm.pdb	6okm_HL_R_NR59E.pdb	-0.8986008763313293	0.7738999724388123
6okm.pdb	6okm_HL_R_NR59G.pdb	-0.8892881274223328	0.18119999766349792
6okm.pdb	6okm_HL_R_NR59H.pdb	-0.8948590159416199	-0.17509999871253967
6okm.pdb	6okm_HL_R_NR59I.pdb	-0.8981538414955139	0.5860000252723694
6okm.pdb	6okm_HL_R_NR59L.pdb	-0.8996920585632324	0.6169000267982483
6okm.pdb	6okm_HL_R_NR59K.pdb	-0.8981369733810425	0.7555000185966492
6okm.pdb	6okm_HL_R_NR59M.pdb	-0.8976587653160095	0.6694999933242798
6okm.pdb	6okm_HL_R_NR59F.pdb	-0.8954147100448608	1.3823000192642212
6okm.pdb	6okm_HL_R_NR59P.pdb	-0.8875806927680969	0.25130000710487366
6okm.pdb	6okm_HL_R_NR59S.pdb	-0.8935042023658752	0.9106000065803528
6okm.pdb	6okm_HL_R_NR59T.pdb	-0.895974338054657	0.3603000044822693
6okm.pdb	6okm_HL_R_NR59W.pdb	-0.893288791179657	0.43309998512268066
6okm.pdb	6okm_HL_R_NR59Y.pdb	-0.8960354924201965	1.386299967765808
6okm.pdb	6okm_HL_R_NR59V.pdb	-0.8933420777320862	0.7433000206947327
6okm.pdb	6okm_HL_R_LR60A.pdb	-0.8916990160942078	-0.7017999887466431
6okm.pdb	6okm_HL_R_LR60R.pdb	-0.8953166604042053	-0.43059998750686646
6okm.pdb	6okm_HL_R_LR60N.pdb	-0.8987262845039368	-0.79339998960495
6okm.pdb	6okm_HL_R_LR60D.pdb	-0.9017744660377502	-0.8605999946594238
6okm.pdb	6okm_HL_R_LR60C.pdb	-0.8924534320831299	-0.09459999948740005
6okm.pdb	6okm_HL_R_LR60Q.pdb	-0.89540034532547	-0.6255999803543091
6okm.pdb	6okm_HL_R_LR60E.pdb	-0.8952761888504028	0.6162999868392944
6okm.pdb	6okm_HL_R_LR60G.pdb	-0.8898447155952454	-0.8720999956130981
6okm.pdb	6okm_HL_R_LR60H.pdb	-0.8918973803520203	0.28439998626708984
6okm.pdb	6okm_HL_R_LR60I.pdb	-0.8941421508789062	-0.39089998602867126
6okm.pdb	6okm_HL_R_LR60K.pdb	-0.8969571590423584	-0.4065999984741211
6okm.pdb	6okm_HL_R_LR60M.pdb	-0.8920272588729858	-0.2883000075817108
6okm.pdb	6okm_HL_R_LR60F.pdb	-0.890929102897644	-1.0081000328063965
6okm.pdb	6okm_HL_R_LR60P.pdb	-0.8904131054878235	-0.3513999879360199
6okm.pdb	6okm_HL_R_LR60S.pdb	-0.8941347002983093	-0.8373000025749207
6okm.pdb	6okm_HL_R_LR60T.pdb	-0.8933478593826294	-0.5803999900817871
6okm.pdb	6okm_HL_R_LR60W.pdb	-0.8932825326919556	-0.3617999851703644
6okm.pdb	6okm_HL_R_LR60Y.pdb	-0.8950835466384888	-0.5656999945640564
6okm.pdb	6okm_HL_R_LR60V.pdb	-0.8929940462112427	0.6090999841690063
6okm.pdb	6okm_HL_R_RR61A.pdb	-0.8851576447486877	-0.2563999891281128
6okm.pdb	6okm_HL_R_RR61N.pdb	-0.8876644372940063	-0.6452000141143799
6okm.pdb	6okm_HL_R_RR61D.pdb	-0.8883457183837891	-0.8112000226974487
6okm.pdb	6okm_HL_R_RR61C.pdb	-0.887673556804657	-0.4580000042915344
6okm.pdb	6okm_HL_R_RR61Q.pdb	-0.886920154094696	-0.42570000886917114
6okm.pdb	6okm_HL_R_RR61E.pdb	-0.8870525360107422	-0.4717000126838684
6okm.pdb	6okm_HL_R_RR61G.pdb	-0.873428463935852	-0.7014999985694885
6okm.pdb	6okm_HL_R_RR61H.pdb	-0.8876579403877258	-0.5368000268936157
6okm.pdb	6okm_HL_R_RR61I.pdb	-0.8929429650306702	2.006700038909912
6okm.pdb	6okm_HL_R_RR61L.pdb	-0.8895419836044312	0.4147000014781952
6okm.pdb	6okm_HL_R_RR61K.pdb	-0.8878031969070435	-0.0015999999595806003
6okm.pdb	6okm_HL_R_RR61M.pdb	-0.8896165490150452	0.9750999808311462
6okm.pdb	6okm_HL_R_RR61F.pdb	-0.8800725340843201	0.5680000185966492
6okm.pdb	6okm_HL_R_RR61P.pdb	-0.8853499889373779	0.4925000071525574
6okm.pdb	6okm_HL_R_RR61S.pdb	-0.888098418712616	-0.7282000184059143
6okm.pdb	6okm_HL_R_RR61T.pdb	-0.8883470296859741	-0.5498999953269958
6okm.pdb	6okm_HL_R_RR61W.pdb	-0.8829447627067566	0.2766000032424927
6okm.pdb	6okm_HL_R_RR61Y.pdb	-0.8801812529563904	0.17980000376701355
6okm.pdb	6okm_HL_R_RR61V.pdb	-0.8867311477661133	-0.9702000021934509
6okm.pdb	6okm_HL_R_ER65A.pdb	-0.8934445977210999	-0.6786999702453613
6okm.pdb	6okm_HL_R_ER65R.pdb	-0.8947685360908508	-0.7386999726295471
6okm.pdb	6okm_HL_R_ER65N.pdb	-0.8922558426856995	-0.5105999708175659
6okm.pdb	6okm_HL_R_ER65D.pdb	-0.8935769200325012	-0.1972000002861023
6okm.pdb	6okm_HL_R_ER65C.pdb	-0.895801842212677	-0.6539000272750854
6okm.pdb	6okm_HL_R_ER65Q.pdb	-0.8940768241882324	-0.651199996471405
6okm.pdb	6okm_HL_R_ER65G.pdb	-0.8909971117973328	-0.7016000151634216
6okm.pdb	6okm_HL_R_ER65H.pdb	-0.8915285468101501	-0.5512999892234802
6okm.pdb	6okm_HL_R_ER65I.pdb	-0.8942174315452576	-0.5939000248908997
6okm.pdb	6okm_HL_R_ER65L.pdb	-0.8967714905738831	-0.527400016784668
6okm.pdb	6okm_HL_R_ER65K.pdb	-0.8972213864326477	-0.7348999977111816
6okm.pdb	6okm_HL_R_ER65M.pdb	-0.8959408402442932	-0.6583999991416931
6okm.pdb	6okm_HL_R_ER65F.pdb	-0.8930130004882812	-0.5881999731063843
6okm.pdb	6okm_HL_R_ER65P.pdb	-0.8898314833641052	-0.6758999824523926
6okm.pdb	6okm_HL_R_ER65S.pdb	-0.8946264982223511	-0.6902999877929688
6okm.pdb	6okm_HL_R_ER65T.pdb	-0.8957490921020508	-0.6741999983787537
6okm.pdb	6okm_HL_R_ER65W.pdb	-0.88542640209198	-0.36149999499320984
6okm.pdb	6okm_HL_R_ER65Y.pdb	-0.891719400882721	-0.6590999960899353
6okm.pdb	6okm_HL_R_ER65V.pdb	-0.8956350684165955	-0.6520000100135803
6okm.pdb	6okm_HL_R_RR66A.pdb	-0.8755302429199219	-3.6967999935150146
6okm.pdb	6okm_HL_R_RR66N.pdb	-0.8781740665435791	-2.7818000316619873
6okm.pdb	6okm_HL_R_RR66D.pdb	-0.8800343871116638	-1.9465999603271484
6okm.pdb	6okm_HL_R_RR66C.pdb	-0.8900046944618225	-3.487299919128418
6okm.pdb	6okm_HL_R_RR66Q.pdb	-0.8860469460487366	-3.2548000812530518
6okm.pdb	6okm_HL_R_RR66E.pdb	-0.8827134966850281	-1.8472000360488892
6okm.pdb	6okm_HL_R_RR66G.pdb	-0.8713014125823975	-4.2104997634887695
6okm.pdb	6okm_HL_R_RR66H.pdb	-0.8818433880805969	-2.0206000804901123
6okm.pdb	6okm_HL_R_RR66I.pdb	-0.8904591202735901	-3.1347999572753906
6okm.pdb	6okm_HL_R_RR66L.pdb	-0.8867853283882141	-2.611599922180176
6okm.pdb	6okm_HL_R_RR66K.pdb	-0.8969411849975586	-1.792799949645996
6okm.pdb	6okm_HL_R_RR66M.pdb	-0.8863977193832397	-2.1184000968933105
6okm.pdb	6okm_HL_R_RR66F.pdb	-0.8805812001228333	-2.1693999767303467
6okm.pdb	6okm_HL_R_RR66P.pdb	-0.880060076713562	-3.648400068283081
6okm.pdb	6okm_HL_R_RR66S.pdb	-0.8873866200447083	-3.908600091934204
6okm.pdb	6okm_HL_R_RR66T.pdb	-0.8875041604042053	-2.6789000034332275
6okm.pdb	6okm_HL_R_RR66W.pdb	-0.8852452635765076	-1.42739999294281
6okm.pdb	6okm_HL_R_RR66Y.pdb	-0.8882859349250793	-4.196599960327148
6okm.pdb	6okm_HL_R_RR66V.pdb	-0.8872402906417847	-2.359600067138672
6okm.pdb	6okm_HL_R_KR67A.pdb	-0.8894333839416504	-0.042500000447034836
6okm.pdb	6okm_HL_R_KR67R.pdb	-0.8915183544158936	-0.06870000064373016
6okm.pdb	6okm_HL_R_KR67N.pdb	-0.8851901888847351	0.013000000268220901
6okm.pdb	6okm_HL_R_KR67D.pdb	-0.8881564140319824	0.05079999938607216
6okm.pdb	6okm_HL_R_KR67C.pdb	-0.8862507343292236	-0.010300000198185444
6okm.pdb	6okm_HL_R_KR67Q.pdb	-0.8907819986343384	-0.037700001150369644
6okm.pdb	6okm_HL_R_KR67E.pdb	-0.8886182904243469	0.0608999989926815
6okm.pdb	6okm_HL_R_KR67G.pdb	-0.8872110247612	-0.005499999970197678
6okm.pdb	6okm_HL_R_KR67H.pdb	-0.885958194732666	0.04989999905228615
6okm.pdb	6okm_HL_R_KR67I.pdb	-0.8974059820175171	-0.05090000107884407
6okm.pdb	6okm_HL_R_KR67L.pdb	-0.8899012804031372	0.04390000179409981
6okm.pdb	6okm_HL_R_KR67M.pdb	-0.8947521448135376	0.03099999949336052
6okm.pdb	6okm_HL_R_KR67F.pdb	-0.885807454586029	0.03709999844431877
6okm.pdb	6okm_HL_R_KR67P.pdb	-0.8824866414070129	-0.7580999732017517
6okm.pdb	6okm_HL_R_KR67S.pdb	-0.8921472430229187	-0.025100000202655792
6okm.pdb	6okm_HL_R_KR67T.pdb	-0.8961321711540222	0.016100000590085983
6okm.pdb	6okm_HL_R_KR67W.pdb	-0.8882191777229309	0.028699999675154686
6okm.pdb	6okm_HL_R_KR67Y.pdb	-0.888761579990387	0.01979999989271164
6okm.pdb	6okm_HL_R_KR67V.pdb	-0.8954538702964783	-0.07419999688863754
6okm.pdb	6okm_HL_R_QR68A.pdb	-0.894737958908081	0.009800000116229057
6okm.pdb	6okm_HL_R_QR68R.pdb	-0.8955870270729065	-0.1348000019788742
6okm.pdb	6okm_HL_R_QR68N.pdb	-0.8949529528617859	0.030700000002980232
6okm.pdb	6okm_HL_R_QR68D.pdb	-0.8981607556343079	-0.05040000006556511
6okm.pdb	6okm_HL_R_QR68C.pdb	-0.896240234375	-0.021700000390410423
6okm.pdb	6okm_HL_R_QR68E.pdb	-0.898077666759491	0.01889999955892563
6okm.pdb	6okm_HL_R_QR68G.pdb	-0.8932052850723267	-0.015399999916553497
6okm.pdb	6okm_HL_R_QR68H.pdb	-0.8946543335914612	0.08079999685287476
6okm.pdb	6okm_HL_R_QR68I.pdb	-0.8975012898445129	-0.04989999905228615
6okm.pdb	6okm_HL_R_QR68L.pdb	-0.8947712182998657	-0.00279999990016222
6okm.pdb	6okm_HL_R_QR68K.pdb	-0.8951829671859741	-0.026799999177455902
6okm.pdb	6okm_HL_R_QR68M.pdb	-0.8942157626152039	0.011699999682605267
6okm.pdb	6okm_HL_R_QR68F.pdb	-0.8975846171379089	0.05480000004172325
6okm.pdb	6okm_HL_R_QR68P.pdb	-0.8908137679100037	-0.14300000667572021
6okm.pdb	6okm_HL_R_QR68S.pdb	-0.8963428735733032	0.05849999934434891
6okm.pdb	6okm_HL_R_QR68T.pdb	-0.8976023197174072	-0.5418999791145325
6okm.pdb	6okm_HL_R_QR68W.pdb	-0.8929646015167236	0.010400000028312206
6okm.pdb	6okm_HL_R_QR68Y.pdb	-0.8971557021141052	0.14100000262260437
6okm.pdb	6okm_HL_R_QR68V.pdb	-0.896719753742218	-0.04809999838471413
6okm.pdb	6okm_HL_R_LR69A.pdb	-0.870874285697937	-1.5586999654769897
6okm.pdb	6okm_HL_R_LR69R.pdb	-0.8746939897537231	-2.147700071334839
6okm.pdb	6okm_HL_R_LR69N.pdb	-0.879023551940918	-2.0559000968933105
6okm.pdb	6okm_HL_R_LR69D.pdb	-0.8748462796211243	-1.4296000003814697
6okm.pdb	6okm_HL_R_LR69C.pdb	-0.8750596642494202	-1.3102999925613403
6okm.pdb	6okm_HL_R_LR69Q.pdb	-0.8865167498588562	-2.4093000888824463
6okm.pdb	6okm_HL_R_LR69E.pdb	-0.885450541973114	-2.642699956893921
6okm.pdb	6okm_HL_R_LR69G.pdb	-0.8659352660179138	-2.0165998935699463
6okm.pdb	6okm_HL_R_LR69H.pdb	-0.8817040920257568	-1.9466999769210815
6okm.pdb	6okm_HL_R_LR69I.pdb	-0.8888295888900757	-0.49729999899864197
6okm.pdb	6okm_HL_R_LR69K.pdb	-0.8834875226020813	-2.0873000621795654
6okm.pdb	6okm_HL_R_LR69M.pdb	-0.8984854817390442	0.30809998512268066
6okm.pdb	6okm_HL_R_LR69F.pdb	-0.8773531913757324	-1.7381000518798828
6okm.pdb	6okm_HL_R_LR69P.pdb	-0.870426595211029	-1.315000057220459
6okm.pdb	6okm_HL_R_LR69S.pdb	-0.8736909031867981	-1.9486000537872314
6okm.pdb	6okm_HL_R_LR69T.pdb	-0.8744047284126282	-2.0357000827789307
6okm.pdb	6okm_HL_R_LR69W.pdb	-0.8837229609489441	-1.753999948501587
6okm.pdb	6okm_HL_R_LR69Y.pdb	-0.8824201226234436	-1.6916999816894531
6okm.pdb	6okm_HL_R_LR69V.pdb	-0.8749142289161682	-1.1962000131607056
5fhc.pdb	5fhc_AB_J_SA99A.pdb	-0.8965550661087036	0.30395999550819397
5fhc.pdb	5fhc_AB_J_SA99R.pdb	-0.895702600479126	-4.305699825286865
5fhc.pdb	5fhc_AB_J_SA99N.pdb	-0.8964701890945435	-0.023970000445842743
5fhc.pdb	5fhc_AB_J_SA99D.pdb	-0.9019352197647095	0.455269992351532
5fhc.pdb	5fhc_AB_J_SA99C.pdb	-0.8900306820869446	0.2851400077342987
5fhc.pdb	5fhc_AB_J_SA99Q.pdb	-0.8960520625114441	-5.55364990234375
5fhc.pdb	5fhc_AB_J_SA99E.pdb	-0.8902221322059631	-4.231540203094482
5fhc.pdb	5fhc_AB_J_SA99G.pdb	-0.8929039835929871	-0.2914400100708008
5fhc.pdb	5fhc_AB_J_SA99H.pdb	-0.8915170431137085	-4.140960216522217
5fhc.pdb	5fhc_AB_J_SA99I.pdb	-0.8912093639373779	-1.3912689685821533
5fhc.pdb	5fhc_AB_J_SA99L.pdb	-0.8973720669746399	-2.112816095352173
5fhc.pdb	5fhc_AB_J_SA99K.pdb	-0.8920803666114807	-7.204090118408203
5fhc.pdb	5fhc_AB_J_SA99M.pdb	-0.8989346027374268	-1.093222975730896
5fhc.pdb	5fhc_AB_J_SA99F.pdb	-0.8957160115242004	-2.0292398929595947
5fhc.pdb	5fhc_AB_J_SA99P.pdb	-0.891930878162384	0.22801999747753143
5fhc.pdb	5fhc_AB_J_SA99T.pdb	-0.8915912508964539	-0.05649000033736229
5fhc.pdb	5fhc_AB_J_SA99W.pdb	-0.8844913244247437	-29.367000579833984
5fhc.pdb	5fhc_AB_J_SA99Y.pdb	-0.8962516784667969	-4.885680198669434
5fhc.pdb	5fhc_AB_J_SA99V.pdb	-0.8988749384880066	0.6094300150871277
5fhc.pdb	5fhc_AB_J_RA100A.pdb	-0.8950647711753845	0.05992000177502632
5fhc.pdb	5fhc_AB_J_RA100N.pdb	-0.9056299924850464	0.007519999984651804
5fhc.pdb	5fhc_AB_J_RA100D.pdb	-0.9028840661048889	0.053950000554323196
5fhc.pdb	5fhc_AB_J_RA100C.pdb	-0.8939561247825623	0.010809999890625477
5fhc.pdb	5fhc_AB_J_RA100Q.pdb	-0.8936813473701477	0.010470000095665455
5fhc.pdb	5fhc_AB_J_RA100E.pdb	-0.8963674902915955	-0.008449999615550041
5fhc.pdb	5fhc_AB_J_RA100G.pdb	-0.8959423303604126	0.10780999809503555
5fhc.pdb	5fhc_AB_J_RA100H.pdb	-0.8985458016395569	-0.21963000297546387
5fhc.pdb	5fhc_AB_J_RA100I.pdb	-0.9010527729988098	-0.20555999875068665
5fhc.pdb	5fhc_AB_J_RA100L.pdb	-0.9004444479942322	-0.1907999962568283
5fhc.pdb	5fhc_AB_J_RA100K.pdb	-0.894433319568634	0.09502000361680984
5fhc.pdb	5fhc_AB_J_RA100M.pdb	-0.8969523310661316	0.02457999996840954
5fhc.pdb	5fhc_AB_J_RA100F.pdb	-0.897871196269989	-0.13917000591754913
5fhc.pdb	5fhc_AB_J_RA100P.pdb	-0.899757981300354	0.1330299973487854
5fhc.pdb	5fhc_AB_J_RA100S.pdb	-0.9027736186981201	0.13977999985218048
5fhc.pdb	5fhc_AB_J_RA100T.pdb	-0.901415228843689	0.10467000305652618
5fhc.pdb	5fhc_AB_J_RA100W.pdb	-0.9028589725494385	-0.17747999727725983
5fhc.pdb	5fhc_AB_J_RA100Y.pdb	-0.8993146419525146	-0.4759500026702881
5fhc.pdb	5fhc_AB_J_RA100V.pdb	-0.9009852409362793	-0.06923999637365341
5fhc.pdb	5fhc_AB_J_SA101A.pdb	-0.8922996520996094	0.6222100257873535
5fhc.pdb	5fhc_AB_J_SA101R.pdb	-0.8923093676567078	-0.9237909913063049
5fhc.pdb	5fhc_AB_J_SA101N.pdb	-0.8924926519393921	-0.768733024597168
5fhc.pdb	5fhc_AB_J_SA101D.pdb	-0.8888078927993774	-1.2972455024719238
5fhc.pdb	5fhc_AB_J_SA101C.pdb	-0.8903294801712036	-0.1637900024652481
5fhc.pdb	5fhc_AB_J_SA101Q.pdb	-0.8893064260482788	-0.974016010761261
5fhc.pdb	5fhc_AB_J_SA101E.pdb	-0.8939225077629089	-1.3419090509414673
5fhc.pdb	5fhc_AB_J_SA101G.pdb	-0.8849472403526306	1.1193900108337402
5fhc.pdb	5fhc_AB_J_SA101H.pdb	-0.8874015212059021	-0.8461130261421204
5fhc.pdb	5fhc_AB_J_SA101I.pdb	-0.8961643576622009	-1.286313772201538
5fhc.pdb	5fhc_AB_J_SA101L.pdb	-0.8933162093162537	-1.5963740348815918
5fhc.pdb	5fhc_AB_J_SA101K.pdb	-0.8933430910110474	-0.8017200231552124
5fhc.pdb	5fhc_AB_J_SA101M.pdb	-0.889415442943573	0.38857999444007874
5fhc.pdb	5fhc_AB_J_SA101F.pdb	-0.8894314169883728	-1.153908610343933
5fhc.pdb	5fhc_AB_J_SA101P.pdb	-0.8909687995910645	0.3106600046157837
5fhc.pdb	5fhc_AB_J_SA101T.pdb	-0.8957834839820862	-0.32468700408935547
5fhc.pdb	5fhc_AB_J_SA101W.pdb	-0.8877958655357361	-1.0080629587173462
5fhc.pdb	5fhc_AB_J_SA101Y.pdb	-0.8848314881324768	-0.8226860165596008
5fhc.pdb	5fhc_AB_J_SA101V.pdb	-0.8958675861358643	-0.13210999965667725
5fhc.pdb	5fhc_AB_J_TA110A.pdb	-0.8841152787208557	0.2831000089645386
5fhc.pdb	5fhc_AB_J_TA110R.pdb	-0.8884158730506897	-1.3476760387420654
5fhc.pdb	5fhc_AB_J_TA110N.pdb	-0.8877184391021729	-0.2541239857673645
5fhc.pdb	5fhc_AB_J_TA110D.pdb	-0.8871174454689026	-0.5299789905548096
5fhc.pdb	5fhc_AB_J_TA110C.pdb	-0.8879199028015137	0.04450000077486038
5fhc.pdb	5fhc_AB_J_TA110Q.pdb	-0.8913789391517639	-1.1480692625045776
5fhc.pdb	5fhc_AB_J_TA110E.pdb	-0.8853152394294739	-0.8935840129852295
5fhc.pdb	5fhc_AB_J_TA110G.pdb	-0.8775356411933899	-0.2676219940185547
5fhc.pdb	5fhc_AB_J_TA110H.pdb	-0.8818905353546143	-0.5732669830322266
5fhc.pdb	5fhc_AB_J_TA110I.pdb	-0.8927642107009888	0.3325900137424469
5fhc.pdb	5fhc_AB_J_TA110L.pdb	-0.8887372016906738	0.3171299993991852
5fhc.pdb	5fhc_AB_J_TA110K.pdb	-0.8883371353149414	-0.8820819854736328
5fhc.pdb	5fhc_AB_J_TA110M.pdb	-0.8953474164009094	0.15580999851226807
5fhc.pdb	5fhc_AB_J_TA110F.pdb	-0.8832681775093079	-0.39676499366760254
5fhc.pdb	5fhc_AB_J_TA110P.pdb	-0.8785569667816162	-0.5230919718742371
5fhc.pdb	5fhc_AB_J_TA110S.pdb	-0.8902528882026672	0.10919000208377838
5fhc.pdb	5fhc_AB_J_TA110W.pdb	-0.8877290487289429	-1.9367040395736694
5fhc.pdb	5fhc_AB_J_TA110Y.pdb	-0.8890857696533203	-12.86989974975586
5fhc.pdb	5fhc_AB_J_TA110V.pdb	-0.8896864652633667	0.36757999658584595
5fhc.pdb	5fhc_AB_J_YB47A.pdb	-0.8862191438674927	-1.5367039442062378
5fhc.pdb	5fhc_AB_J_YB47R.pdb	-0.8952411413192749	-1.8916490077972412
5fhc.pdb	5fhc_AB_J_YB47N.pdb	-0.9014085531234741	-1.5688350200653076
5fhc.pdb	5fhc_AB_J_YB47D.pdb	-0.8993420600891113	-2.0370609760284424
5fhc.pdb	5fhc_AB_J_YB47C.pdb	-0.8883169293403625	-1.4073699712753296
5fhc.pdb	5fhc_AB_J_YB47Q.pdb	-0.8933830261230469	-1.6237050294876099
5fhc.pdb	5fhc_AB_J_YB47E.pdb	-0.8926147818565369	-2.334199905395508
5fhc.pdb	5fhc_AB_J_YB47G.pdb	-0.8876973390579224	-1.5400290489196777
5fhc.pdb	5fhc_AB_J_YB47H.pdb	-0.8910927772521973	-1.3520029783248901
5fhc.pdb	5fhc_AB_J_YB47I.pdb	-0.8990080952644348	-1.089521050453186
5fhc.pdb	5fhc_AB_J_YB47L.pdb	-0.8965394496917725	-0.8892719745635986
5fhc.pdb	5fhc_AB_J_YB47K.pdb	-0.8970655798912048	-1.9147629737854004
5fhc.pdb	5fhc_AB_J_YB47M.pdb	-0.8879489302635193	-0.941087007522583
5fhc.pdb	5fhc_AB_J_YB47F.pdb	-0.8887913227081299	-0.6005499958992004
5fhc.pdb	5fhc_AB_J_YB47P.pdb	-0.8933767676353455	-1.4890819787979126
5fhc.pdb	5fhc_AB_J_YB47S.pdb	-0.897899329662323	-1.5826120376586914
5fhc.pdb	5fhc_AB_J_YB47T.pdb	-0.8989009261131287	-1.3055411577224731
5fhc.pdb	5fhc_AB_J_YB47W.pdb	-0.8934419751167297	-2.9730100631713867
5fhc.pdb	5fhc_AB_J_YB47V.pdb	-0.8954392671585083	-1.4940249919891357
5fhc.pdb	5fhc_AB_J_GJ23A.pdb	-0.8985063433647156	-2.481379985809326
5fhc.pdb	5fhc_AB_J_GJ23R.pdb	-0.9013185501098633	-6.1724700927734375
5fhc.pdb	5fhc_AB_J_GJ23N.pdb	-0.8971191048622131	-1.5853060483932495
5fhc.pdb	5fhc_AB_J_GJ23D.pdb	-0.8988330960273743	-4.30810022354126
5fhc.pdb	5fhc_AB_J_GJ23C.pdb	-0.8960031867027283	-3.869719982147217
5fhc.pdb	5fhc_AB_J_GJ23Q.pdb	-0.8999400734901428	-5.102759838104248
5fhc.pdb	5fhc_AB_J_GJ23E.pdb	-0.899068295955658	-6.045229911804199
5fhc.pdb	5fhc_AB_J_GJ23H.pdb	-0.8988540768623352	-3.1877400875091553
5fhc.pdb	5fhc_AB_J_GJ23I.pdb	-0.9030115604400635	-5.87568998336792
5fhc.pdb	5fhc_AB_J_GJ23L.pdb	-0.9043417572975159	-8.807889938354492
5fhc.pdb	5fhc_AB_J_GJ23K.pdb	-0.9061212539672852	-3.6434199810028076
5fhc.pdb	5fhc_AB_J_GJ23M.pdb	-0.9016302227973938	-4.8155598640441895
5fhc.pdb	5fhc_AB_J_GJ23F.pdb	-0.8975718021392822	-4.398429870605469
5fhc.pdb	5fhc_AB_J_GJ23P.pdb	-0.8976120352745056	-3.1283600330352783
5fhc.pdb	5fhc_AB_J_GJ23S.pdb	-0.9011583924293518	-4.795340061187744
5fhc.pdb	5fhc_AB_J_GJ23T.pdb	-0.8955910801887512	-3.4596500396728516
5fhc.pdb	5fhc_AB_J_GJ23W.pdb	-0.8969100713729858	-6.775519847869873
5fhc.pdb	5fhc_AB_J_GJ23Y.pdb	-0.8957168459892273	-5.458330154418945
5fhc.pdb	5fhc_AB_J_GJ23V.pdb	-0.9009321331977844	-5.61460018157959
5fhc.pdb	5fhc_AB_J_AJ25R.pdb	-0.8954240083694458	-0.7709810137748718
5fhc.pdb	5fhc_AB_J_AJ25N.pdb	-0.8929389715194702	-0.41597801446914673
5fhc.pdb	5fhc_AB_J_AJ25D.pdb	-0.8962320685386658	-1.147341251373291
5fhc.pdb	5fhc_AB_J_AJ25C.pdb	-0.8955218195915222	0.6881700158119202
5fhc.pdb	5fhc_AB_J_AJ25Q.pdb	-0.8971129655838013	-0.2226569950580597
5fhc.pdb	5fhc_AB_J_AJ25E.pdb	-0.8989109992980957	-0.5267760157585144
5fhc.pdb	5fhc_AB_J_AJ25G.pdb	-0.8860988020896912	0.7735499739646912
5fhc.pdb	5fhc_AB_J_AJ25H.pdb	-0.8935779929161072	-0.42745599150657654
5fhc.pdb	5fhc_AB_J_AJ25I.pdb	-0.8944347500801086	-0.5867589712142944
5fhc.pdb	5fhc_AB_J_AJ25L.pdb	-0.8936238288879395	-0.8041599988937378
5fhc.pdb	5fhc_AB_J_AJ25K.pdb	-0.8963543772697449	-1.253495693206787
5fhc.pdb	5fhc_AB_J_AJ25M.pdb	-0.8978391885757446	1.6012799739837646
5fhc.pdb	5fhc_AB_J_AJ25F.pdb	-0.8906497359275818	-0.6128950119018555
5fhc.pdb	5fhc_AB_J_AJ25P.pdb	-0.8896733522415161	0.09397999942302704
5fhc.pdb	5fhc_AB_J_AJ25S.pdb	-0.8934201598167419	-0.5632849931716919
5fhc.pdb	5fhc_AB_J_AJ25T.pdb	-0.8955065608024597	-1.6283910274505615
5fhc.pdb	5fhc_AB_J_AJ25W.pdb	-0.8912885189056396	-0.5707119703292847
5fhc.pdb	5fhc_AB_J_AJ25Y.pdb	-0.8919914364814758	-0.818356990814209
5fhc.pdb	5fhc_AB_J_AJ25V.pdb	-0.8954403400421143	-0.5701349973678589
5fhc.pdb	5fhc_AB_J_IJ26A.pdb	-0.8835899233818054	-1.2534433603286743
5fhc.pdb	5fhc_AB_J_IJ26R.pdb	-0.895130455493927	-0.7138990163803101
5fhc.pdb	5fhc_AB_J_IJ26N.pdb	-0.8965464234352112	-1.107583999633789
5fhc.pdb	5fhc_AB_J_IJ26D.pdb	-0.8957023620605469	0.05144000053405762
5fhc.pdb	5fhc_AB_J_IJ26C.pdb	-0.8920174837112427	-0.7269390225410461
5fhc.pdb	5fhc_AB_J_IJ26Q.pdb	-0.8920549750328064	-0.012409999966621399
5fhc.pdb	5fhc_AB_J_IJ26E.pdb	-0.8913931846618652	-1.9149659872055054
5fhc.pdb	5fhc_AB_J_IJ26G.pdb	-0.8818231821060181	-1.5193899869918823
5fhc.pdb	5fhc_AB_J_IJ26H.pdb	-0.8943871855735779	-1.155949592590332
5fhc.pdb	5fhc_AB_J_IJ26L.pdb	-0.8948651552200317	0.6811000108718872
5fhc.pdb	5fhc_AB_J_IJ26K.pdb	-0.8888950943946838	-1.5894509553909302
5fhc.pdb	5fhc_AB_J_IJ26M.pdb	-0.8944865465164185	1.1090199947357178
5fhc.pdb	5fhc_AB_J_IJ26F.pdb	-0.8915611505508423	-0.8061869740486145
5fhc.pdb	5fhc_AB_J_IJ26P.pdb	-0.8827163577079773	-1.3449690341949463
5fhc.pdb	5fhc_AB_J_IJ26S.pdb	-0.8924973607063293	-0.7418400049209595
5fhc.pdb	5fhc_AB_J_IJ26T.pdb	-0.8946242332458496	-0.4005259871482849
5fhc.pdb	5fhc_AB_J_IJ26W.pdb	-0.8932567834854126	-0.8380810022354126
5fhc.pdb	5fhc_AB_J_IJ26Y.pdb	-0.8937355279922485	-0.9083920121192932
5fhc.pdb	5fhc_AB_J_IJ26V.pdb	-0.8916614055633545	-0.5677909851074219
3j8v.pdb	3j8v_FJ_D_WJ32A.pdb	-0.8907017707824707	1.3022199869155884
3j8v.pdb	3j8v_FJ_D_WJ32R.pdb	-0.8950849175453186	2.2753500938415527
3j8v.pdb	3j8v_FJ_D_WJ32N.pdb	-0.8951420187950134	0.7646700143814087
3j8v.pdb	3j8v_FJ_D_WJ32D.pdb	-0.8955214023590088	0.8037700057029724
3j8v.pdb	3j8v_FJ_D_WJ32C.pdb	-0.8949856758117676	1.1952199935913086
3j8v.pdb	3j8v_FJ_D_WJ32Q.pdb	-0.8917111754417419	0.897409975528717
3j8v.pdb	3j8v_FJ_D_WJ32E.pdb	-0.8967890739440918	0.8995299935340881
3j8v.pdb	3j8v_FJ_D_WJ32G.pdb	-0.8939951062202454	1.3719099760055542
3j8v.pdb	3j8v_FJ_D_WJ32H.pdb	-0.9002898335456848	1.8101500272750854
3j8v.pdb	3j8v_FJ_D_WJ32I.pdb	-0.8925378918647766	1.0123399496078491
3j8v.pdb	3j8v_FJ_D_WJ32L.pdb	-0.891467809677124	1.609779953956604
3j8v.pdb	3j8v_FJ_D_WJ32K.pdb	-0.8997705578804016	0.8133400082588196
3j8v.pdb	3j8v_FJ_D_WJ32M.pdb	-0.9032519459724426	1.628059983253479
3j8v.pdb	3j8v_FJ_D_WJ32F.pdb	-0.8982435464859009	1.825719952583313
3j8v.pdb	3j8v_FJ_D_WJ32P.pdb	-0.8860454559326172	1.0370099544525146
3j8v.pdb	3j8v_FJ_D_WJ32S.pdb	-0.8932063579559326	1.0995800495147705
3j8v.pdb	3j8v_FJ_D_WJ32T.pdb	-0.8936178684234619	2.519979953765869
3j8v.pdb	3j8v_FJ_D_WJ32Y.pdb	-0.8936606645584106	0.6579499840736389
3j8v.pdb	3j8v_FJ_D_WJ32V.pdb	-0.8958616852760315	1.025480031967163
3j8v.pdb	3j8v_FJ_D_WJ92A.pdb	-0.8855069875717163	3.08774995803833
3j8v.pdb	3j8v_FJ_D_WJ92R.pdb	-0.888278067111969	4.010280132293701
3j8v.pdb	3j8v_FJ_D_WJ92N.pdb	-0.9011922478675842	3.5237200260162354
3j8v.pdb	3j8v_FJ_D_WJ92D.pdb	-0.8981689214706421	4.581439971923828
3j8v.pdb	3j8v_FJ_D_WJ92C.pdb	-0.8896781206130981	3.0650699138641357
3j8v.pdb	3j8v_FJ_D_WJ92Q.pdb	-0.8903819918632507	2.8251700401306152
3j8v.pdb	3j8v_FJ_D_WJ92E.pdb	-0.89629065990448	2.8508899211883545
3j8v.pdb	3j8v_FJ_D_WJ92G.pdb	-0.8761290311813354	3.005229949951172
3j8v.pdb	3j8v_FJ_D_WJ92H.pdb	-0.8948128819465637	2.327630043029785
3j8v.pdb	3j8v_FJ_D_WJ92I.pdb	-0.8899431228637695	3.3977699279785156
3j8v.pdb	3j8v_FJ_D_WJ92L.pdb	-0.8929808139801025	3.0592100620269775
3j8v.pdb	3j8v_FJ_D_WJ92K.pdb	-0.8908825516700745	2.292609930038452
3j8v.pdb	3j8v_FJ_D_WJ92M.pdb	-0.8903973698616028	3.1631898880004883
3j8v.pdb	3j8v_FJ_D_WJ92F.pdb	-0.8965014815330505	1.7290199995040894
3j8v.pdb	3j8v_FJ_D_WJ92P.pdb	-0.8858658075332642	2.944849967956543
3j8v.pdb	3j8v_FJ_D_WJ92S.pdb	-0.8862336277961731	4.985060214996338
3j8v.pdb	3j8v_FJ_D_WJ92T.pdb	-0.8891602158546448	2.9538800716400146
3j8v.pdb	3j8v_FJ_D_WJ92Y.pdb	-0.8926492929458618	1.0707999467849731
3j8v.pdb	3j8v_FJ_D_WJ92V.pdb	-0.8920215368270874	3.402060031890869
3j8v.pdb	3j8v_FJ_D_GF52A.pdb	-0.8993528485298157	2.3178999423980713
3j8v.pdb	3j8v_FJ_D_GF52R.pdb	-0.9017877578735352	4.551159858703613
3j8v.pdb	3j8v_FJ_D_GF52N.pdb	-0.8988826870918274	2.449429988861084
3j8v.pdb	3j8v_FJ_D_GF52D.pdb	-0.8985652923583984	1.883270025253296
3j8v.pdb	3j8v_FJ_D_GF52C.pdb	-0.8969095349311829	2.583739995956421
3j8v.pdb	3j8v_FJ_D_GF52Q.pdb	-0.8978326320648193	2.299949884414673
3j8v.pdb	3j8v_FJ_D_GF52E.pdb	-0.9154249429702759	1.5679899454116821
3j8v.pdb	3j8v_FJ_D_GF52H.pdb	-0.9047828316688538	2.3336501121520996
3j8v.pdb	3j8v_FJ_D_GF52I.pdb	-0.904097855091095	2.5790200233459473
3j8v.pdb	3j8v_FJ_D_GF52L.pdb	-0.8989505171775818	2.715290069580078
3j8v.pdb	3j8v_FJ_D_GF52K.pdb	-0.9071426391601562	2.335750102996826
3j8v.pdb	3j8v_FJ_D_GF52M.pdb	-0.9018034934997559	3.140120029449463
3j8v.pdb	3j8v_FJ_D_GF52F.pdb	-0.8957337141036987	3.11286997795105
3j8v.pdb	3j8v_FJ_D_GF52P.pdb	-0.8880371451377869	1.984410047531128
3j8v.pdb	3j8v_FJ_D_GF52S.pdb	-0.8991760611534119	2.5345098972320557
3j8v.pdb	3j8v_FJ_D_GF52T.pdb	-0.9084880352020264	2.5487399101257324
3j8v.pdb	3j8v_FJ_D_GF52W.pdb	-0.9068865180015564	2.843709945678711
3j8v.pdb	3j8v_FJ_D_GF52Y.pdb	-0.912604808807373	3.454780101776123
3j8v.pdb	3j8v_FJ_D_GF52V.pdb	-0.9038087129592896	2.484189987182617
3j8v.pdb	3j8v_FJ_D_KF72A.pdb	-0.8811889290809631	2.3340699672698975
3j8v.pdb	3j8v_FJ_D_KF72R.pdb	-0.8894073963165283	2.0435800552368164
3j8v.pdb	3j8v_FJ_D_KF72N.pdb	-0.8953152894973755	2.5226399898529053
3j8v.pdb	3j8v_FJ_D_KF72D.pdb	-0.8943848609924316	2.1768798828125
3j8v.pdb	3j8v_FJ_D_KF72C.pdb	-0.8865982890129089	2.207350015640259
3j8v.pdb	3j8v_FJ_D_KF72Q.pdb	-0.885090708732605	2.301539897918701
3j8v.pdb	3j8v_FJ_D_KF72E.pdb	-0.8956766724586487	2.11122989654541
3j8v.pdb	3j8v_FJ_D_KF72G.pdb	-0.8879975080490112	2.4731600284576416
3j8v.pdb	3j8v_FJ_D_KF72H.pdb	-0.8924492597579956	2.2332499027252197
3j8v.pdb	3j8v_FJ_D_KF72I.pdb	-0.8962264060974121	2.6987900733947754
3j8v.pdb	3j8v_FJ_D_KF72L.pdb	-0.901256263256073	2.2467100620269775
3j8v.pdb	3j8v_FJ_D_KF72M.pdb	-0.8947447538375854	2.3563599586486816
3j8v.pdb	3j8v_FJ_D_KF72F.pdb	-0.887309730052948	3.98009991645813
3j8v.pdb	3j8v_FJ_D_KF72P.pdb	-0.8800268769264221	2.485879898071289
3j8v.pdb	3j8v_FJ_D_KF72S.pdb	-0.8884185552597046	2.2111499309539795
3j8v.pdb	3j8v_FJ_D_KF72T.pdb	-0.8900619149208069	2.2699201107025146
3j8v.pdb	3j8v_FJ_D_KF72W.pdb	-0.8873041868209839	3.0260798931121826
3j8v.pdb	3j8v_FJ_D_KF72Y.pdb	-0.893467366695404	3.5673699378967285
3j8v.pdb	3j8v_FJ_D_KF72V.pdb	-0.8953292369842529	2.528330087661743
3j8v.pdb	3j8v_FJ_D_DF101A.pdb	-0.9000161290168762	0.37749001383781433
3j8v.pdb	3j8v_FJ_D_DF101R.pdb	-0.8911946415901184	1.4338200092315674
3j8v.pdb	3j8v_FJ_D_DF101N.pdb	-0.8936650156974792	0.2257000058889389
3j8v.pdb	3j8v_FJ_D_DF101C.pdb	-0.8977442979812622	0.33142000436782837
3j8v.pdb	3j8v_FJ_D_DF101Q.pdb	-0.8971109390258789	0.33059000968933105
3j8v.pdb	3j8v_FJ_D_DF101E.pdb	-0.8894965052604675	0.12801000475883484
3j8v.pdb	3j8v_FJ_D_DF101G.pdb	-0.8905785083770752	0.48120999336242676
3j8v.pdb	3j8v_FJ_D_DF101H.pdb	-0.8897489905357361	-0.012839999981224537
3j8v.pdb	3j8v_FJ_D_DF101I.pdb	-0.9003425240516663	0.3059000074863434
3j8v.pdb	3j8v_FJ_D_DF101L.pdb	-0.8989405035972595	0.4391399919986725
3j8v.pdb	3j8v_FJ_D_DF101K.pdb	-0.9019701480865479	0.21063999831676483
3j8v.pdb	3j8v_FJ_D_DF101M.pdb	-0.8945081233978271	0.3081200122833252
3j8v.pdb	3j8v_FJ_D_DF101F.pdb	-0.89226895570755	0.46689000725746155
3j8v.pdb	3j8v_FJ_D_DF101P.pdb	-0.8838175535202026	0.28867000341415405
3j8v.pdb	3j8v_FJ_D_DF101S.pdb	-0.8941627740859985	0.2452699989080429
3j8v.pdb	3j8v_FJ_D_DF101T.pdb	-0.9018977880477905	0.07835999876260757
3j8v.pdb	3j8v_FJ_D_DF101W.pdb	-0.8844881057739258	1.0106500387191772
3j8v.pdb	3j8v_FJ_D_DF101Y.pdb	-0.8866443634033203	0.0844699963927269
3j8v.pdb	3j8v_FJ_D_DF101V.pdb	-0.8964117765426636	0.24601000547409058
3j8v.pdb	3j8v_FJ_D_YF105A.pdb	-0.891952395439148	0.03448000177741051
3j8v.pdb	3j8v_FJ_D_YF105R.pdb	-0.8863523006439209	0.03212999925017357
3j8v.pdb	3j8v_FJ_D_YF105N.pdb	-0.8973723649978638	0.08530999720096588
3j8v.pdb	3j8v_FJ_D_YF105D.pdb	-0.9011831283569336	0.04733999818563461
3j8v.pdb	3j8v_FJ_D_YF105C.pdb	-0.8941217064857483	0.09646999835968018
3j8v.pdb	3j8v_FJ_D_YF105Q.pdb	-0.8944849967956543	0.10253000259399414
3j8v.pdb	3j8v_FJ_D_YF105E.pdb	-0.9022303819656372	0.10175000131130219
3j8v.pdb	3j8v_FJ_D_YF105G.pdb	-0.8901610970497131	0.005539999809116125
3j8v.pdb	3j8v_FJ_D_YF105H.pdb	-0.8934450745582581	0.0412600003182888
3j8v.pdb	3j8v_FJ_D_YF105I.pdb	-0.8989230990409851	0.10213000327348709
3j8v.pdb	3j8v_FJ_D_YF105L.pdb	-0.8977718949317932	0.08823999762535095
3j8v.pdb	3j8v_FJ_D_YF105K.pdb	-0.8971474766731262	0.07778000086545944
3j8v.pdb	3j8v_FJ_D_YF105M.pdb	-0.8967981934547424	0.09085000306367874
3j8v.pdb	3j8v_FJ_D_YF105F.pdb	-0.8971025347709656	0.11276999861001968
3j8v.pdb	3j8v_FJ_D_YF105P.pdb	-0.886820912361145	0.12402000278234482
3j8v.pdb	3j8v_FJ_D_YF105S.pdb	-0.8943415880203247	0.03821999952197075
3j8v.pdb	3j8v_FJ_D_YF105T.pdb	-0.8931768536567688	0.06491000205278397
3j8v.pdb	3j8v_FJ_D_YF105W.pdb	-0.8897298574447632	0.008220000192523003
3j8v.pdb	3j8v_FJ_D_YF105V.pdb	-0.8970187902450562	0.08640000224113464
3j8v.pdb	3j8v_FJ_D_ND119A.pdb	-0.9164570569992065	0.0488400012254715
3j8v.pdb	3j8v_FJ_D_ND119R.pdb	-0.9040055274963379	-0.22202999889850616
3j8v.pdb	3j8v_FJ_D_ND119D.pdb	-0.9235362410545349	0.0932300016283989
3j8v.pdb	3j8v_FJ_D_ND119C.pdb	-0.9183215498924255	0.01809000037610531
3j8v.pdb	3j8v_FJ_D_ND119Q.pdb	-0.9104870557785034	0.4925599992275238
3j8v.pdb	3j8v_FJ_D_ND119E.pdb	-0.896410346031189	-0.02800999954342842
3j8v.pdb	3j8v_FJ_D_ND119G.pdb	-0.9158074855804443	0.06548000127077103
3j8v.pdb	3j8v_FJ_D_ND119H.pdb	-0.9206974506378174	-0.3805899918079376
3j8v.pdb	3j8v_FJ_D_ND119I.pdb	-0.918616533279419	0.0951400026679039
3j8v.pdb	3j8v_FJ_D_ND119L.pdb	-0.893754780292511	0.25870001316070557
3j8v.pdb	3j8v_FJ_D_ND119K.pdb	-0.9031240344047546	2.118799924850464
3j8v.pdb	3j8v_FJ_D_ND119M.pdb	-0.9023658037185669	0.5955899953842163
3j8v.pdb	3j8v_FJ_D_ND119F.pdb	-0.9036455750465393	0.45949000120162964
3j8v.pdb	3j8v_FJ_D_ND119P.pdb	-0.9146921038627625	0.07710999995470047
3j8v.pdb	3j8v_FJ_D_ND119S.pdb	-0.9192705750465393	-0.0004400000034365803
3j8v.pdb	3j8v_FJ_D_ND119T.pdb	-0.9190942645072937	-0.17962999641895294
3j8v.pdb	3j8v_FJ_D_ND119W.pdb	-0.9175807237625122	1.848039984703064
3j8v.pdb	3j8v_FJ_D_ND119Y.pdb	-0.9177991151809692	-0.2718999981880188
3j8v.pdb	3j8v_FJ_D_ND119V.pdb	-0.9191519021987915	-0.022280000150203705
3j8v.pdb	3j8v_FJ_D_QD162A.pdb	-0.9020969867706299	2.7310800552368164
3j8v.pdb	3j8v_FJ_D_QD162R.pdb	-0.8949251770973206	0.19131000339984894
3j8v.pdb	3j8v_FJ_D_QD162N.pdb	-0.8958452939987183	2.4984800815582275
3j8v.pdb	3j8v_FJ_D_QD162D.pdb	-0.895769476890564	1.9875099658966064
3j8v.pdb	3j8v_FJ_D_QD162C.pdb	-0.9051196575164795	2.442239999771118
3j8v.pdb	3j8v_FJ_D_QD162E.pdb	-0.8909628987312317	2.226490020751953
3j8v.pdb	3j8v_FJ_D_QD162G.pdb	-0.899383008480072	2.6356399059295654
3j8v.pdb	3j8v_FJ_D_QD162H.pdb	-0.8941827416419983	2.3836300373077393
3j8v.pdb	3j8v_FJ_D_QD162I.pdb	-0.8903182148933411	3.079900026321411
3j8v.pdb	3j8v_FJ_D_QD162L.pdb	-0.8905168175697327	2.924259901046753
3j8v.pdb	3j8v_FJ_D_QD162K.pdb	-0.8983955383300781	0.4363600015640259
3j8v.pdb	3j8v_FJ_D_QD162M.pdb	-0.9001093506813049	0.8982099890708923
3j8v.pdb	3j8v_FJ_D_QD162F.pdb	-0.8948694467544556	2.928030014038086
3j8v.pdb	3j8v_FJ_D_QD162P.pdb	-0.9043724536895752	2.8055999279022217
3j8v.pdb	3j8v_FJ_D_QD162S.pdb	-0.90226149559021	2.4241299629211426
3j8v.pdb	3j8v_FJ_D_QD162T.pdb	-0.8956508040428162	2.5199599266052246
3j8v.pdb	3j8v_FJ_D_QD162W.pdb	-0.8924994468688965	3.487920045852661
3j8v.pdb	3j8v_FJ_D_QD162Y.pdb	-0.8937175869941711	3.1319499015808105
3j8v.pdb	3j8v_FJ_D_QD162V.pdb	-0.8956153988838196	2.86217999458313
3j8v.pdb	3j8v_FJ_D_PD163A.pdb	-0.9058796763420105	2.5822300910949707
3j8v.pdb	3j8v_FJ_D_PD163R.pdb	-0.8860331177711487	2.434420108795166
3j8v.pdb	3j8v_FJ_D_PD163N.pdb	-0.9074115753173828	2.707710027694702
3j8v.pdb	3j8v_FJ_D_PD163D.pdb	-0.8940309882164001	2.53164005279541
3j8v.pdb	3j8v_FJ_D_PD163C.pdb	-0.8926969766616821	-0.4196299910545349
3j8v.pdb	3j8v_FJ_D_PD163Q.pdb	-0.9043762683868408	2.751960039138794
3j8v.pdb	3j8v_FJ_D_PD163E.pdb	-0.8908491730690002	2.5068199634552
3j8v.pdb	3j8v_FJ_D_PD163G.pdb	-0.9082251191139221	2.576740026473999
3j8v.pdb	3j8v_FJ_D_PD163H.pdb	-0.9088512659072876	2.6817500591278076
3j8v.pdb	3j8v_FJ_D_PD163I.pdb	-0.8863261938095093	2.27731990814209
3j8v.pdb	3j8v_FJ_D_PD163L.pdb	-0.8921658992767334	2.0438599586486816
3j8v.pdb	3j8v_FJ_D_PD163K.pdb	-0.8863877654075623	2.2980399131774902
3j8v.pdb	3j8v_FJ_D_PD163M.pdb	-0.8872367143630981	1.697160005569458
3j8v.pdb	3j8v_FJ_D_PD163F.pdb	-0.9107839465141296	2.310080051422119
3j8v.pdb	3j8v_FJ_D_PD163S.pdb	-0.9056695103645325	2.0752298831939697
3j8v.pdb	3j8v_FJ_D_PD163T.pdb	-0.9079281687736511	1.9361200332641602
3j8v.pdb	3j8v_FJ_D_PD163W.pdb	-0.9018953442573547	2.5285699367523193
3j8v.pdb	3j8v_FJ_D_PD163Y.pdb	-0.9064104557037354	2.651129961013794
3j8v.pdb	3j8v_FJ_D_PD163V.pdb	-0.9088940620422363	1.9746299982070923
3j8v.pdb	3j8v_FJ_D_TD247A.pdb	-0.909797728061676	0.12744000554084778
3j8v.pdb	3j8v_FJ_D_TD247R.pdb	-0.9032191038131714	-0.47095000743865967
3j8v.pdb	3j8v_FJ_D_TD247N.pdb	-0.906611979007721	0.48267999291419983
3j8v.pdb	3j8v_FJ_D_TD247D.pdb	-0.9078018069267273	-0.4816100001335144
3j8v.pdb	3j8v_FJ_D_TD247C.pdb	-0.914762556552887	2.1289799213409424
3j8v.pdb	3j8v_FJ_D_TD247Q.pdb	-0.9090977311134338	0.12255000323057175
3j8v.pdb	3j8v_FJ_D_TD247E.pdb	-0.8926714658737183	-0.9813100099563599
3j8v.pdb	3j8v_FJ_D_TD247G.pdb	-0.9096805453300476	0.2358500063419342
3j8v.pdb	3j8v_FJ_D_TD247H.pdb	-0.9109455943107605	0.12681999802589417
3j8v.pdb	3j8v_FJ_D_TD247I.pdb	-0.8971840739250183	0.10097000002861023
3j8v.pdb	3j8v_FJ_D_TD247L.pdb	-0.8931996822357178	0.5306699872016907
3j8v.pdb	3j8v_FJ_D_TD247K.pdb	-0.909437358379364	-0.04050999879837036
3j8v.pdb	3j8v_FJ_D_TD247M.pdb	-0.9016196131706238	0.1143300011754036
3j8v.pdb	3j8v_FJ_D_TD247F.pdb	-0.9073575735092163	-0.3750700056552887
3j8v.pdb	3j8v_FJ_D_TD247P.pdb	-0.9114915132522583	0.18110999464988708
3j8v.pdb	3j8v_FJ_D_TD247S.pdb	-0.9121991395950317	0.15368999540805817
3j8v.pdb	3j8v_FJ_D_TD247W.pdb	-0.914535403251648	-2.1513800621032715
3j8v.pdb	3j8v_FJ_D_TD247Y.pdb	-0.9123766422271729	1.4305100440979004
3j8v.pdb	3j8v_FJ_D_TD247V.pdb	-0.9124564528465271	0.09505999833345413
3j8v.pdb	3j8v_FJ_D_SD261A.pdb	-0.8913676142692566	0.641290009021759
3j8v.pdb	3j8v_FJ_D_SD261R.pdb	-0.8911179304122925	-0.9415199756622314
3j8v.pdb	3j8v_FJ_D_SD261N.pdb	-0.8953309059143066	0.04413999989628792
3j8v.pdb	3j8v_FJ_D_SD261D.pdb	-0.8955410122871399	0.3420700132846832
3j8v.pdb	3j8v_FJ_D_SD261C.pdb	-0.8925224542617798	0.16162000596523285
3j8v.pdb	3j8v_FJ_D_SD261Q.pdb	-0.8972194194793701	0.18328000605106354
3j8v.pdb	3j8v_FJ_D_SD261E.pdb	-0.8961240649223328	-0.22926999628543854
3j8v.pdb	3j8v_FJ_D_SD261G.pdb	-0.8920345902442932	0.9066900014877319
3j8v.pdb	3j8v_FJ_D_SD261H.pdb	-0.895809531211853	-1.102720022201538
3j8v.pdb	3j8v_FJ_D_SD261I.pdb	-0.897965133190155	-0.7556399703025818
3j8v.pdb	3j8v_FJ_D_SD261L.pdb	-0.8940461874008179	-0.32846999168395996
3j8v.pdb	3j8v_FJ_D_SD261K.pdb	-0.8999775648117065	-1.010040044784546
3j8v.pdb	3j8v_FJ_D_SD261M.pdb	-0.8962444067001343	-0.5147200226783752
3j8v.pdb	3j8v_FJ_D_SD261F.pdb	-0.8974902629852295	-2.201479911804199
3j8v.pdb	3j8v_FJ_D_SD261P.pdb	-0.8921459317207336	0.800849974155426
3j8v.pdb	3j8v_FJ_D_SD261T.pdb	-0.8928869962692261	-1.652459979057312
3j8v.pdb	3j8v_FJ_D_SD261W.pdb	-0.8948251605033875	-6.111879825592041
3j8v.pdb	3j8v_FJ_D_SD261Y.pdb	-0.8947358727455139	-2.4905800819396973
3j8v.pdb	3j8v_FJ_D_SD261V.pdb	-0.8928899168968201	-2.5378799438476562
3j8v.pdb	3j8v_FJ_D_GD262A.pdb	-0.8945493102073669	-0.17472000420093536
3j8v.pdb	3j8v_FJ_D_GD262R.pdb	-0.8974509835243225	-1.4516899585723877
3j8v.pdb	3j8v_FJ_D_GD262N.pdb	-0.9010907411575317	-0.8147600293159485
3j8v.pdb	3j8v_FJ_D_GD262D.pdb	-0.8988097906112671	-0.41437000036239624
3j8v.pdb	3j8v_FJ_D_GD262C.pdb	-0.8988930583000183	1.8475799560546875
3j8v.pdb	3j8v_FJ_D_GD262Q.pdb	-0.8986874222755432	-1.2101999521255493
3j8v.pdb	3j8v_FJ_D_GD262E.pdb	-0.8972465991973877	-1.3015300035476685
3j8v.pdb	3j8v_FJ_D_GD262H.pdb	-0.8994461894035339	-0.9408000111579895
3j8v.pdb	3j8v_FJ_D_GD262I.pdb	-0.8995718359947205	-1.3511099815368652
3j8v.pdb	3j8v_FJ_D_GD262L.pdb	-0.899259090423584	-1.2593300342559814
3j8v.pdb	3j8v_FJ_D_GD262K.pdb	-0.8978109359741211	-1.517799973487854
3j8v.pdb	3j8v_FJ_D_GD262M.pdb	-0.9007629752159119	1.4672900438308716
3j8v.pdb	3j8v_FJ_D_GD262F.pdb	-0.8954682946205139	1.462090015411377
3j8v.pdb	3j8v_FJ_D_GD262P.pdb	-0.8892990350723267	0.340939998626709
3j8v.pdb	3j8v_FJ_D_GD262S.pdb	-0.8969426155090332	-1.0569299459457397
3j8v.pdb	3j8v_FJ_D_GD262T.pdb	-0.8991164565086365	-1.5614700317382812
3j8v.pdb	3j8v_FJ_D_GD262W.pdb	-0.8952174186706543	0.8822199702262878
3j8v.pdb	3j8v_FJ_D_GD262Y.pdb	-0.8980036973953247	1.5868500471115112
3j8v.pdb	3j8v_FJ_D_GD262V.pdb	-0.900030255317688	-1.1163699626922607
5usf.pdb	5usf_D_A_SD30A.pdb	-0.8907889127731323	0.04749999940395355
5usf.pdb	5usf_D_A_SD30R.pdb	-0.8912873864173889	0.6316999793052673
5usf.pdb	5usf_D_A_SD30N.pdb	-0.900248110294342	-0.08609999716281891
5usf.pdb	5usf_D_A_SD30D.pdb	-0.8971279263496399	-0.21639999747276306
5usf.pdb	5usf_D_A_SD30C.pdb	-0.8931164741516113	0.22179999947547913
5usf.pdb	5usf_D_A_SD30Q.pdb	-0.8954377174377441	0.5756000280380249
5usf.pdb	5usf_D_A_SD30E.pdb	-0.8964671492576599	0.24400000274181366
5usf.pdb	5usf_D_A_SD30G.pdb	-0.8881895542144775	0.020899999886751175
5usf.pdb	5usf_D_A_SD30H.pdb	-0.8990839123725891	-0.04769999906420708
5usf.pdb	5usf_D_A_SD30I.pdb	-0.8937063217163086	0.5950000286102295
5usf.pdb	5usf_D_A_SD30L.pdb	-0.892067015171051	1.0204999446868896
5usf.pdb	5usf_D_A_SD30K.pdb	-0.8932856321334839	0.5156999826431274
5usf.pdb	5usf_D_A_SD30M.pdb	-0.8929047584533691	1.1634000539779663
5usf.pdb	5usf_D_A_SD30F.pdb	-0.8992670178413391	1.5407999753952026
5usf.pdb	5usf_D_A_SD30P.pdb	-0.891538679599762	0.06729999929666519
5usf.pdb	5usf_D_A_SD30T.pdb	-0.8948614597320557	-0.06830000132322311
5usf.pdb	5usf_D_A_SD30W.pdb	-0.8932805061340332	0.04670000076293945
5usf.pdb	5usf_D_A_SD30Y.pdb	-0.8983646631240845	0.6111000180244446
5usf.pdb	5usf_D_A_SD30V.pdb	-0.8949387669563293	0.24269999563694
5usf.pdb	5usf_D_A_ND31A.pdb	-0.8871055245399475	-1.0964000225067139
5usf.pdb	5usf_D_A_ND31R.pdb	-0.882939875125885	-1.051200032234192
5usf.pdb	5usf_D_A_ND31D.pdb	-0.8851006031036377	-1.4357999563217163
5usf.pdb	5usf_D_A_ND31C.pdb	-0.8921356201171875	-0.31839999556541443
[truncated: 92,127 more rows]
